# Supplementary material for: Newly designed 16S rRNA metabarcoding primers amplify diverse and novel archaeal taxa from the environment
Source: Environ Microbiol Rep. 2018 Sep 12;11(4):487–94. doi: 10.1111/1758-2229.12684 (PMC6618113; doi:10.1111/1758-2229.12684)
Supplement: Supplementary file 4 — Table S1. Samples used in this study. [file EMI4-11-487-s004.xlsx]

## Sheet: Supplementary Table S1
Name	Latitude	Longitude	Altitude	Ecoregion	Biome
S400	-16.2413	145.437	110	Australia:Q	Moist tropical forests (swamp)
S052	30.1366	51.5435	1100	Iran	Mediterranean
G2755	-12.7014	130.998	57	Australia:NT	Dry tropical forests (riparian)
G2907	20.349	105.596	405	Vietnam	Moist tropical forests
G3318	58.2825	22.463	6	Estonia	flooded grassland
AV114	-0.55	-71.36	100	Colombia	Moist tropical forests
S003	-24.745	46.8520	400	Madagascar	Moist subtropical forests
G4716	40.667	-120.658	1560	USA:CA	Soda Lake

## Sheet: Legend
Supplementary Table S1. Samples used in this study.
