# Supplementary material for: Newly designed 16S rRNA metabarcoding primers amplify diverse and novel archaeal taxa from the environment
Source: Environ Microbiol Rep. 2018 Sep 12;11(4):487–94. doi: 10.1111/1758-2229.12684 (PMC6618113; doi:10.1111/1758-2229.12684)
Supplement: Supplementary file 5 — Table S2. Primer pairs designed and/or tested in this study. [file EMI4-11-487-s005.xlsx]

## Sheet: Pimer details
Primer	Position	Sequence	Orientation	Target group	Reference
SSU1ArF	1	TCCGGTTGATCCYGCBRG	fwd	Archaea	This study	.
SSU280ArR	280	TCAGWNYCCNWCTCSRGG	rev	Archaea	This study	.
SSU666ArR	666	HGCYTTCGCCACHGGTRG	rev	Archaea	This study	.
SSU1000ArR	1000	GGCCATGCAMYWCCTCTC	rev	Archaea	This study	.
SSU520R	520	GCTACGRRYGYTTTARRC	rev	Prokaryotes	This study	.
SSU470R	470	DCNGCNGGTDTTACCGCG	rev	Prokaryotes	This study	.
SSU468R	468	GNDCNGCNGGTDTTACCG	rev	Prokaryotes	This study	.
SSU1492Rngs	1492	CGGNTACCTTGTKACGAC	rev	Prokaryotes	This study	.
SSU1492Fngs*	1492	GTCGTMACAAGGTANCCG	fwd	Prokaryotes	This study	.
1000R	1000	GGCCATGCACYWCYTCTC	rev	Archaea	Gantner et al. 2011; Novel primers for 16S rRNA-based archaeal community analyses in environmental samples. Journal of Microbiological Methods 84:12-8.	.
UA1204R	1204	TTMGGGGCATRCIKACCT	rev	Archaea	Baker et al. 2003. Review and re-analysis of domain-specific 16S primers. Journal of microbiological methods. 55:541-55.	.
340F	340	CCCTAYGGGGYGCASCAG	fwd	Archaea	Gantner et al. 2011; Novel primers for 16S rRNA-based archaeal community analyses in environmental samples. Journal of Microbiological Methods 84:12-8.	.
A571F	571	GCYTAAAGSRNCCGTAGC	fwd	Archaea	Baker et al. 2003. Review and re-analysis of domain-specific 16S primers. Journal of microbiological methods. 55:541-55.	.
A751F	751	CCGACGGTGAGRGRYGAA	fwd	Archaea	Baker et al. 2003. Review and re-analysis of domain-specific 16S primers. Journal of microbiological methods. 55:541-55.	.
A519R/S-D-Arch-0519-a-A-19	519	GGTDTTACCGCGGCKGCTG	rev	Archaea	Wang & Qian. 2009; Conservative fragments in bacterial 16S rRNA genes and primer design for 16S ribosomal DNA amplicons in metagenomic studies. PloS one; 4:e7401 2009;4(10):e7401.	.
Arch349F/S-D-Arch-0349-a-S-17	349	GYGCASCAGKCGMGAAW	fwd	Archaea	Takai & Horikoshi. 2000. Rapid detection and quantification of members of the archaeal community by quantitative PCR using fluorogenic probes. Applied and Environmental Microbiology. 66:5066-72.	.
515F	515	GTGCCAGCMGCCGCGGTAA	fwd	Universal	Turner et al. 1999. Investigating deep phylogenetic relationships among cyanobacteria and plastids by small subunit rRNA sequence analysis. Journal of Eukaryotic Microbiology. 46:327-38.	.
806rB	806	GGACTACNVGGGTWTCTAAT	rev	Universal	Apprill et al. 2015. Minor revision to V4 region SSU rRNA 806R gene primer greatly increases detection of SAR11 bacterioplankton. Aquatic Microbial Ecology 10.3354/ame01753	.
*Not tested

## Sheet: Primer pair performances
Primary pair	Diversity (Shannon)	Richness	Evenness
340F+806rB	1.77±0.84	23±18.76	0.59±0.19
340F+1000R	1.56±0.67	17.37±9.22	0.57±0.2
340F+SSU666ArR	1.82±0.93	25.87±18.74	0.58±0.21
340F+SSU1000ArR	1.59±0.63	17.62±9.89	0.57±0.14
515f+806rB	0.67±0.59	2.28±1.88	0.78±0.38
A571F+1000R	1.44±0.53	18.5±8.43	0.5±0.16
A571F+SSU1000ArR	1.67±0.52	17.37±6.88	0.59±0.15
A751F+1000R	1.22±0.64	9.37±5.75	0.52±0.22
A751F+SSU1000ArR	1.02±0.84	7.37±6.75	0.45±0.32
A751F+SSU1492Rngs	2.18±0.32	16.75±4.16	0.78±0.05
Arch349F+806rB*	1.55±0.73	16.5±10.51	0.56±0.17
Arch349F+1000R	1.57±0.66	18.25±9.98	0.55±0.16
Arch349F+SSU666ArR	1.81±0.88	22.75±12.98	0.58±0.19
Arch349F+SSU1000ArR	1.57±0.64	16.37±8.94	0.58±0.17
SSU1ArF+806rB	0.4±0.09	3±0	0.36±0.08
SSU1ArF+1000R	1.6±0.78	17.75±10.71	0.56±0.22
SSU1ArF+A519R	1.23±0.35	5±2.07	0.8±0.13
SSU1ArF+SSU468R	1.21±1.11	8.87±8.49	0.47±0.43
SSU1ArF+SSU470R	1.52±0.89	18.87±10.26	0.51±0.25
SSU1ArF+SSU520R	1.82±0.92	28.87±18.38	0.54±0.2
SSU1ArF+SSU666ArR	1.73±0.62	17.25±7.66	0.62±0.18
SSU1ArF+SSU1000ArR	1.58±0.83	23.87±15.88	0.5±0.21
SSU1ArF+SSU1492ngs	1.54±0.78	21.12±16.93	0.54±0.24
A571F+SSU1492Rngs	0	0	0
A571F+UA1204R	0	0	0
A751F+UA1204R	0	0	0
SSU1ArF+UA1204R	0	0	0

## Sheet: Legend
Supplementary Table S2. Primers and primer pairs designed and/or tested in this study.
