# Supplementary material for: Newly designed 16S rRNA metabarcoding primers amplify diverse and novel archaeal taxa from the environment
Source: Environ Microbiol Rep. 2018 Sep 12;11(4):487–94. doi: 10.1111/1758-2229.12684 (PMC6618113; doi:10.1111/1758-2229.12684)
Supplement: Supplementary file 6 — Table S3. Tag combinations and PCR conditions used for each primer. [file EMI4-11-487-s006.xlsx]

## Sheet: Tag combinations
Fwd primer	Primer sequence	Rev primer	Primer sequence	Sample	Library
A751F_211	ACATTGAAGCGTCCGACGGTGAGRGRYGAA	SSU1000ArR	GGCCATGCAMYWCCTCTC	S003	Arch5
A751F_212	ACCACACGTAGTCCGACGGTGAGRGRYGAA	SSU1000ArR	GGCCATGCAMYWCCTCTC	S400	Arch5
A751F_213	ACCACGATGCTACCGACGGTGAGRGRYGAA	SSU1000ArR	GGCCATGCAMYWCCTCTC	S052	Arch5
A751F_214	ACCAGCTCAGATCCGACGGTGAGRGRYGAA	SSU1000ArR	GGCCATGCAMYWCCTCTC	G2755	Arch5
A751F_215	ACCAGTGACTCACCGACGGTGAGRGRYGAA	SSU1000ArR	GGCCATGCAMYWCCTCTC	G3318	Arch5
A751F_216	ACCATCCAACGACCGACGGTGAGRGRYGAA	SSU1000ArR	GGCCATGCAMYWCCTCTC	G2907	Arch5
A751F_217	ACCGACGCTTGTCCGACGGTGAGRGRYGAA	SSU1000ArR	GGCCATGCAMYWCCTCTC	AV114	Arch5
A751F_218	ACCGATTAGGTACCGACGGTGAGRGRYGAA	SSU1000ArR	GGCCATGCAMYWCCTCTC	G4716	Arch5
A751F_219	ACCGGAGTAGGACCGACGGTGAGRGRYGAA	SSU1000ArR	GGCCATGCAMYWCCTCTC	NC	Arch5
A751F_220	ACCGTAAGACATCCGACGGTGAGRGRYGAA	1000R	GGCCATGCACYWCYTCTC	S003	Arch5
A751F_221	ACCGTGCTCACACCGACGGTGAGRGRYGAA	1000R	GGCCATGCACYWCYTCTC	S400	Arch5
A751F_222	ACCTACTTGTCTCCGACGGTGAGRGRYGAA	1000R	GGCCATGCACYWCYTCTC	S052	Arch5
A751F_223	ACCTATGGTGAACCGACGGTGAGRGRYGAA	1000R	GGCCATGCACYWCYTCTC	G2755	Arch5
A751F_224	ACCTCTATTCGTCCGACGGTGAGRGRYGAA	1000R	GGCCATGCACYWCYTCTC	G3318	Arch5
A751F_225	ACCTGATCCGCACCGACGGTGAGRGRYGAA	1000R	GGCCATGCACYWCYTCTC	G2907	Arch5
A751F_226	ACCTTACACCTTCCGACGGTGAGRGRYGAA	1000R	GGCCATGCACYWCYTCTC	AV114	Arch5
A751F_227	ACCTTGACAAGACCGACGGTGAGRGRYGAA	1000R	GGCCATGCACYWCYTCTC	G4716	Arch5
A751F_228	ACGACCTACGCTCCGACGGTGAGRGRYGAA	1000R	GGCCATGCACYWCYTCTC	NC	Arch5
515f_001	ACGAGTGCGTGTGYCAGCMGCCGCGGTAA	806rB_001	ACGAGTGCGTGGACTACNVGGGTWTCTAAT	S003	Arch5
515f_002	ACGCTCGACAGTGYCAGCMGCCGCGGTAA	806rB_002	ACGCTCGACAGGACTACNVGGGTWTCTAAT	S400	Arch5
515f_003	AGACGCACTCGTGYCAGCMGCCGCGGTAA	806rB_003	AGACGCACTCGGACTACNVGGGTWTCTAAT	S052	Arch5
515f_008	ACTCGCGTGTCGTGYCAGCMGCCGCGGTAA	806rB_008	ACTCGCGTGTCGGACTACNVGGGTWTCTAAT	G2755	Arch5
515f_011	ATGATACGTCTGTGYCAGCMGCCGCGGTAA	806rB_011	ATGATACGTCTGGACTACNVGGGTWTCTAAT	G3318	Arch5
515f_014	ACGAGAGATACGTGYCAGCMGCCGCGGTAA	806rB_014	ACGAGAGATACGGACTACNVGGGTWTCTAAT	G2907	Arch5
515f_015	ATACGACGTAGTGYCAGCMGCCGCGGTAA	806rB_015	ATACGACGTAGGACTACNVGGGTWTCTAAT	AV114	Arch5
515f_016	ATCACGTACTAGTGYCAGCMGCCGCGGTAA	806rB_016	ATCACGTACTAGGACTACNVGGGTWTCTAAT	G4716	Arch5
515f_017	ACGTCTAGTACGTGYCAGCMGCCGCGGTAA	806rB_017	ACGTCTAGTACGGACTACNVGGGTWTCTAAT	NC	Arch5
340F_211	ACATTGAAGCGTCCCTAYGGGGYGCASCAG	SSU666ArR	HGCYTTCGCCACHGGTRG	S003	Arch5
340F_212	ACCACACGTAGTCCCTAYGGGGYGCASCAG	SSU666ArR	HGCYTTCGCCACHGGTRG	S400	Arch5
340F_213	ACCACGATGCTACCCTAYGGGGYGCASCAG	SSU666ArR	HGCYTTCGCCACHGGTRG	S052	Arch5
340F_214	ACCAGCTCAGATCCCTAYGGGGYGCASCAG	SSU666ArR	HGCYTTCGCCACHGGTRG	G2755	Arch5
340F_215	ACCAGTGACTCACCCTAYGGGGYGCASCAG	SSU666ArR	HGCYTTCGCCACHGGTRG	G3318	Arch5
340F_216	ACCATCCAACGACCCTAYGGGGYGCASCAG	SSU666ArR	HGCYTTCGCCACHGGTRG	G2907	Arch5
340F_217	ACCGACGCTTGTCCCTAYGGGGYGCASCAG	SSU666ArR	HGCYTTCGCCACHGGTRG	AV114	Arch5
340F_218	ACCGATTAGGTACCCTAYGGGGYGCASCAG	SSU666ArR	HGCYTTCGCCACHGGTRG	G4716	Arch5
340F_219	ACCGGAGTAGGACCCTAYGGGGYGCASCAG	SSU666ArR	HGCYTTCGCCACHGGTRG	NC	Arch5
Arch349F_211	ACATTGAAGCGTGYGCASCAGKCGMGAAW	SSU666ArR	HGCYTTCGCCACHGGTRG	S003	Arch5
Arch349F_212	ACCACACGTAGTGYGCASCAGKCGMGAAW	SSU666ArR	HGCYTTCGCCACHGGTRG	S400	Arch5
Arch349F_213	ACCACGATGCTAGYGCASCAGKCGMGAAW	SSU666ArR	HGCYTTCGCCACHGGTRG	S052	Arch5
Arch349F_214	ACCAGCTCAGATGYGCASCAGKCGMGAAW	SSU666ArR	HGCYTTCGCCACHGGTRG	G2755	Arch5
Arch349F_215	ACCAGTGACTCAGYGCASCAGKCGMGAAW	SSU666ArR	HGCYTTCGCCACHGGTRG	G3318	Arch5
Arch349F_216	ACCATCCAACGAGYGCASCAGKCGMGAAW	SSU666ArR	HGCYTTCGCCACHGGTRG	G2907	Arch5
Arch349F_217	ACCGACGCTTGTGYGCASCAGKCGMGAAW	SSU666ArR	HGCYTTCGCCACHGGTRG	AV114	Arch5
Arch349F_218	ACCGATTAGGTAGYGCASCAGKCGMGAAW	SSU666ArR	HGCYTTCGCCACHGGTRG	G4716	Arch5
Arch349F_219	ACCGGAGTAGGAGYGCASCAGKCGMGAAW	SSU666ArR	HGCYTTCGCCACHGGTRG	NC	Arch5
A571F_211	ACATTGAAGCGTGCYTAAAGSRNCCGTAGC	SSU1000ArR	GGCCATGCAMYWCCTCTC	S003	Arch5
A571F_212	ACCACACGTAGTGCYTAAAGSRNCCGTAGC	SSU1000ArR	GGCCATGCAMYWCCTCTC	S400	Arch5
A571F_213	ACCACGATGCTAGCYTAAAGSRNCCGTAGC	SSU1000ArR	GGCCATGCAMYWCCTCTC	S052	Arch5
A571F_214	ACCAGCTCAGATGCYTAAAGSRNCCGTAGC	SSU1000ArR	GGCCATGCAMYWCCTCTC	G2755	Arch5
A571F_215	ACCAGTGACTCAGCYTAAAGSRNCCGTAGC	SSU1000ArR	GGCCATGCAMYWCCTCTC	G3318	Arch5
A571F_216	ACCATCCAACGAGCYTAAAGSRNCCGTAGC	SSU1000ArR	GGCCATGCAMYWCCTCTC	G2907	Arch5
A571F_217	ACCGACGCTTGTGCYTAAAGSRNCCGTAGC	SSU1000ArR	GGCCATGCAMYWCCTCTC	AV114	Arch5
A571F_218	ACCGATTAGGTAGCYTAAAGSRNCCGTAGC	SSU1000ArR	GGCCATGCAMYWCCTCTC	G4716	Arch5
A571F_219	ACCGGAGTAGGAGCYTAAAGSRNCCGTAGC	SSU1000ArR	GGCCATGCAMYWCCTCTC	NC	Arch5
A571F_220	ACCGTAAGACATGCYTAAAGSRNCCGTAGC	1000R	GGCCATGCACYWCYTCTC	S003	Arch5
A571F_221	ACCGTGCTCACAGCYTAAAGSRNCCGTAGC	1000R	GGCCATGCACYWCYTCTC	S400	Arch5
A571F_222	ACCTACTTGTCTGCYTAAAGSRNCCGTAGC	1000R	GGCCATGCACYWCYTCTC	S052	Arch5
A571F_223	ACCTATGGTGAAGCYTAAAGSRNCCGTAGC	1000R	GGCCATGCACYWCYTCTC	G2755	Arch5
A571F_224	ACCTCTATTCGTGCYTAAAGSRNCCGTAGC	1000R	GGCCATGCACYWCYTCTC	G3318	Arch5
A571F_225	ACCTGATCCGCAGCYTAAAGSRNCCGTAGC	1000R	GGCCATGCACYWCYTCTC	G2907	Arch5
A571F_226	ACCTTACACCTTGCYTAAAGSRNCCGTAGC	1000R	GGCCATGCACYWCYTCTC	AV114	Arch5
A571F_227	ACCTTGACAAGAGCYTAAAGSRNCCGTAGC	1000R	GGCCATGCACYWCYTCTC	G4716	Arch5
A571F_228	ACGACCTACGCTGCYTAAAGSRNCCGTAGC	1000R	GGCCATGCACYWCYTCTC	NC	Arch5
SSU1ArF_229	ACGACTGCATAATCCGGTTGATCCYGCBRG	SSU468R	GNDCNGCNGGTDTTACCG	S003	Arch4
SSU1ArF_230	ACGAGACTGATTTCCGGTTGATCCYGCBRG	SSU468R	GNDCNGCNGGTDTTACCG	S400	Arch4
SSU1ArF_231	ACGAGGAGTCGATCCGGTTGATCCYGCBRG	SSU468R	GNDCNGCNGGTDTTACCG	S052	Arch4
SSU1ArF_232	ACGATATGGTCATCCGGTTGATCCYGCBRG	SSU468R	GNDCNGCNGGTDTTACCG	G2755	Arch4
SSU1ArF_233	ACGATGGTTGATTCCGGTTGATCCYGCBRG	SSU468R	GNDCNGCNGGTDTTACCG	G3318	Arch4
SSU1ArF_234	ACGCACATACAATCCGGTTGATCCYGCBRG	SSU468R	GNDCNGCNGGTDTTACCG	G2907	Arch4
SSU1ArF_235	ACGCATCGCACTTCCGGTTGATCCYGCBRG	SSU468R	GNDCNGCNGGTDTTACCG	AV114	Arch4
SSU1ArF_236	ACGCGAACTAATTCCGGTTGATCCYGCBRG	SSU468R	GNDCNGCNGGTDTTACCG	G4716	Arch4
SSU1ArF_237	ACGCTAGATTGATCCGGTTGATCCYGCBRG	SSU468R	GNDCNGCNGGTDTTACCG	NC	Arch4
SSU1ArF_238	ACGCTGTCGGTTTCCGGTTGATCCYGCBRG	SSU470R	DCNGCNGGTDTTACCGCG	S003	Arch4
SSU1ArF_239	ACGGCGTTATGTTCCGGTTGATCCYGCBRG	SSU470R	DCNGCNGGTDTTACCGCG	S400	Arch4
SSU1ArF_240	ACGTAACCACGTTCCGGTTGATCCYGCBRG	SSU470R	DCNGCNGGTDTTACCGCG	S052	Arch4
SSU1ArF_241	ACGTATTCGAAGTCCGGTTGATCCYGCBRG	SSU470R	DCNGCNGGTDTTACCGCG	G2755	Arch4
SSU1ArF_242	ACGTGCCTTAGATCCGGTTGATCCYGCBRG	SSU470R	DCNGCNGGTDTTACCGCG	G3318	Arch4
SSU1ArF_243	ACGTGTAGGCTTTCCGGTTGATCCYGCBRG	SSU470R	DCNGCNGGTDTTACCGCG	G2907	Arch4
SSU1ArF_244	ACTAATACGCGATCCGGTTGATCCYGCBRG	SSU470R	DCNGCNGGTDTTACCGCG	AV114	Arch4
SSU1ArF_245	ACTACCTCTTCATCCGGTTGATCCYGCBRG	SSU470R	DCNGCNGGTDTTACCGCG	G4716	Arch4
SSU1ArF_246	ACTACTGAGGATTCCGGTTGATCCYGCBRG	SSU470R	DCNGCNGGTDTTACCGCG	NC	Arch4
340F_238	ACGCTGTCGGTTCCCTAYGGGGYGCASCAG	806rB_038	ATACACGTGATGGACTACNVGGGTWTCTAAT	S003	Arch4
340F_239	ACGGCGTTATGTCCCTAYGGGGYGCASCAG	806rB_039	ATACAGATCGTGGACTACNVGGGTWTCTAAT	S400	Arch4
340F_240	ACGTAACCACGTCCCTAYGGGGYGCASCAG	806rB_040	ATACGCTGTCTGGACTACNVGGGTWTCTAAT	S052	Arch4
340F_241	ACGTATTCGAAGCCCTAYGGGGYGCASCAG	806rB_041	ATAGTGTAGATGGACTACNVGGGTWTCTAAT	G2755	Arch4
340F_242	ACGTGCCTTAGACCCTAYGGGGYGCASCAG	806rB_042	ATCGATCACGTGGACTACNVGGGTWTCTAAT	G3318	Arch4
340F_243	ACGTGTAGGCTTCCCTAYGGGGYGCASCAG	806rB_043	ATCGCACTAGTGGACTACNVGGGTWTCTAAT	G2907	Arch4
340F_244	ACTAATACGCGACCCTAYGGGGYGCASCAG	806rB_044	ATCTAGCGACTGGACTACNVGGGTWTCTAAT	AV114	Arch4
340F_245	ACTACCTCTTCACCCTAYGGGGYGCASCAG	806rB_046	ATGACGTATGTGGACTACNVGGGTWTCTAAT	G4716	Arch4
340F_246	ACTACTGAGGATCCCTAYGGGGYGCASCAG	806rB_047	ATGTGAGTAGTGGACTACNVGGGTWTCTAAT	NC	Arch4
A751F_238	ACGCTGTCGGTTCCGACGGTGAGRGRYGAA	UA1204R	TTMGGGGCATRCIKACCT	S003	Arch4
A751F_239	ACGGCGTTATGTCCGACGGTGAGRGRYGAA	UA1204R	TTMGGGGCATRCIKACCT	S400	Arch4
A751F_240	ACGTAACCACGTCCGACGGTGAGRGRYGAA	UA1204R	TTMGGGGCATRCIKACCT	S052	Arch4
A751F_241	ACGTATTCGAAGCCGACGGTGAGRGRYGAA	UA1204R	TTMGGGGCATRCIKACCT	G2755	Arch4
A751F_242	ACGTGCCTTAGACCGACGGTGAGRGRYGAA	UA1204R	TTMGGGGCATRCIKACCT	G3318	Arch4
A751F_243	ACGTGTAGGCTTCCGACGGTGAGRGRYGAA	UA1204R	TTMGGGGCATRCIKACCT	G2907	Arch4
A751F_244	ACTAATACGCGACCGACGGTGAGRGRYGAA	UA1204R	TTMGGGGCATRCIKACCT	AV114	Arch4
A751F_245	ACTACCTCTTCACCGACGGTGAGRGRYGAA	UA1204R	TTMGGGGCATRCIKACCT	G4716	Arch4
A751F_246	ACTACTGAGGATCCGACGGTGAGRGRYGAA	UA1204R	TTMGGGGCATRCIKACCT	NC	Arch4
Arch349F_238	ACGCTGTCGGTTGYGCASCAGKCGMGAAW	806rB_126	ATGTGTCTAGAGGACTACNVGGGTWTCTAAT	S003	Arch4
Arch349F_239	ACGGCGTTATGTGYGCASCAGKCGMGAAW	806rB_128	ACACTCGCACGAGGACTACNVGGGTWTCTAAT	S400	Arch4
Arch349F_240	ACGTAACCACGTGYGCASCAGKCGMGAAW	806rB_129	ACAGACGTCTGAGGACTACNVGGGTWTCTAAT	S052	Arch4
Arch349F_241	ACGTATTCGAAGGYGCASCAGKCGMGAAW	806rB_131	ACGACAGCGAGAGGACTACNVGGGTWTCTAAT	G2755	Arch4
Arch349F_242	ACGTGCCTTAGAGYGCASCAGKCGMGAAW	806rB_132	ACGATCTGTCGAGGACTACNVGGGTWTCTAAT	G3318	Arch4
Arch349F_243	ACGTGTAGGCTTGYGCASCAGKCGMGAAW	806rB_135	ACGTGATGACGAGGACTACNVGGGTWTCTAAT	G2907	Arch4
Arch349F_244	ACTAATACGCGAGYGCASCAGKCGMGAAW	806rB_136	ACTATGTACAGAGGACTACNVGGGTWTCTAAT	AV114	Arch4
Arch349F_245	ACTACCTCTTCAGYGCASCAGKCGMGAAW	806rB_137	ACTCGATATAGAGGACTACNVGGGTWTCTAAT	G4716	Arch4
Arch349F_246	ACTACTGAGGATGYGCASCAGKCGMGAAW	806rB_138	ACTCGCACGCGAGGACTACNVGGGTWTCTAAT	NC	Arch4
SSU1ArF_274	AGCAATCGGTATTCCGGTTGATCCYGCBRG	A519R	GGTDTTACCGCGGCKGCTG	S003	Arch4
SSU1ArF_275	AGCACCGGTCTTTCCGGTTGATCCYGCBRG	A519R	GGTDTTACCGCGGCKGCTG	S400	Arch4
SSU1ArF_276	AGCAGAACATCTTCCGGTTGATCCYGCBRG	A519R	GGTDTTACCGCGGCKGCTG	S052	Arch4
SSU1ArF_277	AGCAGGCACGAATCCGGTTGATCCYGCBRG	A519R	GGTDTTACCGCGGCKGCTG	G2755	Arch4
SSU1ArF_278	AGCCGACTCTGTTCCGGTTGATCCYGCBRG	A519R	GGTDTTACCGCGGCKGCTG	G3318	Arch4
SSU1ArF_279	AGCCGGAGAGTATCCGGTTGATCCYGCBRG	A519R	GGTDTTACCGCGGCKGCTG	G2907	Arch4
SSU1ArF_280	AGCCTGGTACCTTCCGGTTGATCCYGCBRG	A519R	GGTDTTACCGCGGCKGCTG	AV114	Arch4
SSU1ArF_281	AGCGAACCTGTTTCCGGTTGATCCYGCBRG	A519R	GGTDTTACCGCGGCKGCTG	G4716	Arch4
SSU1ArF_282	AGCGAGAAGTGATCCGGTTGATCCYGCBRG	A519R	GGTDTTACCGCGGCKGCTG	NC	Arch4
SSU1ArF_247	ACTAGACGACTATCCGGTTGATCCYGCBRG	SSU520R	GCTACGRRYGYTTTARRC	S003	Arch4
SSU1ArF_248	ACTAGGATCAGTTCCGGTTGATCCYGCBRG	SSU520R	GCTACGRRYGYTTTARRC	S400	Arch4
SSU1ArF_249	ACTCACAGGAATTCCGGTTGATCCYGCBRG	SSU520R	GCTACGRRYGYTTTARRC	S052	Arch4
SSU1ArF_250	ACTCATCTTCCATCCGGTTGATCCYGCBRG	SSU520R	GCTACGRRYGYTTTARRC	G2755	Arch4
SSU1ArF_251	ACTCCTTGTGTTTCCGGTTGATCCYGCBRG	SSU520R	GCTACGRRYGYTTTARRC	G3318	Arch4
SSU1ArF_252	ACTCGGCCAACTTCCGGTTGATCCYGCBRG	SSU520R	GCTACGRRYGYTTTARRC	G2907	Arch4
SSU1ArF_253	ACTCTAGCCGGTTCCGGTTGATCCYGCBRG	SSU520R	GCTACGRRYGYTTTARRC	AV114	Arch4
SSU1ArF_254	ACTGAGCTGCATTCCGGTTGATCCYGCBRG	SSU520R	GCTACGRRYGYTTTARRC	G4716	Arch4
SSU1ArF_255	ACTGTACATGAGTCCGGTTGATCCYGCBRG	SSU520R	GCTACGRRYGYTTTARRC	NC	Arch4
A571F_238	ACGCTGTCGGTTGCYTAAAGSRNCCGTAGC	UA1204R	TTMGGGGCATRCIKACCT	S003	Arch3
A571F_239	ACGGCGTTATGTGCYTAAAGSRNCCGTAGC	UA1204R	TTMGGGGCATRCIKACCT	S400	Arch3
A571F_240	ACGTAACCACGTGCYTAAAGSRNCCGTAGC	UA1204R	TTMGGGGCATRCIKACCT	S052	Arch3
A571F_241	ACGTATTCGAAGGCYTAAAGSRNCCGTAGC	UA1204R	TTMGGGGCATRCIKACCT	G2755	Arch3
A571F_242	ACGTGCCTTAGAGCYTAAAGSRNCCGTAGC	UA1204R	TTMGGGGCATRCIKACCT	G3318	Arch3
A571F_243	ACGTGTAGGCTTGCYTAAAGSRNCCGTAGC	UA1204R	TTMGGGGCATRCIKACCT	G2907	Arch3
A571F_244	ACTAATACGCGAGCYTAAAGSRNCCGTAGC	UA1204R	TTMGGGGCATRCIKACCT	AV114	Arch3
A571F_245	ACTACCTCTTCAGCYTAAAGSRNCCGTAGC	UA1204R	TTMGGGGCATRCIKACCT	G4716	Arch3
A571F_246	ACTACTGAGGATGCYTAAAGSRNCCGTAGC	UA1204R	TTMGGGGCATRCIKACCT	NC	Arch3
SSU1ArF_211	ACATTGAAGCGTTCCGGTTGATCCYGCBRG	SSU666ArR	HGCYTTCGCCACHGGTRG	S003	Arch3
SSU1ArF_212	ACCACACGTAGTTCCGGTTGATCCYGCBRG	SSU666ArR	HGCYTTCGCCACHGGTRG	S400	Arch3
SSU1ArF_213	ACCACGATGCTATCCGGTTGATCCYGCBRG	SSU666ArR	HGCYTTCGCCACHGGTRG	S052	Arch3
SSU1ArF_214	ACCAGCTCAGATTCCGGTTGATCCYGCBRG	SSU666ArR	HGCYTTCGCCACHGGTRG	G2755	Arch3
SSU1ArF_215	ACCAGTGACTCATCCGGTTGATCCYGCBRG	SSU666ArR	HGCYTTCGCCACHGGTRG	G3318	Arch3
SSU1ArF_216	ACCATCCAACGATCCGGTTGATCCYGCBRG	SSU666ArR	HGCYTTCGCCACHGGTRG	G2907	Arch3
SSU1ArF_217	ACCGACGCTTGTTCCGGTTGATCCYGCBRG	SSU666ArR	HGCYTTCGCCACHGGTRG	AV114	Arch3
SSU1ArF_218	ACCGATTAGGTATCCGGTTGATCCYGCBRG	SSU666ArR	HGCYTTCGCCACHGGTRG	G4716	Arch3
SSU1ArF_219	ACCGGAGTAGGATCCGGTTGATCCYGCBRG	SSU666ArR	HGCYTTCGCCACHGGTRG	NC	Arch3
340F_220	ACCGTAAGACATCCCTAYGGGGYGCASCAG	SSU1000ArR	GGCCATGCAMYWCCTCTC	S003	Arch3
340F_221	ACCGTGCTCACACCCTAYGGGGYGCASCAG	SSU1000ArR	GGCCATGCAMYWCCTCTC	S400	Arch3
340F_222	ACCTACTTGTCTCCCTAYGGGGYGCASCAG	SSU1000ArR	GGCCATGCAMYWCCTCTC	S052	Arch3
340F_223	ACCTATGGTGAACCCTAYGGGGYGCASCAG	SSU1000ArR	GGCCATGCAMYWCCTCTC	G2755	Arch3
340F_224	ACCTCTATTCGTCCCTAYGGGGYGCASCAG	SSU1000ArR	GGCCATGCAMYWCCTCTC	G3318	Arch3
340F_225	ACCTGATCCGCACCCTAYGGGGYGCASCAG	SSU1000ArR	GGCCATGCAMYWCCTCTC	G2907	Arch3
340F_226	ACCTTACACCTTCCCTAYGGGGYGCASCAG	SSU1000ArR	GGCCATGCAMYWCCTCTC	AV114	Arch3
340F_227	ACCTTGACAAGACCCTAYGGGGYGCASCAG	SSU1000ArR	GGCCATGCAMYWCCTCTC	G4716	Arch3
340F_228	ACGACCTACGCTCCCTAYGGGGYGCASCAG	SSU1000ArR	GGCCATGCAMYWCCTCTC	NC	Arch3
340F_229	ACGACTGCATAACCCTAYGGGGYGCASCAG	1000R	GGCCATGCACYWCYTCTC	S003	Arch3
340F_230	ACGAGACTGATTCCCTAYGGGGYGCASCAG	1000R	GGCCATGCACYWCYTCTC	S400	Arch3
340F_231	ACGAGGAGTCGACCCTAYGGGGYGCASCAG	1000R	GGCCATGCACYWCYTCTC	S052	Arch3
340F_232	ACGATATGGTCACCCTAYGGGGYGCASCAG	1000R	GGCCATGCACYWCYTCTC	G2755	Arch3
340F_233	ACGATGGTTGATCCCTAYGGGGYGCASCAG	1000R	GGCCATGCACYWCYTCTC	G3318	Arch3
340F_234	ACGCACATACAACCCTAYGGGGYGCASCAG	1000R	GGCCATGCACYWCYTCTC	G2907	Arch3
340F_235	ACGCATCGCACTCCCTAYGGGGYGCASCAG	1000R	GGCCATGCACYWCYTCTC	AV114	Arch3
340F_236	ACGCGAACTAATCCCTAYGGGGYGCASCAG	1000R	GGCCATGCACYWCYTCTC	G4716	Arch3
340F_237	ACGCTAGATTGACCCTAYGGGGYGCASCAG	1000R	GGCCATGCACYWCYTCTC	NC	Arch3
Arch349F_220	ACCGTAAGACATGYGCASCAGKCGMGAAW	SSU1000ArR	GGCCATGCAMYWCCTCTC	S003	Arch3
Arch349F_221	ACCGTGCTCACAGYGCASCAGKCGMGAAW	SSU1000ArR	GGCCATGCAMYWCCTCTC	S400	Arch3
Arch349F_222	ACCTACTTGTCTGYGCASCAGKCGMGAAW	SSU1000ArR	GGCCATGCAMYWCCTCTC	S052	Arch3
Arch349F_223	ACCTATGGTGAAGYGCASCAGKCGMGAAW	SSU1000ArR	GGCCATGCAMYWCCTCTC	G2755	Arch3
Arch349F_224	ACCTCTATTCGTGYGCASCAGKCGMGAAW	SSU1000ArR	GGCCATGCAMYWCCTCTC	G3318	Arch3
Arch349F_225	ACCTGATCCGCAGYGCASCAGKCGMGAAW	SSU1000ArR	GGCCATGCAMYWCCTCTC	G2907	Arch3
Arch349F_226	ACCTTACACCTTGYGCASCAGKCGMGAAW	SSU1000ArR	GGCCATGCAMYWCCTCTC	AV114	Arch3
Arch349F_227	ACCTTGACAAGAGYGCASCAGKCGMGAAW	SSU1000ArR	GGCCATGCAMYWCCTCTC	G4716	Arch3
Arch349F_228	ACGACCTACGCTGYGCASCAGKCGMGAAW	SSU1000ArR	GGCCATGCAMYWCCTCTC	NC	Arch3
Arch349F_229	ACGACTGCATAAGYGCASCAGKCGMGAAW	1000R	GGCCATGCACYWCYTCTC	S003	Arch3
Arch349F_230	ACGAGACTGATTGYGCASCAGKCGMGAAW	1000R	GGCCATGCACYWCYTCTC	S400	Arch3
Arch349F_231	ACGAGGAGTCGAGYGCASCAGKCGMGAAW	1000R	GGCCATGCACYWCYTCTC	S052	Arch3
Arch349F_232	ACGATATGGTCAGYGCASCAGKCGMGAAW	1000R	GGCCATGCACYWCYTCTC	G2755	Arch3
Arch349F_233	ACGATGGTTGATGYGCASCAGKCGMGAAW	1000R	GGCCATGCACYWCYTCTC	G3318	Arch3
Arch349F_234	ACGCACATACAAGYGCASCAGKCGMGAAW	1000R	GGCCATGCACYWCYTCTC	G2907	Arch3
Arch349F_235	ACGCATCGCACTGYGCASCAGKCGMGAAW	1000R	GGCCATGCACYWCYTCTC	AV114	Arch3
Arch349F_236	ACGCGAACTAATGYGCASCAGKCGMGAAW	1000R	GGCCATGCACYWCYTCTC	G4716	Arch3
Arch349F_237	ACGCTAGATTGAGYGCASCAGKCGMGAAW	1000R	GGCCATGCACYWCYTCTC	NC	Arch3
A751F_229	ACGACTGCATAACCGACGGTGAGRGRYGAA	SSU1492Rngs	CGGNTACCTTGTKACGAC	S003	Arch3
A751F_230	ACGAGACTGATTCCGACGGTGAGRGRYGAA	SSU1492Rngs	CGGNTACCTTGTKACGAC	S400	Arch3
A751F_231	ACGAGGAGTCGACCGACGGTGAGRGRYGAA	SSU1492Rngs	CGGNTACCTTGTKACGAC	S052	Arch3
A751F_232	ACGATATGGTCACCGACGGTGAGRGRYGAA	SSU1492Rngs	CGGNTACCTTGTKACGAC	G2755	Arch3
A751F_233	ACGATGGTTGATCCGACGGTGAGRGRYGAA	SSU1492Rngs	CGGNTACCTTGTKACGAC	G3318	Arch3
A751F_234	ACGCACATACAACCGACGGTGAGRGRYGAA	SSU1492Rngs	CGGNTACCTTGTKACGAC	G2907	Arch3
A751F_235	ACGCATCGCACTCCGACGGTGAGRGRYGAA	SSU1492Rngs	CGGNTACCTTGTKACGAC	AV114	Arch3
A751F_236	ACGCGAACTAATCCGACGGTGAGRGRYGAA	SSU1492Rngs	CGGNTACCTTGTKACGAC	G4716	Arch3
A751F_237	ACGCTAGATTGACCGACGGTGAGRGRYGAA	SSU1492Rngs	CGGNTACCTTGTKACGAC	NC	Arch3
SSU1ArF_283	AGCGCATATCCATCCGGTTGATCCYGCBRG	806rB_083	AGTAGTGATCGGACTACNVGGGTWTCTAAT	S003	Arch2
SSU1ArF_284	AGCGGCCTATTATCCGGTTGATCCYGCBRG	806rB_084	AGTGACACACGGACTACNVGGGTWTCTAAT	S400	Arch2
SSU1ArF_285	AGCGTCTGAACTTCCGGTTGATCCYGCBRG	806rB_085	AGTGTATGTCGGACTACNVGGGTWTCTAAT	S052	Arch2
SSU1ArF_286	AGCGTTGTCCAATCCGGTTGATCCYGCBRG	806rB_086	ATAGATAGACGGACTACNVGGGTWTCTAAT	G2755	Arch2
SSU1ArF_287	AGCTAGCGTTCATCCGGTTGATCCYGCBRG	806rB_087	ATATAGTCGCGGACTACNVGGGTWTCTAAT	G3318	Arch2
SSU1ArF_288	AGCTGCACCTAATCCGGTTGATCCYGCBRG	806rB_088	ATCTACTGACGGACTACNVGGGTWTCTAAT	G2907	Arch2
SSU1ArF_289	AGCTGTCAAGCTTCCGGTTGATCCYGCBRG	806rB_089	ACACGTAGATCGGACTACNVGGGTWTCTAAT	AV114	Arch2
SSU1ArF_290	AGCTTCGACAGTTCCGGTTGATCCYGCBRG	806rB_090	ACACGTGTCGCGGACTACNVGGGTWTCTAAT	G4716	Arch2
SSU1ArF_291	AGGCTCCATGTATCCGGTTGATCCYGCBRG	806rB_091	ACATACTCTACGGACTACNVGGGTWTCTAAT	NC	Arch2
A571F_229	ACGACTGCATAAGCYTAAAGSRNCCGTAGC	SSU1492Rngs	CGGNTACCTTGTKACGAC	S003	Arch2
A571F_230	ACGAGACTGATTGCYTAAAGSRNCCGTAGC	SSU1492Rngs	CGGNTACCTTGTKACGAC	S400	Arch2
A571F_231	ACGAGGAGTCGAGCYTAAAGSRNCCGTAGC	SSU1492Rngs	CGGNTACCTTGTKACGAC	S052	Arch2
A571F_232	ACGATATGGTCAGCYTAAAGSRNCCGTAGC	SSU1492Rngs	CGGNTACCTTGTKACGAC	G2755	Arch2
A571F_233	ACGATGGTTGATGCYTAAAGSRNCCGTAGC	SSU1492Rngs	CGGNTACCTTGTKACGAC	G3318	Arch2
A571F_234	ACGCACATACAAGCYTAAAGSRNCCGTAGC	SSU1492Rngs	CGGNTACCTTGTKACGAC	G2907	Arch2
A571F_235	ACGCATCGCACTGCYTAAAGSRNCCGTAGC	SSU1492Rngs	CGGNTACCTTGTKACGAC	AV114	Arch2
A571F_236	ACGCGAACTAATGCYTAAAGSRNCCGTAGC	SSU1492Rngs	CGGNTACCTTGTKACGAC	G4716	Arch2
A571F_237	ACGCTAGATTGAGCYTAAAGSRNCCGTAGC	SSU1492Rngs	CGGNTACCTTGTKACGAC	NC	Arch2
SSU1ArF_220	ACCGTAAGACATTCCGGTTGATCCYGCBRG	SSU1000ArR	GGCCATGCAMYWCCTCTC	S003	Arch2
SSU1ArF_221	ACCGTGCTCACATCCGGTTGATCCYGCBRG	SSU1000ArR	GGCCATGCAMYWCCTCTC	S400	Arch2
SSU1ArF_222	ACCTACTTGTCTTCCGGTTGATCCYGCBRG	SSU1000ArR	GGCCATGCAMYWCCTCTC	S052	Arch2
SSU1ArF_223	ACCTATGGTGAATCCGGTTGATCCYGCBRG	SSU1000ArR	GGCCATGCAMYWCCTCTC	G2755	Arch2
SSU1ArF_224	ACCTCTATTCGTTCCGGTTGATCCYGCBRG	SSU1000ArR	GGCCATGCAMYWCCTCTC	G3318	Arch2
SSU1ArF_225	ACCTGATCCGCATCCGGTTGATCCYGCBRG	SSU1000ArR	GGCCATGCAMYWCCTCTC	G2907	Arch2
SSU1ArF_226	ACCTTACACCTTTCCGGTTGATCCYGCBRG	SSU1000ArR	GGCCATGCAMYWCCTCTC	AV114	Arch2
SSU1ArF_227	ACCTTGACAAGATCCGGTTGATCCYGCBRG	SSU1000ArR	GGCCATGCAMYWCCTCTC	G4716	Arch2
SSU1ArF_228	ACGACCTACGCTTCCGGTTGATCCYGCBRG	SSU1000ArR	GGCCATGCAMYWCCTCTC	NC	Arch2
SSU1ArF_256	ACTGTCGCAGTATCCGGTTGATCCYGCBRG	1000R	GGCCATGCACYWCYTCTC	S003	Arch2
SSU1ArF_257	ACTTCGGATGCATCCGGTTGATCCYGCBRG	1000R	GGCCATGCACYWCYTCTC	S400	Arch2
SSU1ArF_258	AGAACCGTCATATCCGGTTGATCCYGCBRG	1000R	GGCCATGCACYWCYTCTC	S052	Arch2
SSU1ArF_259	AGAACTTGACGTTCCGGTTGATCCYGCBRG	1000R	GGCCATGCACYWCYTCTC	G2755	Arch2
SSU1ArF_260	AGAAGGCCTTATTCCGGTTGATCCYGCBRG	1000R	GGCCATGCACYWCYTCTC	G3318	Arch2
SSU1ArF_261	AGAATAGCGCTTTCCGGTTGATCCYGCBRG	1000R	GGCCATGCACYWCYTCTC	G2907	Arch2
SSU1ArF_262	AGACACCAATGTTCCGGTTGATCCYGCBRG	1000R	GGCCATGCACYWCYTCTC	AV114	Arch2
SSU1ArF_263	AGACATACCGTATCCGGTTGATCCYGCBRG	1000R	GGCCATGCACYWCYTCTC	G4716	Arch2
SSU1ArF_264	AGACGACGTGGATCCGGTTGATCCYGCBRG	1000R	GGCCATGCACYWCYTCTC	NC	Arch2
SSU1ArF_265	AGAGAGACAGGTTCCGGTTGATCCYGCBRG	UA1204R	TTMGGGGCATRCIKACCT	S003	Arch1
SSU1ArF_266	AGAGCATCCACTTCCGGTTGATCCYGCBRG	UA1204R	TTMGGGGCATRCIKACCT	S400	Arch1
SSU1ArF_267	AGAGCGGAACAATCCGGTTGATCCYGCBRG	UA1204R	TTMGGGGCATRCIKACCT	S052	Arch1
SSU1ArF_268	AGAGTCTTGCCATCCGGTTGATCCYGCBRG	UA1204R	TTMGGGGCATRCIKACCT	G2755	Arch1
SSU1ArF_269	AGATAGCTCGCTTCCGGTTGATCCYGCBRG	UA1204R	TTMGGGGCATRCIKACCT	G3318	Arch1
SSU1ArF_270	AGATCGTGCCTATCCGGTTGATCCYGCBRG	UA1204R	TTMGGGGCATRCIKACCT	G2907	Arch1
SSU1ArF_271	AGATGTCCGTCATCCGGTTGATCCYGCBRG	UA1204R	TTMGGGGCATRCIKACCT	AV114	Arch1
SSU1ArF_272	AGATTCGCTCGATCCGGTTGATCCYGCBRG	UA1204R	TTMGGGGCATRCIKACCT	G4716	Arch1
SSU1ArF_273	AGCAACATTGCATCCGGTTGATCCYGCBRG	UA1204R	TTMGGGGCATRCIKACCT	NC	Arch1
SSU1ArF_201	ACAACACTCCGATCCGGTTGATCCYGCBRG	SSU1492ngs_201	ACAACACTCCGACGGNTACCTTGTKACGAC	S003	Arch1
SSU1ArF_202	ACAAGTGCTGCTTCCGGTTGATCCYGCBRG	SSU1492ngs_202	ACAAGTGCTGCTCGGNTACCTTGTKACGAC	S400	Arch1
SSU1ArF_203	ACACAGTCCTGATCCGGTTGATCCYGCBRG	SSU1492ngs_203	ACACAGTCCTGACGGNTACCTTGTKACGAC	S052	Arch1
SSU1ArF_204	ACACCAACACCATCCGGTTGATCCYGCBRG	SSU1492ngs_204	ACACCAACACCACGGNTACCTTGTKACGAC	G2755	Arch1
SSU1ArF_205	ACACCGCACAATTCCGGTTGATCCYGCBRG	SSU1492ngs_205	ACACCGCACAATCGGNTACCTTGTKACGAC	G3318	Arch1
SSU1ArF_206	ACACTTCGGCAATCCGGTTGATCCYGCBRG	SSU1492ngs_206	ACACTTCGGCAACGGNTACCTTGTKACGAC	G2907	Arch1
SSU1ArF_207	ACAGACGACGGATCCGGTTGATCCYGCBRG	SSU1492ngs_207	ACAGACGACGGACGGNTACCTTGTKACGAC	AV114	Arch1
SSU1ArF_208	ACAGTGCGTCCTTCCGGTTGATCCYGCBRG	SSU1492ngs_208	ACAGTGCGTCCTCGGNTACCTTGTKACGAC	G4716	Arch1
SSU1ArF_209	ACATACTGAGCATCCGGTTGATCCYGCBRG	SSU1492ngs_209	ACATACTGAGCACGGNTACCTTGTKACGAC	NC	Arch1

## Sheet: primer pairs
Forward primer	Reverse primer	Approx. Length	Library	elongation time	cycles	annealing temperature	failure
A751F	SSU1000ArR	250	Arch5	15	32	55
A751F	1000R	250	Arch5	15	32	55
515f	806rB	300	Arch5	15	32	60
340F	SSU666ArR	350	Arch5	15	32	55
Arch349F	SSU666ArR	350	Arch5	15	32	55
A571F	1000R	450	Arch5	20	32	55
SSU1ArF	SSU468R	500	Arch4	20	32	55
340F	806rB	500	Arch4	20	32	55
A751F	UA1204R	500	Arch4	20	32	55	fail
Arch349F	806rB	500	Arch4	20	32	55
SSU1ArF	SSU470R	500	Arch4	25	32	55
SSU1ArF	A519R	520	Arch4	25	32	55
SSU1ArF	SSU520R	550	Arch4	25	32	55
A571F	SSU1000ArR	450	Arch5	30	32	55
A571F	UA1204R	650	Arch3	30	32	55	fail
SSU1ArF	SSU666ArR	700	Arch3	30	32	55
340F	SSU1000ArR	700	Arch3	30	32	55
Arch349F	SSU1000ArR	700	Arch3	30	32	55
Arch349F	1000R	700	Arch3	30	32	55
A751F	SSU1492Rngs	750	Arch3	30	32	55
SSU1ArF	806rB	800	Arch2	30	32	55
A571F	SSU1492Rngs	900	Arch2	30	32	55	fail
340F	1000R	700	Arch3	35	32	55
SSU1ArF	SSU1000ArR	1000	Arch2	35	32	55
SSU1ArF	1000R	1000	Arch2	35	32	55
SSU1ArF	UA1204R	1200	Arch1	45	32	55	fail
SSU1ArF	SSU1492ngs	1500	Arch1	50	32	55

## Sheet: Legend
Supplementary Table S3. Tag combinations and PCR conditions used for each primer primer.
