# Supplementary material for: Newly designed 16S rRNA metabarcoding primers amplify diverse and novel archaeal taxa from the environment
Source: Environ Microbiol Rep. 2018 Sep 12;11(4):487–94. doi: 10.1111/1758-2229.12684 (PMC6618113; doi:10.1111/1758-2229.12684)
Supplement: Supplementary file 7 — Table S4. Results of in silico analysis of specificity and coverage for the primer pairs tested in this study. [file EMI4-11-487-s007.xlsx]

## Sheet: Specificity
taxonomy	340F+1000R	340F+806rB	340F+SSU1000ArR	340F+SSU666ArR	A571F+1000R	A571F+SSU1000ArR	A571F+SSU1492Rngs	A571F+UA1204R	A751F+1000R	A751F+SSU1000ArR	A751F+SSU1492Rngs	A751F+UA1204R	Arch349F+1000R	Arch349F+806rB*	Arch349F+SSU1000ArR	Arch349F+SSU666ArR	SSU1ArF+1000R	SSU1ArF+806rB	SSU1ArF+A519R	SSU1ArF+SSU1000ArR	SSU1ArF+SSU1492ngs	SSU1ArF+SSU468R	SSU1ArF+SSU470R	SSU1ArF+SSU520R	SSU1ArF+SSU666ArR	SSU1ArF+UA1204R
Archaea;	98.2	97.3	100	100	100	100	100	100	100	100	100	100	100	100	100	100	100	100	100	100	100	100	100	100	100	100
Archaea;Altiarchaeota;	98.2	97.3	98.3	0	98.7	98.8	98.8	0	0	0	0	0	98.2	97.3	98.2	98	0	96.9	0	0	0	96.8	96.8	97.2	97.7	0
Archaea;Altiarchaeota;Altiarchaeia;	98.2	97.3	98.3	0	98.7	98.8	98.8	0	0	0	0	0	98.2	97.3	98.2	98	0	96.9	0	0	0	96.8	96.8	97.2	97.7	0
Archaea;Asgardaeota;	98.2	97.3	98.3	98.1	98.7	98.8	98.8	98.8	99.3	99.3	99.7	99.3	98.2	97.3	98.3	98.1	98.8	97	96.9	98.9	99.4	96.9	96.9	97.2	97.7	99
Archaea;Asgardaeota;Heimdallarchaeia;	98.2	97.3	98.3	0	98.7	98.8	98.8	98.8	99.3	99.3	0	0	0	0	0	0	98.8	96.9	96.8	98.9	0	96.8	96.8	97.2	97.7	0
Archaea;Asgardaeota;Lokiarchaeia;	98.2	97.3	98.3	98.1	98.7	98.8	98.8	98.8	99.3	99.3	0	99.3	98.2	97.3	98.2	98.1	98.8	97	96.9	98.9	99.4	96.9	96.9	97.2	97.7	99
Archaea;Asgardaeota;Odinarchaeia;	98.3	97.8	98.3	98.1	98.7	98.8	98.8	98.8	99.3	99.3	99.7	99.3	98.2	97.3	98.2	98	98.8	96.9	96.8	98.9	0	96.8	96.8	97.2	97.7	99
Archaea;Crenarchaeota;	98.3	97.7	98.4	98.5	98.9	98.9	98.9	99	99.4	99.5	99.7	99.5	98.3	97.7	98.4	98.4	98.9	97.6	97.5	99	99.4	97.5	97.5	97.8	98.3	99.1
Archaea;Crenarchaeota;Bathyarchaeia;	98.2	97.3	98.4	98.5	98.8	98.8	98.8	98.9	99.4	99.4	99.7	99.4	98.2	97.6	98.3	98.4	98.9	97.4	97.4	98.9	99.4	97.4	97.4	97.7	98.2	99
Archaea;Crenarchaeota;Crenarchaeota Incertae Sedis;	98.2	97.3	98.3	98.1	98.7	98.8	98.8	98.8	99.3	99.3	99.7	99.4	98.2	97.3	98.2	98.1	98.8	96.9	96.8	98.9	99.4	96.8	96.8	97.2	97.7	99
Archaea;Crenarchaeota;Crenarchaeota Incertae Sedis;Aigarchaeales;	98.2	97.3	98.3	98.1	98.7	98.8	98.8	98.8	99.3	99.3	99.7	99.4	98.2	97.3	98.2	98.1	98.8	96.9	96.8	98.9	99.4	96.8	96.8	97.2	97.7	99
Archaea;Crenarchaeota;Crenarchaeota Incertae Sedis;Aigarchaeales;Caldiarchaeaceae;	98.2	97.3	98.3	98.1	98.7	98.8	98.8	98.8	99.3	99.3	99.7	99.3	98.2	97.3	98.2	98	98.8	96.9	96.8	98.9	0	96.8	96.8	97.2	97.7	99
Archaea;Crenarchaeota;Crenarchaeota Incertae Sedis;Aigarchaeales;Caldiarchaeaceae;Candidatus Caldiarchaeum;	98.2	97.3	98.3	98.1	98.7	98.8	98.8	98.8	99.3	99.3	99.7	99.3	98.2	97.3	98.2	98	98.8	96.9	96.8	98.9	0	96.8	96.8	97.2	97.7	99
Archaea;Crenarchaeota;Crenarchaeota Incertae Sedis;Aigarchaeales;Geothermarchaeaceae;	98.2	97.3	98.3	98.1	98.7	98.8	98.8	98.8	99.3	99.3	0	99.3	98.2	97.3	98.2	98	98.8	96.9	96.8	98.9	0	96.8	96.8	97.2	97.7	99
Archaea;Crenarchaeota;Crenarchaeota Incertae Sedis;Aigarchaeales;Terrestrial Hot Spring Gp(THSCG);	98.2	97.4	98.3	98.1	98.7	98.8	98.8	98.8	99.3	99.3	99.7	99.3	98.2	97.3	98.2	98	98.8	96.9	96.8	98.9	99.4	96.8	96.8	97.2	97.7	99
Archaea;Crenarchaeota;Thermoprotei;	98.2	97.3	98.3	98.1	98.8	98.8	98.8	98.9	99.4	99.4	99.7	99.4	98.2	97.3	98.3	98.1	98.9	97	96.9	98.9	99.4	96.9	96.9	97.3	97.7	99
Archaea;Crenarchaeota;Thermoprotei;Desulfurococcales;	98.2	97.3	98.3	98.1	98.7	98.8	98.8	98.8	99.3	99.3	99.7	99.4	98.2	97.3	98.2	98.1	98.8	97	96.9	98.9	99.4	96.9	96.9	97.2	97.7	99
Archaea;Crenarchaeota;Thermoprotei;Desulfurococcales;Acidilobaceae;	0	97.3	98.3	98.1	98.7	98.8	98.8	98.8	99.3	99.3	99.7	99.4	98.1	97.3	98.2	98.1	0	96.9	96.8	0	99.4	96.8	96.8	97.2	97.7	99
Archaea;Crenarchaeota;Thermoprotei;Desulfurococcales;Acidilobaceae;Acidilobus;	0	97.3	0	98.1	0	0	0	98.8	0	0	99.7	99.3	0	97.3	0	98	0	96.9	96.8	0	99.4	96.8	96.8	97.2	97.7	99
Archaea;Crenarchaeota;Thermoprotei;Desulfurococcales;Acidilobaceae;Aeropyrum;	98.2	97.3	0	98.1	0	0	0	98.8	0	0	99.7	99.3	0	97.3	0	98	0	96.9	96.8	0	99.4	96.8	96.8	97.2	97.7	99
Archaea;Crenarchaeota;Thermoprotei;Desulfurococcales;Acidilobaceae;Caldisphaera;	0	97.3	98.3	98.1	98.7	98.8	98.8	98.8	99.3	99.3	99.7	99.3	98.1	97.3	98.2	98	0	0	0	0	0	0	0	0	0	0
Archaea;Crenarchaeota;Thermoprotei;Desulfurococcales;Acidilobaceae;Stetteria;	0	97.3	0	98.1	0	0	0	98.8	0	0	0	99.3	0	97.3	0	98	0	96.9	96.8	0	0	96.8	96.8	97.2	97.7	0
Archaea;Crenarchaeota;Thermoprotei;Desulfurococcales;Acidilobaceae;Thermodiscus;	98.2	97.3	0	98.1	0	0	0	98.8	0	0	0	99.3	0	97.3	0	98	0	96.9	96.8	0	0	96.8	96.8	97.2	97.7	99
Archaea;Crenarchaeota;Thermoprotei;Desulfurococcales;Desulfurococcaceae;	98.2	97.3	98.3	98.1	98.7	98.8	98.8	98.8	99.3	99.3	99.7	99.3	98.2	97.3	98.2	98	98.8	96.9	96.8	98.9	99.4	96.8	96.8	97.2	97.7	99
Archaea;Crenarchaeota;Thermoprotei;Desulfurococcales;Desulfurococcaceae;Desulfurococcus;	98.2	97.3	98.3	98.1	98.7	98.8	98.8	98.8	99.3	99.3	99.7	99.3	98.2	97.3	98.2	98	98.8	96.9	96.8	98.9	99.4	96.8	96.8	97.2	97.7	99
Archaea;Crenarchaeota;Thermoprotei;Desulfurococcales;Desulfurococcaceae;Staphylothermus;	98.2	97.3	98.3	98.1	98.7	98.8	98.8	98.8	99.3	99.3	99.7	99.3	98.2	97.3	98.2	98	98.8	96.9	96.8	98.9	99.4	96.8	96.8	97.2	97.7	99
Archaea;Crenarchaeota;Thermoprotei;Desulfurococcales;Desulfurococcaceae;Sulfophobococcus;	98.2	97.3	98.3	0	98.7	98.7	98.7	98.8	99.3	99.3	99.7	99.3	98.1	97.3	98.2	0	0	0	0	0	0	0	0	0	0	0
Archaea;Crenarchaeota;Thermoprotei;Desulfurococcales;Desulfurococcaceae;Thermogladius;	0	0	98.3	98.1	98.7	98.8	98.8	98.8	99.3	99.3	99.7	99.3	98.1	97.3	98.2	98	98.8	96.9	96.8	98.9	99.4	96.8	96.8	97.2	97.7	99
Archaea;Crenarchaeota;Thermoprotei;Desulfurococcales;Desulfurococcaceae;Thermosphaera;	0	0	0	0	98.7	98.8	98.8	98.8	99.3	99.3	99.7	99.3	98.1	97.3	98.2	98	98.8	96.9	96.8	98.9	99.4	96.8	96.8	97.2	97.7	99
Archaea;Crenarchaeota;Thermoprotei;Desulfurococcales;Desulfurococcaceae;uncultured;	98.2	97.3	0	98.1	0	0	0	0	0	0	0	0	0	97.3	0	98	0	96.9	96.8	0	0	96.8	96.8	97.2	97.7	0
Archaea;Crenarchaeota;Thermoprotei;Desulfurococcales;Ignicoccaceae;	98.2	97.3	98.3	98.1	98.7	98.8	98.8	98.8	99.3	99.3	99.7	99.3	98.2	97.3	98.2	98	98.8	96.9	96.8	98.9	99.4	96.8	96.8	97.2	97.7	99
Archaea;Crenarchaeota;Thermoprotei;Desulfurococcales;Ignicoccaceae;Ignicoccus;	98.2	97.3	98.3	98.1	98.7	98.8	98.8	98.8	99.3	99.3	99.7	99.3	98.2	97.3	98.2	98	98.8	96.9	96.8	98.9	99.4	96.8	96.8	97.2	97.7	99
Archaea;Crenarchaeota;Thermoprotei;Desulfurococcales;Ignisphaeraceae;	98.2	97.3	98.3	98.1	98.7	98.8	98.8	98.8	99.3	99.3	99.7	99.3	98.2	97.3	98.2	98	98.8	96.9	96.8	98.9	0	96.8	96.8	97.2	97.7	99
Archaea;Crenarchaeota;Thermoprotei;Desulfurococcales;Ignisphaeraceae;Ignisphaera;	98.2	97.3	98.3	98.1	98.7	98.8	98.8	98.8	99.3	99.3	99.7	99.3	98.2	97.3	98.2	98	98.8	96.9	96.8	98.9	0	96.8	96.8	97.2	97.7	99
Archaea;Crenarchaeota;Thermoprotei;Desulfurococcales;Ignisphaeraceae;uncultured;	98.2	97.3	98.3	98.1	98.7	98.8	98.8	98.8	99.3	99.3	0	99.3	98.2	97.3	98.2	98	98.8	96.9	96.8	98.9	0	96.8	96.8	97.2	97.7	99
Archaea;Crenarchaeota;Thermoprotei;Desulfurococcales;Pyrodictiaceae;	98.2	97.3	98.3	98.1	98.7	98.8	98.8	98.8	99.3	99.3	99.7	99.3	98.2	97.3	98.2	98	98.8	96.9	96.8	98.9	99.4	96.8	96.8	97.2	97.7	99
Archaea;Crenarchaeota;Thermoprotei;Desulfurococcales;Pyrodictiaceae;Hyperthermus;	98.2	97.3	98.3	98.1	98.7	98.7	98.7	98.8	99.3	99.3	0	99.3	98.1	97.3	98.2	98	0	0	0	0	0	0	0	0	0	0
Archaea;Crenarchaeota;Thermoprotei;Desulfurococcales;Pyrodictiaceae;Pyrodictium;	98.2	97.3	98.3	98.1	98.7	98.8	98.8	98.8	99.3	99.3	99.7	99.3	98.2	97.3	98.2	98	98.8	96.9	96.8	98.9	99.4	96.8	96.8	97.2	97.7	99
Archaea;Crenarchaeota;Thermoprotei;Desulfurococcales;Pyrodictiaceae;uncultured;	0	97.3	98.3	98.1	98.7	98.8	98.8	98.8	99.3	99.3	0	99.3	98.1	97.3	98.2	98	0	96.9	96.8	0	0	96.8	96.8	97.2	97.7	0
Archaea;Crenarchaeota;Thermoprotei;Desulfurococcales;uncultured;	98.2	97.3	0	98.1	0	0	0	0	0	0	0	0	0	97.3	0	98	0	96.9	96.8	0	0	96.8	96.8	97.2	97.7	0
Archaea;Crenarchaeota;Thermoprotei;Fervidicoccales;	98.2	97.3	98.3	98.1	98.7	98.8	98.8	98.8	99.3	99.3	0	99.3	98.1	97.3	98.2	98	0	96.9	96.8	0	99.4	96.8	96.8	97.2	97.7	99
Archaea;Crenarchaeota;Thermoprotei;Fervidicoccales;Fervidicoccaceae;	98.2	97.3	98.3	98.1	98.7	98.8	98.8	98.8	99.3	99.3	0	99.3	98.1	97.3	98.2	98	0	96.9	96.8	0	99.4	96.8	96.8	97.2	97.7	99
Archaea;Crenarchaeota;Thermoprotei;Fervidicoccales;Fervidicoccaceae;Fervidicoccus;	98.2	97.3	98.3	98.1	98.7	98.7	98.7	98.8	0	0	0	0	0	0	0	0	0	96.9	96.8	0	99.4	96.8	96.8	97.2	97.7	99
Archaea;Crenarchaeota;Thermoprotei;Fervidicoccales;Fervidicoccaceae;uncultured;	98.2	97.3	98.3	98.1	98.7	98.7	98.7	98.8	99.3	99.3	0	99.3	98.1	97.3	98.2	98	0	96.9	96.8	0	0	96.8	96.8	97.2	97.7	99
Archaea;Crenarchaeota;Thermoprotei;Geoarchaeales;	98.2	97.3	98.3	98.1	98.7	98.8	98.8	98.8	99.3	99.3	99.7	99.4	98.2	97.3	98.2	98	98.8	96.9	96.8	98.9	99.4	96.8	96.8	97.2	97.7	99
Archaea;Crenarchaeota;Thermoprotei;Sulfolobales;	98.2	97.3	98.3	98.1	98.7	98.8	98.8	98.8	99.3	99.4	99.7	99.4	98.2	97.3	98.2	98.1	98.8	96.9	96.8	98.9	99.4	96.8	96.9	97.2	97.7	99
Archaea;Crenarchaeota;Thermoprotei;Sulfolobales;Sulfolobaceae;	98.2	97.3	98.3	98.1	98.7	98.8	98.8	98.8	99.3	99.4	99.7	99.4	98.2	97.3	98.2	98.1	98.8	96.9	96.8	98.9	99.4	96.8	96.9	97.2	97.7	99
Archaea;Crenarchaeota;Thermoprotei;Sulfolobales;Sulfolobaceae;Acidianus;	98.2	97.3	98.3	98.1	98.7	98.8	98.8	98.8	99.3	99.3	99.7	99.3	98.2	97.3	98.2	98	98.8	96.9	96.8	98.9	99.4	96.8	96.8	97.2	97.7	99
Archaea;Crenarchaeota;Thermoprotei;Sulfolobales;Sulfolobaceae;Metallosphaera;	98.2	97.3	98.3	98.1	98.7	98.8	98.8	98.8	99.3	99.3	99.7	99.4	98.1	97.3	98.2	98	98.8	96.9	96.8	98.9	99.4	96.8	96.8	97.2	97.7	99
Archaea;Crenarchaeota;Thermoprotei;Sulfolobales;Sulfolobaceae;Stygiolobus;	98.2	97.3	98.3	0	0	0	0	0	99.3	99.3	99.7	99.3	98.2	97.3	98.2	0	98.8	0	96.8	98.9	0	96.8	96.8	0	0	99
Archaea;Crenarchaeota;Thermoprotei;Sulfolobales;Sulfolobaceae;Sulfolobus;	98.2	97.3	98.3	98.1	98.7	98.8	98.8	98.8	99.3	99.3	99.7	99.4	98.2	97.3	98.2	98	98.8	96.9	96.8	98.9	99.4	96.8	96.8	97.2	97.7	99
Archaea;Crenarchaeota;Thermoprotei;Sulfolobales;Sulfolobaceae;Sulfurisphaera;	98.2	97.3	98.3	0	0	0	0	0	99.3	99.3	99.7	99.3	0	0	0	0	98.8	96.9	96.8	98.9	99.4	96.8	96.8	0	0	99
Archaea;Crenarchaeota;Thermoprotei;Sulfolobales;Sulfolobaceae;uncultured;	0	97.3	98.3	98.1	98.7	98.8	98.8	98.8	99.3	99.3	99.7	99.3	98.1	97.3	98.2	98	98.8	96.9	96.8	98.9	99.4	96.8	96.8	97.2	97.7	99
Archaea;Crenarchaeota;Thermoprotei;Terrestrial Miscellaneous Gp(TMCG);	98.2	97.3	0	98.1	0	0	0	98.8	0	0	0	99.3	0	97.3	0	98	0	96.9	96.8	0	0	96.8	96.8	97.2	97.7	0
Archaea;Crenarchaeota;Thermoprotei;Thermoproteales;	98.2	97.3	98.3	98.1	98.7	98.8	98.8	98.8	99.3	99.4	99.7	99.4	98.2	97.3	98.2	98.1	98.8	96.9	96.8	98.9	99.4	96.8	96.8	97.2	97.7	99
Archaea;Crenarchaeota;Thermoprotei;Thermoproteales;Thermofilaceae;	98.2	97.3	98.3	98.1	98.7	98.8	98.8	98.8	99.3	99.3	0	99.3	98.2	97.3	98.2	98	98.8	96.9	96.8	98.9	0	96.8	96.8	97.2	97.7	99
Archaea;Crenarchaeota;Thermoprotei;Thermoproteales;Thermofilaceae;Thermofilum;	98.2	97.3	98.3	98.1	98.7	98.8	98.8	98.8	99.3	99.3	0	99.3	98.2	97.3	98.2	98	98.8	96.9	96.8	98.9	0	96.8	96.8	97.2	97.7	99
Archaea;Crenarchaeota;Thermoprotei;Thermoproteales;Thermoproteaceae;	98.2	97.3	98.3	98.1	98.7	98.8	98.8	98.8	99.3	99.3	99.7	99.4	98.2	97.3	98.2	98.1	98.8	96.9	96.8	98.9	99.4	96.8	96.8	97.2	97.7	99
Archaea;Crenarchaeota;Thermoprotei;Thermoproteales;Thermoproteaceae;Caldivirga;	98.2	97.3	98.3	0	98.7	98.8	98.8	98.8	99.3	99.3	0	99.3	0	0	0	0	0	96.9	96.8	0	0	96.8	96.8	97.2	0	0
Archaea;Crenarchaeota;Thermoprotei;Thermoproteales;Thermoproteaceae;Pyrobaculum;	98.2	97.3	98.3	98.1	98.7	98.8	98.8	98.8	99.3	99.3	99.7	99.3	98.2	97.3	98.2	98	98.8	96.9	96.8	98.9	99.4	96.8	96.8	97.2	97.7	99
Archaea;Crenarchaeota;Thermoprotei;Thermoproteales;Thermoproteaceae;Thermocladium;	98.2	97.3	98.3	0	98.7	98.8	98.8	98.8	99.3	99.3	99.7	99.3	98.1	97.3	98.2	0	0	0	0	0	0	0	0	0	0	0
Archaea;Crenarchaeota;Thermoprotei;Thermoproteales;Thermoproteaceae;Thermoproteus;	98.2	97.3	98.3	98.1	98.7	98.8	98.8	98.8	99.3	99.3	99.7	99.3	98.2	97.3	98.2	98	0	96.9	96.8	0	0	96.8	96.8	97.2	97.7	0
Archaea;Crenarchaeota;Thermoprotei;Thermoproteales;Thermoproteaceae;uncultured;	98.2	97.3	98.3	98.1	98.7	98.8	98.8	98.8	99.3	99.3	0	99.3	98.2	97.3	98.2	98	0	96.9	0	0	0	96.8	96.8	0	97.7	0
Archaea;Crenarchaeota;Thermoprotei;Thermoproteales;Thermoproteaceae;Vulcanisaeta;	0	97.3	98.3	98.1	98.7	98.8	98.8	98.8	99.3	99.3	0	99.3	98.2	97.3	98.2	98	98.8	96.9	96.8	98.9	0	96.8	96.8	97.2	97.7	99
Archaea;Crenarchaeota;Thermoprotei;uncultured;	98.2	97.3	0	98.1	98.7	98.7	98.7	98.8	99.3	99.3	0	99.3	98.1	97.3	98.2	98	98.8	96.9	96.8	98.9	0	96.8	96.8	97.2	97.7	99
Archaea;Crenarchaeota;Verstraetearchaeia;	98.2	97.3	98.3	98.1	98.7	98.8	98.8	98.8	99.3	99.3	99.7	99.3	98.2	97.3	98.2	98	98.8	96.9	96.8	98.9	99.4	96.8	96.8	97.2	97.7	99
Archaea;Crenarchaeota;Verstraetearchaeia;Methanomethyliales;	98.2	97.3	98.3	98.1	98.7	98.8	98.8	98.8	99.3	99.3	99.7	99.3	98.2	97.3	98.2	98	98.8	96.9	96.8	98.9	99.4	96.8	96.8	97.2	97.7	99
Archaea;Crenarchaeota;Verstraetearchaeia;Methanomethyliales;Methanomethyliaceae;	98.2	97.3	98.3	98.1	98.7	98.8	98.8	98.8	99.3	99.3	99.7	99.3	98.2	97.3	98.2	98	98.8	96.9	96.8	98.9	99.4	96.8	96.8	97.2	97.7	99
Archaea;Crenarchaeota;Verstraetearchaeia;Methanomethyliales;Methanomethyliaceae;Candidatus Methanomethylicus;	98.2	97.3	98.3	98.1	98.7	98.8	98.8	98.8	99.3	99.3	99.7	99.3	98.2	97.3	98.2	98	98.8	96.9	96.8	98.9	99.4	96.8	96.8	97.2	97.7	99
Archaea;Diapherotrites;	98.2	97.3	98.3	98.1	98.7	98.8	98.8	98.8	99.3	99.3	99.7	99.3	98.2	97.3	98.2	98	98.8	96.9	96.8	98.9	0	96.8	96.8	97.2	97.7	0
Archaea;Diapherotrites;Iainarchaeia;	98.2	0	98.3	98.1	98.7	98.8	98.8	98.8	99.3	99.3	99.7	99.3	98.2	97.3	98.2	98	98.8	0	0	98.9	0	0	0	97.2	0	0
Archaea;Diapherotrites;Iainarchaeia;Iainarchaeales;	0	0	98.3	0	0	0	0	0	0	0	0	0	98.1	0	98.2	0	0	0	0	0	0	0	0	0	0	0
Archaea;Diapherotrites;Iainarchaeia;Iainarchaeales;Iainarchaeaceae;	0	0	0	0	0	0	0	0	0	0	0	0	0	0	0	0	0	0	0	0	0	0	0	0	0	0
Archaea;Diapherotrites;Iainarchaeia;Iainarchaeales;Iainarchaeaceae;Candidatus Iainarchaeum;	0	97.3	0	0	0	0	0	0	0	0	0	0	0	0	0	0	0	0	0	0	0	0	0	0	0	0
Archaea;Diapherotrites;Micrarchaeia;	99.4	98.8	98.3	98.1	0	98.8	98.8	0	0	99.3	99.7	0	0	97.3	98.2	98	0	96.9	96.8	0	0	96.8	96.8	97.2	97.7	0
Archaea;Euryarchaeota;	98.2	97.3	99.4	98.9	99.4	99.4	99.4	99.4	99.6	99.6	99.9	99.6	99.4	98.8	99.4	98.9	99.5	98.2	98.1	99.6	99.9	98.1	98.1	98.2	98.2	99.6
Archaea;Euryarchaeota;Archaeoglobi;	98.2	97.3	98.3	98.1	98.7	98.8	98.8	98.8	99.3	99.3	99.7	99.4	98.2	97.3	98.2	98	98.8	96.9	96.8	98.9	99.4	96.8	96.8	97.2	97.7	99
Archaea;Euryarchaeota;Archaeoglobi;Archaeoglobales;	98.2	97.3	98.3	98.1	98.7	98.8	98.8	98.8	99.3	99.3	99.7	99.4	98.2	97.3	98.2	98	98.8	96.9	96.8	98.9	99.4	96.8	96.8	97.2	97.7	99
Archaea;Euryarchaeota;Archaeoglobi;Archaeoglobales;Archaeoglobaceae;	98.2	97.3	98.3	98.1	98.7	98.8	98.8	98.8	99.3	99.3	99.7	99.4	98.2	97.3	98.2	98	98.8	96.9	96.8	98.9	99.4	96.8	96.8	97.2	97.7	99
Archaea;Euryarchaeota;Archaeoglobi;Archaeoglobales;Archaeoglobaceae;Archaeoglobus;	98.2	97.3	98.3	98.1	98.7	98.8	98.8	98.8	99.3	99.3	99.7	99.3	98.2	97.3	98.2	98	98.8	96.9	96.8	98.9	99.4	96.8	96.8	97.2	97.7	99
Archaea;Euryarchaeota;Archaeoglobi;Archaeoglobales;Archaeoglobaceae;Ferroglobus;	98.2	97.3	98.3	98.1	98.7	98.8	98.8	98.8	99.3	99.3	99.7	99.3	98.1	97.3	98.2	98	98.8	0	96.8	98.9	0	96.8	96.8	97.2	97.7	99
Archaea;Euryarchaeota;Archaeoglobi;Archaeoglobales;Archaeoglobaceae;Geoglobus;	98.2	97.3	98.3	98.1	98.7	98.8	98.8	98.8	99.3	99.3	99.7	99.3	98.1	97.3	98.2	98	0	96.9	96.8	0	0	96.8	96.8	97.2	97.7	0
Archaea;Euryarchaeota;Archaeoglobi;Archaeoglobales;Archaeoglobaceae;JdFR-20;	98.2	97.3	98.3	98.1	0	0	0	0	99.3	99.3	99.7	99.3	98.1	97.3	98.2	98	98.8	96.9	96.8	98.9	99.4	96.8	96.8	97.2	97.7	99
Archaea;Euryarchaeota;Archaeoglobi;Archaeoglobales;Archaeoglobaceae;uncultured;	98.5	97.7	98.3	98.1	98.7	98.8	98.8	98.8	99.3	99.3	99.7	99.3	98.2	97.3	98.2	98	98.8	96.9	96.8	98.9	0	96.8	96.8	97.2	97.7	99
Archaea;Euryarchaeota;Halobacteria;	98.5	97.7	98.6	98.2	99	99.1	99.1	99.1	99.4	99.5	99.8	99.5	98.5	97.7	98.5	98.1	99.2	97.4	97.3	99.2	99.8	97.3	97.3	97.6	97.8	99.3
Archaea;Euryarchaeota;Halobacteria;Halobacteriales;	98.2	97.3	98.6	98.2	99	99.1	99.1	99.1	99.4	99.5	99.8	99.5	98.5	97.7	98.5	98.1	99.2	97.4	97.3	99.2	99.8	97.3	97.3	97.6	97.8	99.3
Archaea;Euryarchaeota;Halobacteria;Halobacteriales;Haloadaptaceae;	98.2	97.3	98.3	0	98.7	98.8	98.8	98.8	99.3	99.3	99.7	99.3	98.2	97.3	98.2	0	98.8	96.9	96.8	98.9	99.4	96.8	96.8	97.2	0	99
Archaea;Euryarchaeota;Halobacteria;Halobacteriales;Haloadaptaceae;Haladaptatus;	98.2	97.3	98.3	0	98.7	98.8	98.8	98.8	99.3	99.3	99.7	99.3	98.2	97.3	98.2	0	98.8	96.9	96.8	98.9	99.4	96.8	96.8	97.2	0	99
Archaea;Euryarchaeota;Halobacteria;Halobacteriales;Halobacteriaceae;	98.2	97.3	98.3	98.1	98.7	98.8	98.8	98.8	99.3	99.3	99.7	99.3	98.2	97.3	98.2	98	98.8	97	96.8	98.9	99.4	96.8	96.9	97.2	97.7	99
Archaea;Euryarchaeota;Halobacteria;Halobacteriales;Halobacteriaceae;Halanaeroarchaeum;	98.2	97.3	98.3	98.1	98.7	98.8	98.8	98.8	0	0	0	0	98.2	97.3	98.2	98	98.8	96.9	96.8	98.9	0	96.8	96.8	97.2	97.7	99
Archaea;Euryarchaeota;Halobacteria;Halobacteriales;Halobacteriaceae;Halarchaeum;	98.2	97.3	98.3	0	98.7	98.8	98.8	98.8	99.3	99.3	99.7	99.3	98.2	97.3	98.2	0	98.8	96.9	96.8	98.9	99.4	96.8	96.8	97.2	0	99
Archaea;Euryarchaeota;Halobacteria;Halobacteriales;Halobacteriaceae;Halobacterium;	98.2	97.3	98.3	98.1	98.7	98.8	98.8	98.8	0	0	0	0	98.2	97.3	98.2	98	98.8	96.9	96.8	98.9	99.4	96.8	96.8	97.2	97.7	99
Archaea;Euryarchaeota;Halobacteria;Halobacteriales;Halobacteriaceae;Halocalculus;	98.2	97.3	98.3	98.1	98.7	98.8	98.8	98.8	0	0	0	0	98.1	97.3	98.2	98	0	0	0	0	0	0	0	0	0	0
Archaea;Euryarchaeota;Halobacteria;Halobacteriales;Halobacteriaceae;Halodesulfurarchaeum;	98.2	97.3	98.3	98.1	98.7	98.8	98.8	98.8	99.3	99.3	99.7	99.3	98.2	97.3	98.2	98	98.8	96.9	96.8	98.9	99.4	96.8	96.8	97.2	97.7	99
Archaea;Euryarchaeota;Halobacteria;Halobacteriales;Halobacteriaceae;Salarchaeum;	0	97.3	98.3	98.1	98.7	98.8	98.8	98.8	0	0	0	0	98.1	97.3	98.2	98	98.8	96.9	96.8	98.9	99.4	96.8	96.8	97.2	97.7	99
Archaea;Euryarchaeota;Halobacteria;Halobacteriales;Halobacteriaceae;uncultured;	98.2	97.3	0	0	0	0	0	0	0	0	0	0	0	97.3	0	0	0	0	0	0	0	0	0	0	0	0
Archaea;Euryarchaeota;Halobacteria;Halobacteriales;Halococcaceae;	98.2	97.3	98.3	98.1	98.7	98.8	98.8	98.8	99.3	99.3	99.7	99.4	98.2	97.3	98.2	98	98.8	96.9	96.8	98.9	99.4	96.8	96.8	97.2	97.7	99
Archaea;Euryarchaeota;Halobacteria;Halobacteriales;Halococcaceae;Halalkalicoccus;	98.2	97.3	98.3	98.1	98.7	98.8	98.8	98.8	0	0	0	0	98.2	97.3	98.2	98	98.8	96.9	96.8	98.9	99.4	96.8	96.8	97.2	97.7	99
Archaea;Euryarchaeota;Halobacteria;Halobacteriales;Halococcaceae;Halococcus;	98.2	97.3	98.3	98.1	98.7	98.8	98.8	98.8	99.3	99.3	99.7	99.4	98.2	97.3	98.2	98	98.8	96.9	96.8	98.9	99.4	96.8	96.8	97.2	97.7	99
Archaea;Euryarchaeota;Halobacteria;Halobacteriales;Halococcaceae;Halostella;	98.2	97.3	98.3	98.1	98.7	98.8	98.8	98.8	99.3	99.3	99.7	99.3	98.1	97.3	98.2	98	98.8	96.9	96.8	98.9	99.4	96.8	96.8	97.2	0	99
Archaea;Euryarchaeota;Halobacteria;Halobacteriales;Halococcaceae;uncultured;	98.4	97.5	98.3	98.1	98.7	98.8	98.8	98.8	99.3	99.3	0	99.3	98.1	97.3	98.2	98	0	0	0	0	0	0	0	0	0	0
Archaea;Euryarchaeota;Halobacteria;Halobacteriales;Haloferacaceae;	98.2	97.3	98.5	98.1	98.9	99	99	99	99.4	99.4	99.8	99.4	98.4	97.5	98.4	98.1	99.1	97.2	97.1	99.1	99.6	97.1	97.1	97.5	97.7	99.2
Archaea;Euryarchaeota;Halobacteria;Halobacteriales;Haloferacaceae;A07HB70;	98.2	97.3	98.3	0	98.7	98.8	98.8	98.8	99.3	99.3	99.7	99.3	98.1	97.3	98.2	0	98.8	96.9	96.8	98.9	99.4	96.8	96.8	97.2	0	99
Archaea;Euryarchaeota;Halobacteria;Halobacteriales;Haloferacaceae;Candidatus Haloectosymbiotes;	98.2	97.3	98.3	0	98.7	98.7	98.7	98.8	99.3	99.3	99.7	99.3	98.1	97.3	98.2	0	98.8	96.9	96.8	98.9	99.4	96.8	96.8	97.2	0	99
Archaea;Euryarchaeota;Halobacteria;Halobacteriales;Haloferacaceae;Haloarchaeobius;	98.2	97.3	98.3	98.1	98.7	98.8	98.8	98.8	99.3	99.3	99.7	99.3	98.2	97.3	98.2	98	98.8	96.9	96.8	98.9	99.4	96.8	96.8	97.2	97.7	99
Archaea;Euryarchaeota;Halobacteria;Halobacteriales;Haloferacaceae;Halobaculum;	98.2	97.3	98.3	0	98.7	98.8	98.8	98.8	0	0	0	0	98.2	97.3	98.2	0	98.8	96.9	96.8	98.9	99.4	96.8	96.8	97.2	0	99
Archaea;Euryarchaeota;Halobacteria;Halobacteriales;Haloferacaceae;Halobellus;	98.2	97.3	98.3	98.1	98.7	98.8	98.8	98.8	99.3	99.3	99.7	99.3	98.2	97.3	98.2	98	98.8	96.9	96.8	98.9	99.4	96.8	96.8	97.2	97.7	99
Archaea;Euryarchaeota;Halobacteria;Halobacteriales;Haloferacaceae;Halobiforma;	98.2	97.3	98.3	98.1	98.7	98.8	98.8	98.8	99.3	99.3	99.7	99.3	98.2	97.3	98.2	98	0	0	0	0	0	0	0	0	0	0
Archaea;Euryarchaeota;Halobacteria;Halobacteriales;Haloferacaceae;Haloferax;	98.2	97.3	98.3	0	98.7	98.8	98.8	98.8	99.3	99.3	99.7	99.4	98.2	97.3	98.2	0	98.8	96.9	96.8	98.9	99.4	96.8	96.9	97.2	0	99
Archaea;Euryarchaeota;Halobacteria;Halobacteriales;Haloferacaceae;Halogeometricum;	98.2	97.3	98.3	0	98.7	98.8	98.8	98.8	0	0	0	0	98.2	97.3	98.2	0	98.8	96.9	96.8	98.9	99.4	96.8	96.8	97.2	0	99
Archaea;Euryarchaeota;Halobacteria;Halobacteriales;Haloferacaceae;Halogranum;	98.2	97.3	98.3	0	98.7	98.8	98.8	98.8	0	0	0	0	98.2	97.3	98.2	0	98.8	96.9	96.8	98.9	99.4	96.8	96.8	97.2	0	99
Archaea;Euryarchaeota;Halobacteria;Halobacteriales;Haloferacaceae;Halohasta;	98.2	97.3	98.3	0	98.7	98.8	98.8	98.8	0	0	0	0	98.2	97.3	98.2	0	98.8	96.9	96.8	98.9	99.4	96.8	96.8	97.2	0	99
Archaea;Euryarchaeota;Halobacteria;Halobacteriales;Haloferacaceae;Halolamina;	98.2	97.3	98.3	0	98.7	98.8	98.8	98.8	0	0	0	0	98.2	97.3	98.2	0	98.8	96.9	96.8	98.9	99.4	96.8	96.8	97.2	0	99
Archaea;Euryarchaeota;Halobacteria;Halobacteriales;Haloferacaceae;Halonotius;	98.2	97.3	98.3	98.1	98.7	98.8	98.8	98.8	0	0	0	0	98.2	97.3	98.2	98	98.8	96.9	96.8	98.9	99.4	96.8	96.8	97.2	0	99
Archaea;Euryarchaeota;Halobacteria;Halobacteriales;Haloferacaceae;Haloparvum;	98.2	97.3	98.3	98.1	98.7	98.8	98.8	98.8	0	0	0	0	98.2	97.3	98.2	98	0	0	0	0	0	0	0	0	0	0
Archaea;Euryarchaeota;Halobacteria;Halobacteriales;Haloferacaceae;Halopelagius;	98.2	97.3	98.3	0	98.7	98.8	98.8	98.8	0	0	0	0	98.2	97.3	98.2	0	98.8	96.9	96.8	98.9	99.4	96.8	96.8	97.2	0	99
Archaea;Euryarchaeota;Halobacteria;Halobacteriales;Haloferacaceae;Halopenitus;	98.2	97.3	98.3	0	98.7	98.8	98.8	98.8	99.3	99.3	99.7	99.3	98.2	97.3	98.2	0	0	0	0	0	0	0	0	0	0	0
Archaea;Euryarchaeota;Halobacteria;Halobacteriales;Haloferacaceae;Halopiger;	98.2	97.3	98.3	98.1	98.7	98.8	98.8	98.8	99.3	99.3	99.7	99.4	98.2	97.3	98.2	98	98.8	96.9	96.8	98.9	99.4	96.8	96.8	97.2	97.7	99
Archaea;Euryarchaeota;Halobacteria;Halobacteriales;Haloferacaceae;Haloplanus;	98.2	97.3	98.3	0	98.7	98.8	98.8	98.8	99.3	99.3	99.7	99.3	98.2	97.3	98.2	0	98.8	96.9	96.8	98.9	99.4	96.8	96.8	97.2	0	99
Archaea;Euryarchaeota;Halobacteria;Halobacteriales;Haloferacaceae;Haloquadratum;	98.2	97.3	98.3	98.1	98.7	98.8	98.8	98.8	0	0	0	0	98.2	97.3	98.2	98	98.8	96.9	96.8	98.9	99.4	96.8	96.8	97.2	0	99
Archaea;Euryarchaeota;Halobacteria;Halobacteriales;Haloferacaceae;Halorubellus;	98.2	97.3	98.3	98.1	98.7	98.8	98.8	98.8	99.3	99.3	99.7	99.3	98.2	97.3	98.2	98	98.8	96.9	96.8	98.9	99.4	96.8	96.8	97.2	97.7	99
Archaea;Euryarchaeota;Halobacteria;Halobacteriales;Haloferacaceae;Halorubrum;	98.2	97.3	98.3	98.1	98.8	98.8	98.8	98.9	99.3	99.3	99.7	99.3	98.2	97.3	98.3	98	98.9	97	96.9	98.9	99.5	96.9	96.9	97.3	97.7	99
Archaea;Euryarchaeota;Halobacteria;Halobacteriales;Haloferacaceae;Halorussus;	98.2	97.3	98.3	98.1	98.7	98.8	98.8	98.8	99.3	99.3	99.7	99.3	98.2	97.3	98.2	98	98.8	96.9	96.8	98.9	99.4	96.8	96.8	97.2	97.7	99
Archaea;Euryarchaeota;Halobacteria;Halobacteriales;Haloferacaceae;Halostagnicola;	98.2	97.3	98.3	98.1	98.7	98.8	98.8	98.8	99.3	99.3	99.7	99.3	98.2	97.3	98.2	98	98.8	96.9	96.8	98.9	99.4	96.8	96.8	97.2	97.7	99
Archaea;Euryarchaeota;Halobacteria;Halobacteriales;Haloferacaceae;Haloterrigena;	98.2	97.3	98.3	98.1	98.7	98.8	98.8	98.8	99.3	99.4	99.7	99.4	98.2	97.3	98.2	98.1	98.8	96.9	96.8	98.9	99.4	96.8	96.9	97.2	97.7	99
Archaea;Euryarchaeota;Halobacteria;Halobacteriales;Haloferacaceae;Halovarius;	98.2	97.3	98.3	98.1	98.7	98.7	98.7	98.8	99.3	99.3	0	99.3	98.1	97.3	98.2	98	98.8	96.9	96.8	98.9	0	96.8	96.8	97.2	97.7	99
Archaea;Euryarchaeota;Halobacteria;Halobacteriales;Haloferacaceae;Halovenus;	98.2	97.3	98.3	98.1	98.7	98.8	98.8	98.8	99.3	99.3	99.7	99.3	98.2	97.3	98.2	98	98.8	96.9	96.8	98.9	99.4	96.8	96.8	97.2	97.7	99
Archaea;Euryarchaeota;Halobacteria;Halobacteriales;Haloferacaceae;Halovivax;	98.2	97.3	98.3	98.1	98.7	98.8	98.8	98.8	99.3	99.3	99.7	99.3	98.2	97.3	98.2	98	98.8	96.9	96.8	98.9	99.4	96.8	96.8	97.2	97.7	99
Archaea;Euryarchaeota;Halobacteria;Halobacteriales;Haloferacaceae;Natrialba;	98.2	97.3	98.3	98.1	98.7	98.8	98.8	98.8	99.3	99.3	99.7	99.4	98.2	97.3	98.2	98	98.8	96.9	96.8	98.9	99.4	96.8	96.8	97.2	97.7	99
Archaea;Euryarchaeota;Halobacteria;Halobacteriales;Haloferacaceae;Natribaculum;	98.2	97.3	98.3	98.1	98.7	98.8	98.8	98.8	99.3	99.3	99.7	99.3	98.1	97.3	98.2	98	0	0	0	0	0	0	0	0	0	0
Archaea;Euryarchaeota;Halobacteria;Halobacteriales;Haloferacaceae;Natrinema;	98.2	97.3	98.3	98.1	98.7	98.8	98.8	98.8	99.3	99.3	99.7	99.4	98.2	97.3	98.2	98	98.8	96.9	96.8	98.9	99.4	96.8	96.8	97.2	97.7	99
Archaea;Euryarchaeota;Halobacteria;Halobacteriales;Haloferacaceae;Natronoarchaeum;	98.2	97.3	98.3	98.1	98.7	98.8	98.8	98.8	99.3	99.3	99.7	99.3	98.2	97.3	98.2	98	98.8	96.9	96.8	98.9	99.4	96.8	96.8	97.2	97.7	99
Archaea;Euryarchaeota;Halobacteria;Halobacteriales;Haloferacaceae;Natronobacterium;	98.2	97.3	98.3	98.1	98.7	98.8	98.8	98.8	99.3	99.3	99.7	99.3	98.2	97.3	98.2	98	98.8	96.9	96.8	98.9	99.4	96.8	96.8	97.2	97.7	99
Archaea;Euryarchaeota;Halobacteria;Halobacteriales;Haloferacaceae;Natronococcus;	98.2	97.3	98.3	98.1	98.7	98.8	98.8	98.8	99.3	99.3	99.7	99.4	98.2	97.3	98.2	98	98.8	96.9	96.8	98.9	99.4	96.8	96.8	97.2	97.7	99
Archaea;Euryarchaeota;Halobacteria;Halobacteriales;Haloferacaceae;Natronolimnobius;	98.2	97.3	98.3	98.1	98.7	98.8	98.8	98.8	99.3	99.3	99.7	99.3	98.2	97.3	98.2	98	98.8	96.9	96.8	98.9	99.4	96.8	96.8	97.2	97.7	99
Archaea;Euryarchaeota;Halobacteria;Halobacteriales;Haloferacaceae;Natronorubrum;	98.2	97.3	98.3	98.1	98.7	98.8	98.8	98.8	99.3	99.3	99.7	99.4	98.2	97.3	98.2	98	98.8	96.9	96.8	98.9	99.4	96.8	96.8	97.2	97.7	99
Archaea;Euryarchaeota;Halobacteria;Halobacteriales;Haloferacaceae;Salinarchaeum;	98.2	97.3	98.3	98.1	98.7	98.8	98.8	98.8	99.3	99.3	99.7	99.3	98.2	97.3	98.2	98	98.8	96.9	96.8	98.9	99.4	96.8	96.8	97.2	97.7	99
Archaea;Euryarchaeota;Halobacteria;Halobacteriales;Haloferacaceae;Salinigranum;	98.2	97.3	98.3	0	98.7	98.8	98.8	98.8	99.3	99.3	0	99.3	98.2	97.3	98.2	0	0	96.9	96.8	0	0	96.8	96.8	97.2	0	0
Archaea;Euryarchaeota;Halobacteria;Halobacteriales;Haloferacaceae;uncultured;	98.2	97.4	98.3	98.1	98.7	98.8	98.8	98.8	99.3	99.3	99.7	99.3	98.2	97.3	98.2	98	98.8	96.9	96.8	98.9	99.4	96.8	96.8	97.2	97.7	99
Archaea;Euryarchaeota;Halobacteria;Halobacteriales;Halomicrobiaceae;	98.2	97.3	98.3	98.1	98.8	98.8	98.8	98.9	99.3	99.4	99.7	99.4	98.2	97.4	98.3	98.1	98.9	97	96.9	98.9	99.5	96.9	96.9	97.3	97.7	99
Archaea;Euryarchaeota;Halobacteria;Halobacteriales;Halomicrobiaceae;Candidatus Halobonum;	98.2	97.3	98.3	98.1	98.7	98.8	98.8	98.8	99.3	99.3	99.7	99.3	98.1	97.3	98.2	98	98.8	96.9	96.8	98.9	99.4	96.8	96.8	97.2	0	99
Archaea;Euryarchaeota;Halobacteria;Halobacteriales;Halomicrobiaceae;Halapricum;	98.2	97.3	98.3	98.1	98.7	98.8	98.8	98.8	99.3	99.3	99.7	99.3	98.2	97.3	98.2	98	98.8	96.9	96.8	98.9	99.4	96.8	96.8	97.2	97.7	99
Archaea;Euryarchaeota;Halobacteria;Halobacteriales;Halomicrobiaceae;Haloarcula;	98.2	97.3	98.3	0	98.7	98.8	98.8	98.8	99.3	99.3	99.7	99.4	98.2	97.3	98.3	0	98.9	97	96.9	98.9	99.4	96.9	96.9	97.2	0	99
Archaea;Euryarchaeota;Halobacteria;Halobacteriales;Halomicrobiaceae;Halomarina;	98.2	97.3	98.3	98.1	98.7	98.8	98.8	98.8	99.3	99.3	99.7	99.3	98.2	97.3	98.2	98	98.8	96.9	96.8	98.9	99.4	96.8	96.8	97.2	97.7	99
Archaea;Euryarchaeota;Halobacteria;Halobacteriales;Halomicrobiaceae;Halomicroarcula;	98.2	97.3	98.3	0	98.7	98.8	98.8	98.8	99.3	99.3	99.7	99.3	98.2	97.3	98.2	0	98.8	96.9	96.8	98.9	99.4	96.8	96.8	97.2	0	99
Archaea;Euryarchaeota;Halobacteria;Halobacteriales;Halomicrobiaceae;Halomicrobium;	98.2	97.3	98.3	98.1	98.7	98.8	98.8	98.8	99.3	99.3	99.7	99.3	98.2	97.3	98.2	98	98.8	96.9	96.8	98.9	99.4	96.8	96.8	97.2	97.7	99
Archaea;Euryarchaeota;Halobacteria;Halobacteriales;Halomicrobiaceae;Halorhabdus;	98.2	97.3	98.3	98.1	98.7	98.8	98.8	98.8	99.3	99.3	99.7	99.3	98.2	97.3	98.2	98	98.8	96.9	96.8	98.9	99.4	96.8	96.8	97.2	0	99
Archaea;Euryarchaeota;Halobacteria;Halobacteriales;Halomicrobiaceae;Halorientalis;	98.2	97.3	98.3	98.1	98.7	98.8	98.8	98.8	99.3	99.3	99.7	99.3	98.2	97.3	98.2	98	98.8	96.9	96.8	98.9	99.4	96.8	96.8	97.2	97.7	99
Archaea;Euryarchaeota;Halobacteria;Halobacteriales;Halomicrobiaceae;Halosiccatus;	98.2	97.3	98.3	0	98.7	98.7	98.7	98.8	0	0	0	0	98.1	97.3	98.2	0	0	0	0	0	0	0	0	0	0	0
Archaea;Euryarchaeota;Halobacteria;Halobacteriales;Halomicrobiaceae;Halosimplex;	98.2	97.3	98.3	98.1	98.7	98.8	98.8	98.8	99.3	99.3	99.7	99.3	98.2	97.3	98.2	98	98.8	96.9	96.8	98.9	99.4	96.8	96.8	97.2	97.7	99
Archaea;Euryarchaeota;Halobacteria;Halobacteriales;Halomicrobiaceae;Natronomonas;	98.2	97.3	98.3	98.1	98.7	98.8	98.8	98.8	99.3	99.3	99.7	99.3	98.2	97.3	98.2	98	98.8	96.9	96.8	98.9	99.4	96.8	96.8	97.2	97.7	99
Archaea;Euryarchaeota;Halobacteria;Halobacteriales;Halomicrobiaceae;Salinirubrum;	98.2	97.3	98.3	0	98.7	98.8	98.8	98.8	99.3	99.3	99.7	99.3	98.1	97.3	98.2	0	0	0	0	0	0	0	0	0	0	0
Archaea;Euryarchaeota;Halobacteria;Halobacteriales;Halomicrobiaceae;uncultured;	98.2	97.3	98.3	98.1	98.7	98.8	98.8	98.8	99.3	99.3	99.7	99.3	98.2	97.3	98.2	98	98.8	96.9	96.8	98.9	99.4	96.8	96.8	97.2	0	99
Archaea;Euryarchaeota;Halobacteria;Halobacteriales;J07HX5;	98.2	97.3	98.3	0	98.7	98.7	98.7	98.8	99.3	99.3	99.7	99.3	0	0	0	0	98.8	96.9	96.8	98.9	99.4	96.8	96.8	97.2	0	99
Archaea;Euryarchaeota;Halobacteria;Halobacteriales;uncultured;	98.5	97.6	98.3	98.1	98.7	98.8	98.8	98.8	99.3	99.3	99.7	99.3	98.2	97.3	98.2	98	98.8	96.9	96.8	98.9	99.4	96.8	96.8	97.2	97.7	99
Archaea;Euryarchaeota;Methanobacteria;	98.5	97.6	98.6	98.2	98.9	99	99	99	99.3	99.3	99.7	99.3	98.5	97.6	98.5	98.2	98.8	96.9	96.8	98.9	99.4	96.8	96.8	97.2	97.7	99
Archaea;Euryarchaeota;Methanobacteria;Methanobacteriales;	98.5	97.6	98.6	98.2	98.9	99	99	99	99.3	99.3	99.7	99.3	98.5	97.6	98.5	98.2	98.8	96.9	96.8	98.9	99.4	96.8	96.8	97.2	97.7	99
Archaea;Euryarchaeota;Methanobacteria;Methanobacteriales;Methanobacteriaceae;	98.2	97.3	98.6	98.2	98.9	99	99	99	99.3	99.3	0	99.3	98.5	97.6	98.5	98.2	98.8	96.9	96.8	98.9	99.4	96.8	96.8	97.2	97.7	99
Archaea;Euryarchaeota;Methanobacteria;Methanobacteriales;Methanobacteriaceae;Methanobacterium;	98.4	97.5	98.3	98.1	0	0	0	0	0	0	0	0	98.2	97.3	98.2	98.1	98.8	96.9	96.8	98.9	99.4	96.8	96.8	97.2	97.7	99
Archaea;Euryarchaeota;Methanobacteria;Methanobacteriales;Methanobacteriaceae;Methanobrevibacter;	98.2	97.3	98.5	98.1	98.9	99	99	99	99.3	99.3	0	99.3	98.4	97.6	98.5	98.1	98.8	96.9	96.8	98.9	0	96.8	96.8	97.2	97.7	99
Archaea;Euryarchaeota;Methanobacteria;Methanobacteriales;Methanobacteriaceae;Methanosphaera;	98.2	97.3	98.3	98.1	98.7	98.8	98.8	98.8	0	0	0	0	98.2	97.3	98.2	98.1	98.8	96.9	96.8	98.9	99.4	96.8	96.8	97.2	97.7	99
Archaea;Euryarchaeota;Methanobacteria;Methanobacteriales;Methanobacteriaceae;uncultured;	98.2	97.3	98.3	98.1	0	0	0	0	0	0	0	0	98.2	97.3	98.2	98	0	96.9	96.8	0	0	96.8	96.8	97.2	97.7	0
Archaea;Euryarchaeota;Methanobacteria;Methanobacteriales;Methanothermaceae;	98.2	97.3	98.3	98.1	98.7	98.8	98.8	98.8	99.3	99.3	99.7	99.3	98.1	97.3	98.2	98	0	0	0	0	0	0	0	0	0	0
Archaea;Euryarchaeota;Methanobacteria;Methanobacteriales;Methanothermaceae;Methanothermus;	98.2	97.3	98.3	98.1	98.7	98.8	98.8	98.8	99.3	99.3	99.7	99.3	98.1	97.3	98.2	98	0	0	0	0	0	0	0	0	0	0
Archaea;Euryarchaeota;Methanobacteria;Methanobacteriales;Methanothermobacteraceae;	98.2	97.3	98.3	98.1	98.7	98.8	98.8	98.8	0	0	0	0	98.2	97.3	98.2	98	98.8	96.9	96.8	98.9	99.4	96.8	96.8	97.2	97.7	99
Archaea;Euryarchaeota;Methanobacteria;Methanobacteriales;Methanothermobacteraceae;Methanothermobacter;	98.2	97.3	98.3	98.1	98.7	98.8	98.8	98.8	0	0	0	0	98.2	97.3	98.2	98	98.8	96.9	96.8	98.9	99.4	96.8	96.8	97.2	97.7	99
Archaea;Euryarchaeota;Methanococci;	98.2	97.3	98.3	98.1	98.7	98.8	98.8	98.8	99.3	99.3	99.7	99.4	98.2	97.3	98.2	98	98.8	96.9	96.8	98.9	99.4	96.8	96.8	97.2	97.7	99
Archaea;Euryarchaeota;Methanococci;Methanococcales;	98.2	97.3	98.3	98.1	98.7	98.8	98.8	98.8	99.3	99.3	99.7	99.4	98.2	97.3	98.2	98	98.8	96.9	96.8	98.9	99.4	96.8	96.8	97.2	97.7	99
Archaea;Euryarchaeota;Methanococci;Methanococcales;Methanocaldococcaceae;	98.2	97.3	98.3	98.1	98.7	98.8	98.8	98.8	99.3	99.3	99.7	99.3	98.2	97.3	98.2	98	98.8	96.9	96.8	98.9	99.4	96.8	96.8	97.2	97.7	99
Archaea;Euryarchaeota;Methanococci;Methanococcales;Methanocaldococcaceae;Methanocaldococcus;	98.2	97.3	98.3	98.1	98.7	98.8	98.8	98.8	99.3	99.3	99.7	99.3	98.2	97.3	98.2	98	98.8	96.9	96.8	98.9	99.4	96.8	96.8	97.2	97.7	99
Archaea;Euryarchaeota;Methanococci;Methanococcales;Methanococcaceae;	98.2	97.3	98.3	98.1	98.7	98.8	98.8	98.8	99.3	99.3	99.7	99.4	98.2	97.3	98.2	98	98.8	96.9	96.8	98.9	99.4	96.8	96.8	97.2	97.7	99
Archaea;Euryarchaeota;Methanococci;Methanococcales;Methanococcaceae;Methanococcus;	98.2	97.3	98.3	98.1	98.7	98.8	98.8	98.8	99.3	99.3	99.7	99.3	98.2	97.3	98.2	98	98.8	96.9	96.8	98.9	99.4	96.8	96.8	97.2	97.7	99
Archaea;Euryarchaeota;Methanococci;Methanococcales;Methanococcaceae;Methanothermococcus;	98.2	97.3	98.3	0	98.7	98.8	98.8	98.8	99.3	99.3	99.7	99.3	98.1	97.3	98.2	0	98.8	96.9	96.8	98.9	99.4	96.8	96.8	97.2	0	99
Archaea;Euryarchaeota;Methanococci;Methanococcales;Methanococcaceae;Methanotorris;	98.2	97.3	98.3	0	98.7	98.8	98.8	98.8	99.3	99.3	99.7	99.3	98.2	97.3	98.2	0	98.8	96.9	96.8	98.9	99.4	96.8	96.8	97.2	0	99
Archaea;Euryarchaeota;Methanococci;Methanococcales;Methanococcaceae;uncultured;	98.5	97.7	98.3	0	98.7	98.8	98.8	98.8	99.3	99.3	0	99.3	98.1	97.3	98.2	0	0	96.9	96.8	0	0	96.8	96.8	97.2	0	0
Archaea;Euryarchaeota;Methanomicrobia;	98.2	97.3	98.6	98.4	98.8	98.8	98.8	98.8	99.4	99.4	99.7	99.4	98.5	97.6	98.5	98.3	99	97.2	97.1	99	99.4	97.1	97.1	97.3	97.8	99.1
Archaea;Euryarchaeota;Methanomicrobia;ANME-1;	0	0	98.3	0	98.7	98.7	98.7	98.8	99.3	99.3	99.7	99.4	98.1	97.3	98.2	0	98.8	96.9	96.8	98.9	0	96.8	96.9	97.2	0	99
Archaea;Euryarchaeota;Methanomicrobia;ANME-1;ANME-1a;	0	0	0	0	0	0	0	0	99.3	99.3	99.7	99.3	98.1	97.3	98.2	0	0	96.9	96.8	0	0	96.8	96.8	97.2	0	99
Archaea;Euryarchaeota;Methanomicrobia;ANME-1;ANME-1b;	98.2	97.3	0	0	0	0	0	0	99.3	99.3	0	99.4	0	0	0	0	98.8	96.9	96.8	98.9	0	96.8	96.8	97.2	0	99
Archaea;Euryarchaeota;Methanomicrobia;Methanocellales;	98.2	97.3	98.3	98.1	98.7	98.8	98.8	98.8	99.3	99.3	99.7	99.4	98.2	97.3	98.2	98.1	98.8	96.9	96.8	98.9	99.4	96.8	96.8	97.2	97.7	99
Archaea;Euryarchaeota;Methanomicrobia;Methanocellales;Methanocellaceae;	98.2	97.3	98.3	98.1	0	0	0	0	99.3	99.3	99.7	99.4	98.2	97.3	98.2	98.1	98.8	96.9	96.8	98.9	99.4	96.8	96.8	0	97.7	99
Archaea;Euryarchaeota;Methanomicrobia;Methanocellales;Methanocellaceae;Methanocella;	98.2	97.3	98.3	98.1	0	0	0	0	99.3	99.3	99.7	99.3	98.2	97.3	98.2	98	98.8	96.9	96.8	98.9	99.4	96.8	96.8	0	97.7	99
Archaea;Euryarchaeota;Methanomicrobia;Methanocellales;Methanocellaceae;Rice Cluster I;	98.2	97.3	98.3	98.1	0	0	0	0	99.3	99.3	99.7	99.3	98.2	97.3	98.2	98	98.8	96.9	96.8	98.9	0	96.8	96.8	0	97.7	0
Archaea;Euryarchaeota;Methanomicrobia;Methanocellales;uncultured;	98.3	97.4	98.3	98.1	98.7	98.8	98.8	98.8	99.3	99.3	99.7	99.3	98.1	97.3	98.2	98	98.8	96.9	96.8	98.9	0	96.8	96.8	97.2	97.7	99
Archaea;Euryarchaeota;Methanomicrobia;Methanomicrobiales;	98.2	97.3	98.4	98.2	98.8	98.8	98.8	98.8	99.3	99.3	99.7	99.3	98.3	97.4	98.3	98.1	98.9	97	96.9	98.9	99.4	96.9	96.9	97.2	97.7	99
Archaea;Euryarchaeota;Methanomicrobia;Methanomicrobiales;Methanocorpusculaceae;	98.2	97.3	98.3	98.1	0	0	0	0	0	0	0	0	98.2	97.3	98.2	98	98.8	96.9	96.8	98.9	99.4	96.8	96.8	97.2	97.7	99
Archaea;Euryarchaeota;Methanomicrobia;Methanomicrobiales;Methanocorpusculaceae;Methanocalculus;	98.2	97.3	98.3	98.1	0	0	0	0	0	0	0	0	98.2	97.3	98.2	98	98.8	96.9	96.8	98.9	99.4	96.8	96.8	97.2	97.7	99
Archaea;Euryarchaeota;Methanomicrobia;Methanomicrobiales;Methanocorpusculaceae;Methanocorpusculum;	98.2	97.3	98.3	98.1	0	0	0	0	0	0	0	0	0	0	0	0	98.8	96.9	96.8	98.9	99.4	96.8	96.8	97.2	97.7	99
Archaea;Euryarchaeota;Methanomicrobia;Methanomicrobiales;Methanomicrobiaceae;	98.2	97.3	98.3	98.1	98.7	98.8	98.8	98.8	99.3	99.3	99.7	99.3	98.2	97.3	98.3	98.1	98.8	97	96.8	98.9	99.4	96.9	96.9	97.2	97.7	99
Archaea;Euryarchaeota;Methanomicrobia;Methanomicrobiales;Methanomicrobiaceae;Methanoculleus;	98.2	97.3	98.3	98.1	98.7	98.7	98.7	98.8	0	0	0	0	98.2	97.3	98.3	98.1	98.8	96.9	96.8	98.9	99.4	96.8	96.9	97.2	97.7	99
Archaea;Euryarchaeota;Methanomicrobia;Methanomicrobiales;Methanomicrobiaceae;Methanofollis;	98.2	97.3	98.3	98.1	98.7	98.8	98.8	98.8	0	0	0	0	98.2	97.3	98.2	98	98.8	96.9	96.8	98.9	0	96.8	96.8	97.2	97.7	0
Archaea;Euryarchaeota;Methanomicrobia;Methanomicrobiales;Methanomicrobiaceae;Methanogenium;	98.2	97.3	98.3	98.1	98.7	98.8	98.8	98.8	0	0	0	0	98.2	97.3	98.2	98	98.8	96.9	96.8	98.9	0	96.8	96.8	97.2	97.7	99
Archaea;Euryarchaeota;Methanomicrobia;Methanomicrobiales;Methanomicrobiaceae;Methanolacinia;	98.2	97.3	98.3	0	0	0	0	0	0	0	0	0	98.2	97.3	98.2	0	98.8	96.9	96.8	98.9	0	96.8	96.8	97.2	0	0
Archaea;Euryarchaeota;Methanomicrobia;Methanomicrobiales;Methanomicrobiaceae;Methanomicrobium;	98.2	97.3	98.3	98.1	98.7	98.8	98.8	98.8	0	0	0	0	98.2	97.3	98.2	98	0	96.9	96.8	0	0	96.8	96.8	97.2	0	0
Archaea;Euryarchaeota;Methanomicrobia;Methanomicrobiales;Methanomicrobiaceae;Methanoplanus;	98.2	97.3	98.3	0	0	0	0	0	0	0	0	0	98.1	97.3	98.2	0	0	0	0	0	0	0	0	0	0	0
Archaea;Euryarchaeota;Methanomicrobia;Methanomicrobiales;Methanomicrobiaceae;SDB;	98.2	97.3	98.3	98.1	98.7	98.8	98.8	98.8	0	0	0	0	98.1	97.3	98.2	98	0	0	0	0	0	0	0	0	0	0
Archaea;Euryarchaeota;Methanomicrobia;Methanomicrobiales;Methanomicrobiaceae;uncultured;	98.2	97.3	98.3	98.1	98.7	98.8	98.8	98.8	99.3	99.3	99.7	99.3	98.2	97.3	98.2	98	98.8	96.9	96.8	98.9	99.4	96.8	96.8	97.2	97.7	99
Archaea;Euryarchaeota;Methanomicrobia;Methanomicrobiales;Methanoregulaceae;	98.2	97.3	98.3	98.1	98.7	98.8	98.8	98.8	0	0	0	0	98.2	97.3	98.3	98.1	98.8	96.9	96.8	98.9	99.4	96.8	96.8	97.2	97.7	99
Archaea;Euryarchaeota;Methanomicrobia;Methanomicrobiales;Methanoregulaceae;Methanolinea;	98.2	97.3	98.3	98.1	98.7	98.8	98.8	98.8	0	0	0	0	98.2	97.3	98.2	98.1	98.8	96.9	96.8	98.9	99.4	96.8	96.8	97.2	97.7	99
Archaea;Euryarchaeota;Methanomicrobia;Methanomicrobiales;Methanoregulaceae;Methanoregula;	98.2	97.3	98.3	98.1	98.7	98.8	98.8	98.8	0	0	0	0	98.2	97.3	98.2	98.1	98.8	96.9	96.8	98.9	99.4	96.8	96.8	97.2	97.7	99
Archaea;Euryarchaeota;Methanomicrobia;Methanomicrobiales;Methanoregulaceae;Methanosphaerula;	98.2	97.3	98.3	0	98.7	98.8	98.8	98.8	0	0	0	0	98.1	97.3	98.2	0	98.8	96.9	96.8	98.9	0	96.8	96.8	97.2	0	99
Archaea;Euryarchaeota;Methanomicrobia;Methanomicrobiales;Methanospirillaceae;	98.2	97.3	98.3	98.1	98.7	98.8	98.8	98.8	0	0	0	0	98.2	97.3	98.2	98	98.8	96.9	96.8	98.9	99.4	96.8	96.8	0	97.7	99
Archaea;Euryarchaeota;Methanomicrobia;Methanomicrobiales;Methanospirillaceae;Methanospirillum;	98.2	97.3	98.3	98.1	98.7	98.8	98.8	98.8	0	0	0	0	98.2	97.3	98.2	98	98.8	96.9	96.8	98.9	99.4	96.8	96.8	0	97.7	99
Archaea;Euryarchaeota;Methanomicrobia;Methanomicrobiales;Rice Cluster II;	98.2	97.3	98.3	0	98.7	98.8	98.8	98.8	99.3	99.3	0	99.3	98.2	97.3	98.2	0	98.8	96.9	96.8	98.9	0	96.8	96.8	0	0	99
Archaea;Euryarchaeota;Methanomicrobia;Methanomicrobiales;uncultured;	98.4	97.5	98.3	98.1	98.7	98.8	98.8	98.8	0	0	0	0	98.2	97.3	98.2	98	98.8	96.9	96.8	98.9	0	96.8	96.8	97.2	97.7	99
Archaea;Euryarchaeota;Methanomicrobia;Methanosarcinales;	98.2	97.3	98.4	98.3	98.7	98.7	98.7	98.8	99.4	99.4	99.7	99.4	98.3	97.5	98.4	98.2	98.9	97.1	97	99	99.4	97	97	97.2	97.8	99
Archaea;Euryarchaeota;Methanomicrobia;Methanosarcinales;ANME-2a-2b;	98.2	97.3	98.3	98.1	0	0	0	0	99.3	99.3	99.7	99.4	98.1	97.3	98.2	0	98.8	96.9	96.8	98.9	99.4	96.8	96.8	0	0	99
Archaea;Euryarchaeota;Methanomicrobia;Methanosarcinales;ANME-2a-2b;ANME-2b;	98.2	97.3	98.3	0	0	0	0	0	99.3	99.3	99.7	99.3	98.1	97.3	98.2	0	98.8	96.9	96.8	98.9	0	96.8	96.8	0	0	99
Archaea;Euryarchaeota;Methanomicrobia;Methanosarcinales;ANME-2c;	98.2	97.3	98.3	0	0	0	0	0	99.3	99.3	0	99.3	98.2	97.3	98.2	0	98.8	96.9	96.8	98.9	99.4	96.8	96.8	0	0	0
Archaea;Euryarchaeota;Methanomicrobia;Methanosarcinales;Methanoperedenaceae;	98.2	97.3	98.3	98.1	98.7	98.7	98.7	98.8	99.3	99.3	99.7	99.4	98.2	97.3	98.2	98	98.8	96.9	96.8	98.9	99.4	96.8	96.8	97.2	97.7	99
Archaea;Euryarchaeota;Methanomicrobia;Methanosarcinales;Methanoperedenaceae;Candidatus Methanoperedens;	98.3	97.4	98.3	98.1	0	0	0	0	99.3	99.3	99.7	99.4	98.2	97.3	98.2	98	98.8	96.9	96.8	98.9	0	96.8	96.8	97.2	97.7	99
Archaea;Euryarchaeota;Methanomicrobia;Methanosarcinales;Methanosaetaceae;	98.3	97.4	98.3	98.2	98.7	98.7	98.7	98.8	99.3	99.3	0	0	98.2	97.4	98.3	98.1	98.8	97	96.9	98.9	99.4	96.9	96.9	97.2	97.7	99
Archaea;Euryarchaeota;Methanomicrobia;Methanosarcinales;Methanosaetaceae;Methanosaeta;	98.3	97.4	98.3	98.2	98.7	98.7	98.7	98.8	99.3	99.3	0	0	98.2	97.4	98.3	98.1	98.8	97	96.9	98.9	99.4	96.9	96.9	97.2	97.7	99
Archaea;Euryarchaeota;Methanomicrobia;Methanosarcinales;Methanosarcinaceae;	98.2	97.3	98.3	98.2	98.7	98.7	98.7	98.8	99.3	99.4	99.7	99.4	98.2	97.4	98.3	98.1	98.9	97	96.9	98.9	99.4	96.9	96.9	97.2	97.7	99
Archaea;Euryarchaeota;Methanomicrobia;Methanosarcinales;Methanosarcinaceae;ANME-3;	98.2	97.3	98.3	98.1	98.7	98.7	98.7	0	99.3	99.3	99.7	99.4	98.2	97.3	98.2	98	98.8	96.9	96.8	98.9	0	96.8	96.8	0	97.7	99
Archaea;Euryarchaeota;Methanomicrobia;Methanosarcinales;Methanosarcinaceae;Methanimicrococcus;	98.2	97.3	98.3	98.1	0	0	0	0	99.3	99.3	99.7	99.3	98.1	97.3	98.2	98	98.8	96.9	96.8	98.9	0	96.8	96.8	0	97.7	99
Archaea;Euryarchaeota;Methanomicrobia;Methanosarcinales;Methanosarcinaceae;Methanococcoides;	98.2	97.3	98.3	98.1	0	0	0	0	99.3	99.3	99.7	99.4	98.2	97.3	98.2	98	98.8	96.9	96.8	98.9	99.4	96.8	96.8	0	97.7	99
Archaea;Euryarchaeota;Methanomicrobia;Methanosarcinales;Methanosarcinaceae;Methanohalobium;	98.2	97.3	98.3	0	0	0	0	0	99.3	99.3	99.7	99.3	98.1	97.3	98.2	0	98.8	96.9	96.8	98.9	0	96.8	96.8	0	0	99
Archaea;Euryarchaeota;Methanomicrobia;Methanosarcinales;Methanosarcinaceae;Methanohalophilus;	98.2	97.3	98.3	98.1	0	0	0	0	99.3	99.3	99.7	99.3	98.2	97.3	98.2	98	98.8	96.9	96.8	98.9	0	96.8	96.8	0	97.7	99
Archaea;Euryarchaeota;Methanomicrobia;Methanosarcinales;Methanosarcinaceae;Methanolobus;	98.2	97.3	98.3	98.1	0	0	0	0	99.3	99.3	99.7	99.4	98.2	97.3	98.2	98.1	98.8	96.9	96.8	98.9	99.4	96.8	96.8	0	97.7	99
Archaea;Euryarchaeota;Methanomicrobia;Methanosarcinales;Methanosarcinaceae;Methanomethylovorans;	98.2	97.3	98.3	98.1	0	0	0	0	99.3	99.3	99.7	99.3	98.2	97.3	98.2	98	98.8	96.9	96.8	98.9	99.4	96.8	96.8	0	97.7	99
Archaea;Euryarchaeota;Methanomicrobia;Methanosarcinales;Methanosarcinaceae;Methanosalsum;	98.2	97.3	98.3	98.1	0	0	0	0	99.3	99.3	99.7	99.3	98.1	97.3	98.2	98	98.8	96.9	96.8	98.9	99.4	96.8	96.8	0	97.7	99
Archaea;Euryarchaeota;Methanomicrobia;Methanosarcinales;Methanosarcinaceae;Methanosarcina;	98.2	97.3	98.3	98.1	98.7	98.7	98.7	98.8	99.3	99.3	0	99.3	98.2	97.3	98.3	98.1	98.8	96.9	96.8	98.9	99.4	96.8	96.8	97.2	97.7	99
Archaea;Euryarchaeota;Methanomicrobia;Methanosarcinales;Methanosarcinaceae;uncultured;	98.2	97.3	98.3	98.1	0	0	0	0	99.3	99.3	0	99.3	98.1	97.3	98.2	98	98.8	96.9	96.8	98.9	0	96.8	96.8	0	97.7	99
Archaea;Euryarchaeota;Methanomicrobia;Methanosarcinales;Methermicoccaceae;	98.2	97.3	98.3	98.1	0	0	0	0	99.3	99.3	99.7	99.3	98.2	97.3	98.2	98	98.8	96.9	96.8	98.9	0	96.8	96.8	97.2	97.7	99
Archaea;Euryarchaeota;Methanomicrobia;Methanosarcinales;Methermicoccaceae;Candidatus Syntrophoarchaeum;	98.2	97.3	98.3	98.1	0	0	0	0	99.3	99.3	0	99.3	98.1	97.3	98.2	98	98.8	96.9	96.8	98.9	0	96.8	96.8	97.2	97.7	99
Archaea;Euryarchaeota;Methanomicrobia;Methanosarcinales;Methermicoccaceae;Methermicoccus;	98.2	97.3	98.3	98.1	0	0	0	0	0	0	0	0	98.1	97.3	98.2	98	98.8	96.9	96.8	98.9	0	96.8	96.8	97.2	97.7	99
Archaea;Euryarchaeota;Methanomicrobia;Methanosarcinales;uncultured;	98.2	97.3	98.3	0	0	0	0	0	99.3	99.3	0	99.3	98.1	97.3	98.2	0	0	0	0	0	0	0	0	0	0	0
Archaea;Euryarchaeota;Methanomicrobia;uncultured;	98.2	97.3	98.3	98.1	98.7	98.8	98.8	98.8	99.3	99.3	99.7	99.3	98.2	97.3	98.2	98	98.8	96.9	96.8	98.9	99.4	96.8	96.8	97.2	97.7	99
Archaea;Euryarchaeota;Methanopyri;	98.2	97.3	98.3	0	98.7	98.8	98.8	98.8	0	0	0	0	98.1	97.3	98.2	0	98.8	96.9	0	98.9	99.4	0	0	0	0	99
Archaea;Euryarchaeota;Methanopyri;Methanopyrales;	98.2	97.3	98.3	0	98.7	98.8	98.8	98.8	0	0	0	0	98.1	97.3	98.2	0	98.8	96.9	0	98.9	99.4	0	0	0	0	99
Archaea;Euryarchaeota;Methanopyri;Methanopyrales;Methanopyraceae;	98.2	97.3	98.3	0	98.7	98.8	98.8	98.8	0	0	0	0	98.1	97.3	98.2	0	98.8	96.9	0	98.9	99.4	0	0	0	0	99
Archaea;Euryarchaeota;Methanopyri;Methanopyrales;Methanopyraceae;Methanopyrus;	98.2	97.3	98.3	0	98.7	98.8	98.8	98.8	0	0	0	0	98.1	97.3	98.2	0	98.8	96.9	0	98.9	99.4	0	0	0	0	99
Archaea;Euryarchaeota;Thermococci;	98.2	97.3	98.3	98.1	98.7	98.8	98.8	98.8	99.3	99.4	99.7	99.4	98.2	97.3	98.3	98.1	98.9	97	96.9	98.9	99.4	96.9	96.9	97.2	97.7	99
Archaea;Euryarchaeota;Thermococci;Methanofastidiosales;	98.2	97.3	98.3	98.1	98.7	98.8	98.8	98.8	99.3	99.3	99.7	99.3	98.2	97.3	98.2	98.1	98.8	96.9	96.8	98.9	99.4	96.8	96.9	97.2	97.7	99
Archaea;Euryarchaeota;Thermococci;Methanofastidiosales;Methanofastidiosaceae;	98.2	97.3	98.3	98.1	0	0	0	0	0	0	0	0	98.2	97.3	98.2	98	98.8	96.9	96.8	98.9	99.4	96.8	96.8	97.2	97.7	99
Archaea;Euryarchaeota;Thermococci;Methanofastidiosales;Methanofastidiosaceae;Candidatus Methanofastidiosum;	98.2	97.3	98.3	98.1	0	0	0	0	0	0	0	0	98.2	97.3	98.2	98	98.8	96.9	96.8	98.9	99.4	96.8	96.8	97.2	97.7	99
Archaea;Euryarchaeota;Thermococci;Methanofastidiosales;uncultured;	98.2	97.3	98.3	98.1	98.7	98.8	98.8	98.8	99.3	99.3	99.7	99.3	98.2	97.3	98.2	98	98.8	96.9	96.8	98.9	99.4	96.8	96.8	97.2	97.7	99
Archaea;Euryarchaeota;Thermococci;Thermococcales;	98.2	97.3	98.3	98.1	98.7	98.8	98.8	98.8	99.3	99.4	99.7	99.4	98.2	97.3	98.2	98	98.8	97	96.9	98.9	99.4	96.9	96.9	97.2	0	99
Archaea;Euryarchaeota;Thermococci;Thermococcales;Thermococcaceae;	98.2	97.3	98.3	98.1	98.7	98.8	98.8	98.8	99.3	99.4	99.7	99.4	98.2	97.3	98.2	98	98.8	97	96.9	98.9	99.4	96.9	96.9	97.2	0	99
Archaea;Euryarchaeota;Thermococci;Thermococcales;Thermococcaceae;Palaeococcus;	98.2	97.3	98.3	0	98.7	98.8	98.8	98.8	99.3	99.3	99.7	99.3	98.2	97.3	98.2	0	98.8	96.9	96.8	98.9	99.4	96.8	96.8	97.2	0	99
Archaea;Euryarchaeota;Thermococci;Thermococcales;Thermococcaceae;Pyrococcus;	98.2	97.3	98.3	98.1	98.7	98.8	98.8	98.8	99.3	99.3	0	99.3	98.2	97.3	98.2	98	98.8	96.9	96.8	98.9	99.4	96.8	96.8	0	0	99
Archaea;Euryarchaeota;Thermococci;Thermococcales;Thermococcaceae;Thermococcus;	98.4	97.7	98.3	0	98.7	98.8	98.8	98.8	99.3	99.4	99.7	99.4	98.2	97.3	98.2	0	98.8	97	96.8	98.9	99.4	96.9	96.9	97.2	0	99
Archaea;Euryarchaeota;Thermoplasmata;	98.2	97.3	98.4	98.3	98.7	98.8	98.8	98.8	99.4	99.4	99.7	99.4	98.4	97.6	98.4	98.3	98.9	97.4	97.3	99	99.4	97.3	97.3	97.6	97.9	99
Archaea;Euryarchaeota;Thermoplasmata;JdFR-43;	98.3	97.4	98.3	98.1	98.7	98.8	98.8	98.8	99.3	99.3	99.7	99.3	98.2	97.3	98.2	98	98.8	96.9	96.8	98.9	0	96.8	96.8	97.2	97.7	0
Archaea;Euryarchaeota;Thermoplasmata;Marine Benthic Group D and DHVEG-1;	98.2	97.4	98.3	98.2	0	0	0	0	99.3	0	0	99.3	98.2	97.4	98.3	98.2	98.8	97	96.9	98.9	0	96.9	97	97.3	97.8	99
Archaea;Euryarchaeota;Thermoplasmata;Marine Group II;	98.2	97.3	98.3	98.1	98.7	98.8	98.8	98.8	99.3	99.3	0	99.3	98.2	97.4	98.3	98	98.8	97.1	97	98.9	0	97	97	97.3	97.7	99
Archaea;Euryarchaeota;Thermoplasmata;Marine Group III;	98.3	97.3	98.3	98.1	98.7	98.8	98.8	98.8	99.3	99.3	0	99.3	98.2	97.3	98.2	98	98.8	96.9	96.8	98.9	0	96.8	96.8	97.2	97.7	99
Archaea;Euryarchaeota;Thermoplasmata;Methanomassiliicoccales;	98.2	97.3	98.3	98.1	98.7	98.8	98.8	98.8	99.4	99.4	99.7	99.4	98.2	97.3	98.3	98.1	98.8	97	96.8	98.9	99.4	96.8	96.9	97.2	97.7	99
Archaea;Euryarchaeota;Thermoplasmata;Methanomassiliicoccales;Methanomassiliicoccaceae;	98.2	97.3	98.3	98.1	0	0	0	0	99.3	99.3	99.7	99.3	98.2	97.3	98.2	98	98.8	96.9	96.8	98.9	99.4	96.8	96.8	97.2	97.7	99
Archaea;Euryarchaeota;Thermoplasmata;Methanomassiliicoccales;Methanomassiliicoccaceae;Methanomassiliicoccus;	98.2	97.3	98.3	98.1	0	0	0	0	99.3	99.3	99.7	99.3	98.2	97.3	98.2	98	98.8	96.9	96.8	98.9	99.4	96.8	96.8	97.2	97.7	99
Archaea;Euryarchaeota;Thermoplasmata;Methanomassiliicoccales;Methanomassiliicoccaceae;uncultured;	98.2	97.3	98.3	98.1	0	0	0	0	99.3	99.3	99.7	99.3	98.2	97.3	98.2	98	98.8	96.9	96.8	98.9	99.4	96.8	96.8	97.2	97.7	99
Archaea;Euryarchaeota;Thermoplasmata;Methanomassiliicoccales;Methanomethylophilaceae;	98.2	97.3	98.3	98.1	0	0	0	0	99.4	99.4	99.7	99.4	98.2	97.3	98.3	98.1	98.8	96.9	96.8	98.9	99.4	96.8	96.8	97.2	97.7	99
Archaea;Euryarchaeota;Thermoplasmata;Methanomassiliicoccales;Methanomethylophilaceae;Candidatus Methanogranum;	98.2	97.3	98.3	98.1	0	0	0	0	99.3	99.3	0	99.3	98.1	97.3	98.2	98	98.8	96.9	96.8	98.9	0	96.8	96.8	97.2	97.7	99
Archaea;Euryarchaeota;Thermoplasmata;Methanomassiliicoccales;Methanomethylophilaceae;Candidatus Methanomethylophilus;	98.2	97.3	98.3	98.1	0	0	0	0	99.3	99.3	0	99.3	98.2	97.3	98.2	98.1	98.8	0	96.8	0	0	96.8	96.8	97.2	97.7	0
Archaea;Euryarchaeota;Thermoplasmata;Methanomassiliicoccales;Methanomethylophilaceae;Candidatus Methanoplasma;	98.2	97.3	98.3	98.1	0	0	0	0	99.3	99.3	99.7	99.4	98.2	97.3	98.2	98	98.8	96.9	96.8	98.9	0	96.8	96.8	97.2	97.7	99
Archaea;Euryarchaeota;Thermoplasmata;Methanomassiliicoccales;Methanomethylophilaceae;RumEn M2;	98.2	97.3	98.3	98.1	0	0	0	0	99.3	99.3	99.7	99.3	98.2	97.3	98.2	98	98.8	96.9	96.8	98.9	0	96.8	96.8	97.2	97.7	99
Archaea;Euryarchaeota;Thermoplasmata;Methanomassiliicoccales;Methanomethylophilaceae;uncultured;	98.2	97.3	98.3	98.1	0	0	0	0	99.3	99.4	99.7	99.4	98.2	97.3	98.3	98.1	98.8	96.9	96.8	98.9	99.4	96.8	96.8	97.2	97.7	99
Archaea;Euryarchaeota;Thermoplasmata;Methanomassiliicoccales;uncultured;	98.2	97.3	98.3	98.1	98.7	98.8	98.8	98.8	99.3	99.3	99.7	99.3	98.2	97.3	98.2	98	98.8	96.9	96.8	98.9	0	96.8	96.8	97.2	97.7	99
Archaea;Euryarchaeota;Thermoplasmata;SG8-5;	98.2	97.3	98.3	98.1	98.7	98.8	98.8	98.8	0	0	0	0	98.2	97.3	98.2	98	98.8	96.9	96.8	98.9	0	96.8	96.8	97.2	97.7	99
Archaea;Euryarchaeota;Thermoplasmata;Thermoplasmatales;	98.2	97.3	98.3	98.1	98.7	98.8	98.8	98.8	99.3	99.3	99.7	99.3	98.2	97.3	98.2	98	98.8	96.9	96.8	98.9	99.4	96.8	96.8	97.2	97.7	99
Archaea;Euryarchaeota;Thermoplasmata;Thermoplasmatales;A10;	0	97.3	98.3	98.1	0	0	0	0	0	0	0	0	98.2	97.3	98.2	98	0	96.9	96.8	0	0	96.8	96.8	0	97.7	0
Archaea;Euryarchaeota;Thermoplasmata;Thermoplasmatales;Aciduliprofundaceae;	0	97.3	0	98.1	0	0	0	98.8	0	0	99.7	99.3	0	97.3	0	98	0	96.9	96.8	0	99.4	96.8	96.8	97.2	97.7	99
Archaea;Euryarchaeota;Thermoplasmata;Thermoplasmatales;Aciduliprofundaceae;Aciduliprofundum;	0	97.3	0	98.1	0	0	0	98.8	0	0	99.7	99.3	0	97.3	0	98	0	96.9	96.8	0	99.4	96.8	96.8	97.2	97.7	0
Archaea;Euryarchaeota;Thermoplasmata;Thermoplasmatales;Aciduliprofundaceae;JdFR-45;	98.2	97.3	0	98.1	0	0	0	98.8	0	0	99.7	99.3	0	97.3	0	98	0	96.9	96.8	0	99.4	96.8	96.8	97.2	97.7	99
Archaea;Euryarchaeota;Thermoplasmata;Thermoplasmatales;BSLdp215;	98.2	97.3	98.3	0	98.7	98.8	98.8	98.8	99.3	99.3	0	99.3	98.2	97.3	98.2	98	98.8	96.9	96.8	98.9	0	96.8	96.8	97.2	0	99
Archaea;Euryarchaeota;Thermoplasmata;Thermoplasmatales;Ferroplasmaceae;	98.2	97.3	98.3	0	0	0	0	0	0	0	0	0	98.2	97.3	98.2	0	98.8	96.9	96.8	98.9	99.4	96.8	96.8	97.2	0	0
Archaea;Euryarchaeota;Thermoplasmata;Thermoplasmatales;Ferroplasmaceae;Acidiplasma;	98.2	97.3	98.3	0	0	0	0	0	0	0	0	0	98.2	97.3	98.2	0	98.8	96.9	96.8	98.9	99.4	96.8	96.8	97.2	0	0
Archaea;Euryarchaeota;Thermoplasmata;Thermoplasmatales;Ferroplasmaceae;Ferroplasma;	0	97.3	98.3	0	0	0	0	0	0	0	0	0	98.1	97.3	98.2	0	98.8	96.9	96.8	98.9	99.4	96.8	96.8	97.2	0	0
Archaea;Euryarchaeota;Thermoplasmata;Thermoplasmatales;Ferroplasmaceae;uncultured;	98.2	97.3	0	0	0	0	0	0	0	0	0	0	98.1	97.3	98.2	0	0	0	0	0	0	0	0	0	0	0
Archaea;Euryarchaeota;Thermoplasmata;Thermoplasmatales;Picrophilaceae;	98.2	97.3	98.3	0	0	0	0	0	0	0	0	0	98.1	97.3	98.2	0	98.8	96.9	96.8	98.9	0	96.8	96.8	97.2	0	0
Archaea;Euryarchaeota;Thermoplasmata;Thermoplasmatales;Picrophilaceae;Picrophilus;	98.2	97.3	98.3	0	0	0	0	0	0	0	0	0	98.1	97.3	98.2	0	98.8	96.9	96.8	98.9	0	96.8	96.8	97.2	0	0
Archaea;Euryarchaeota;Thermoplasmata;Thermoplasmatales;Thermoplasmataceae;	98.2	97.3	98.3	98.1	0	0	0	0	99.3	99.3	99.7	99.3	98.2	97.3	98.2	98	98.8	96.9	96.8	98.9	99.4	96.8	96.8	97.2	0	0
Archaea;Euryarchaeota;Thermoplasmata;Thermoplasmatales;Thermoplasmataceae;A-plasma;	98.2	97.3	98.3	0	0	0	0	0	0	0	0	0	98.2	97.3	98.2	0	98.8	96.9	96.8	98.9	99.4	96.8	96.8	97.2	0	0
Archaea;Euryarchaeota;Thermoplasmata;Thermoplasmatales;Thermoplasmataceae;Cuniculiplasma;	98.2	97.3	98.3	0	0	0	0	0	0	0	0	0	98.2	97.3	98.2	0	98.8	96.9	96.8	98.9	0	96.8	96.8	97.2	0	0
Archaea;Euryarchaeota;Thermoplasmata;Thermoplasmatales;Thermoplasmataceae;E-plasma;	98.2	97.3	98.3	0	0	0	0	0	0	0	0	0	98.1	97.3	98.2	0	98.8	96.9	96.8	98.9	99.4	96.8	96.8	97.2	0	0
Archaea;Euryarchaeota;Thermoplasmata;Thermoplasmatales;Thermoplasmataceae;Thermoplasma;	98.2	97.3	98.3	0	0	0	0	0	99.3	99.3	99.7	99.3	98.2	97.3	98.2	0	0	0	0	0	0	0	0	0	0	0
Archaea;Euryarchaeota;Thermoplasmata;Thermoplasmatales;Thermoplasmataceae;uncultured;	98.2	97.3	98.3	98.1	0	0	0	0	99.3	99.3	0	0	98.2	97.3	98.2	98	98.8	96.9	96.8	98.9	99.4	96.8	96.8	97.2	0	0
Archaea;Euryarchaeota;Thermoplasmata;Thermoplasmatales;Thermoplasmatales Incertae Sedis;	98.2	97.3	98.3	0	98.7	98.7	98.7	0	99.3	99.3	0	0	98.1	97.3	98.2	0	0	0	0	0	0	0	0	0	0	0
Archaea;Euryarchaeota;Thermoplasmata;Thermoplasmatales;Thermoplasmatales Incertae Sedis;Thermogymnomonas;	98.2	97.3	98.3	0	98.7	98.7	98.7	0	99.3	99.3	0	0	98.1	97.3	98.2	0	0	0	0	0	0	0	0	0	0	0
Archaea;Euryarchaeota;Thermoplasmata;uncultured;	98.2	97.3	98.3	98.1	98.7	98.8	98.8	98.8	99.3	99.3	0	99.4	98.2	97.3	98.2	98.1	98.8	97	96.9	98.9	99.4	96.9	96.9	97.2	97.7	99
Archaea;Hadesarchaeaeota;	98.2	97.3	98.3	98.1	98.7	98.8	98.8	98.8	99.3	99.3	99.7	99.4	98.2	97.3	98.3	98.1	98.8	97	96.9	98.9	99.4	96.9	96.9	97.2	97.7	99
Archaea;Hydrothermarchaeota;	0	97.3	98.3	98.1	98.7	98.8	98.8	98.8	99.3	99.3	99.7	99.4	98.2	97.3	98.2	98.1	98.8	97	96.8	98.9	99.4	96.8	96.9	97.2	97.7	99
Archaea;Korarchaeota;	0	97.3	0	98.1	98.7	98.7	98.7	98.8	0	0	99.7	99.4	0	97.3	0	98	0	96.9	96.8	0	99.4	96.8	96.8	97.2	97.7	99
Archaea;Korarchaeota;Korarchaeia;	0	97.3	0	98.1	98.7	98.7	98.7	98.8	0	0	99.7	99.4	0	97.3	0	98	0	96.9	96.8	0	99.4	96.8	96.8	97.2	97.7	99
Archaea;Korarchaeota;Korarchaeia;Korarchaeales;	0	97.3	0	98.1	98.7	98.7	98.7	98.8	0	0	99.7	99.4	0	97.3	0	98	0	96.9	96.8	0	99.4	96.8	96.8	97.2	97.7	99
Archaea;Korarchaeota;Korarchaeia;Korarchaeales;Korarchaeaceae;	0	97.3	0	98.1	98.7	98.7	98.7	98.8	0	0	99.7	99.4	0	97.3	0	98	0	96.9	96.8	0	99.4	96.8	96.8	97.2	97.7	99
Archaea;Korarchaeota;Korarchaeia;Korarchaeales;Korarchaeaceae;Candidatus Korarchaeum;	98.2	97.3	0	98.1	98.7	98.7	98.7	98.8	0	0	99.7	99.4	0	97.3	0	98	0	96.9	96.8	0	99.4	96.8	96.8	97.2	97.7	99
Archaea;Nanoarchaeaeota;	98.2	0	98.3	98.1	98.7	98.8	98.8	98.8	99.3	99.3	99.7	99.3	98.2	97.3	98.3	98.1	98.8	97	96.8	98.9	99.4	96.8	96.9	97.2	97.7	99
Archaea;Nanoarchaeaeota;Nanoarchaeia;	98.2	0	98.3	0	98.7	98.8	98.8	98.8	0	0	99.7	0	0	0	0	0	0	0	0	0	0	0	0	0	0	0
Archaea;Nanoarchaeaeota;Nanoarchaeia;Nanoarchaeales;	98.2	0	98.3	0	98.7	98.8	98.8	98.8	0	0	99.7	0	0	0	0	0	0	0	0	0	0	0	0	0	0	0
Archaea;Nanoarchaeaeota;Nanoarchaeia;Nanoarchaeales;Nanoarchaeaceae;	98.2	0	98.3	0	98.7	98.8	98.8	98.8	0	0	99.7	0	0	0	0	0	0	0	0	0	0	0	0	0	0	0
Archaea;Nanoarchaeaeota;Nanoarchaeia;Nanoarchaeales;Nanoarchaeaceae;Nanoarchaeum;	0	0	98.3	0	98.7	98.8	98.8	98.8	0	0	99.7	0	0	0	0	0	0	0	0	0	0	0	0	0	0	0
Archaea;Nanoarchaeaeota;Nanoarchaeia;Nanoarchaeales;Nanopusillaceae;	0	0	0	0	0	0	0	0	0	0	0	0	0	0	0	0	0	0	0	0	0	0	0	0	0	0
Archaea;Nanoarchaeaeota;Nanoarchaeia;Nanoarchaeales;Nanopusillaceae;Candidatus Nanobsidianus;	0	0	0	0	0	0	0	0	0	0	0	0	0	0	0	0	0	0	0	0	0	0	0	0	0	0
Archaea;Nanoarchaeaeota;Nanoarchaeia;Nanoarchaeales;Nanopusillaceae;Candidatus Nanopusillus;	98.2	97.3	0	0	0	0	0	0	0	0	0	0	0	0	0	0	0	0	0	0	0	0	0	0	0	0
Archaea;Nanoarchaeaeota;Nanohaloarchaeia;	98.2	97.3	98.3	98.1	98.7	98.8	98.8	98.8	99.3	99.3	99.7	99.3	98.2	97.3	98.2	98	98.8	97	96.8	98.9	99.4	96.8	96.8	97.2	97.7	99
Archaea;Nanoarchaeaeota;Nanohaloarchaeia;Aenigmarchaeales;	98.2	97.3	98.3	98.1	0	98.8	98.8	0	99.3	99.3	0	99.3	0	97.3	98.2	98	98.8	96.9	96.8	98.9	99.4	96.8	96.8	97.2	97.7	99
Archaea;Nanoarchaeaeota;Nanohaloarchaeia;Deep Sea Euryarchaeotic Group(DSEG);	0	97.3	98.3	98.1	98.7	98.8	98.8	98.8	99.3	99.3	99.7	99.3	98.2	97.3	98.2	98	98.8	96.9	96.8	98.9	99.4	96.8	96.8	97.2	97.7	99
Archaea;Nanoarchaeaeota;Nanohaloarchaeia;Nanohaloarchaeales;	0	97.3	0	0	0	0	0	0	0	99.3	0	0	0	0	0	0	0	96.9	0	98.9	99.4	0	0	97.2	0	0
Archaea;Nanoarchaeaeota;Nanohaloarchaeia;Nanohaloarchaeales;Nanohaloarchaeaceae;	0	97.3	0	0	0	0	0	0	0	99.3	0	0	0	0	0	0	0	96.9	0	98.9	99.4	0	0	97.2	0	0
Archaea;Nanoarchaeaeota;Nanohaloarchaeia;Nanohaloarchaeales;Nanohaloarchaeaceae;Candidatus Haloredivivus;	0	97.3	0	0	0	0	0	0	0	0	0	0	0	0	0	0	0	0	0	0	0	0	0	0	0	0
Archaea;Nanoarchaeaeota;Nanohaloarchaeia;Nanohaloarchaeales;Nanohaloarchaeaceae;Candidatus Nanosalinarum;	98.2	97.3	0	0	0	0	0	0	0	0	0	0	0	0	0	0	0	96.9	0	0	0	0	0	0	0	0
Archaea;Nanoarchaeaeota;Woesearchaeia;	98.5	97.8	98.3	98.1	98.7	98.8	98.8	98.8	99.3	99.3	99.7	99.3	98.2	97.3	98.2	98.1	98.8	96.9	96.8	98.9	0	96.8	96.8	97.2	97.7	99
Archaea;Thaumarchaeota;	98.2	97.3	98.5	98.6	99.1	99.1	99.1	99.2	99.5	99.5	99.7	99.5	98.5	97.9	98.5	98.6	99.1	97.8	97.7	99.1	99.4	97.7	97.7	98.1	98.5	99.2
Archaea;Thaumarchaeota;Group 1.1c;	98.2	97.3	98.3	98.1	98.7	98.8	98.8	98.8	0	0	0	0	98.2	97.3	98.2	98.1	98.8	97	96.8	98.9	0	96.9	96.9	97.2	97.7	99
Archaea;Thaumarchaeota;Marine Benthic Group A;	98.5	97.8	98.3	98.1	98.7	98.8	98.8	98.8	99.3	99.3	0	0	98.2	97.3	98.2	98.1	98.8	96.9	96.8	98.9	99.4	96.8	96.8	97.2	97.7	99
Archaea;Thaumarchaeota;Nitrososphaeria;	0	97.3	98.5	98.6	99.1	99.1	99.1	99.1	99.5	99.5	99.7	99.5	98.5	97.8	98.5	98.6	99.1	97.7	97.6	99.1	99.4	97.6	97.7	98	98.5	99.2
Archaea;Thaumarchaeota;Nitrososphaeria;Nitrosocaldales;	0	97.3	0	98.1	98.7	98.8	98.8	98.8	99.3	99.3	99.7	99.3	98.2	97.3	98.2	98	98.8	96.9	96.8	98.9	99.4	96.8	96.8	97.2	97.7	99
Archaea;Thaumarchaeota;Nitrososphaeria;Nitrosocaldales;Nitrosocaldaceae;	0	97.3	0	98.1	98.7	98.8	98.8	98.8	99.3	99.3	99.7	99.3	98.2	97.3	98.2	98	98.8	96.9	96.8	98.9	99.4	96.8	96.8	97.2	97.7	99
Archaea;Thaumarchaeota;Nitrososphaeria;Nitrosocaldales;Nitrosocaldaceae;Candidatus Nitrosocaldus;	0	0	0	98.1	98.7	98.8	98.8	98.8	99.3	99.3	99.7	99.3	98.2	97.3	98.2	98	98.8	96.9	96.8	98.9	99.4	96.8	96.8	97.2	97.7	99
Archaea;Thaumarchaeota;Nitrososphaeria;Nitrosocaldales;Nitrosocaldaceae;uncultured;	98.4	97.7	0	0	98.7	98.8	98.8	98.8	99.3	99.3	0	99.3	98.1	97.3	98.2	98	0	96.9	96.8	0	0	96.8	96.8	97.2	97.7	0
Archaea;Thaumarchaeota;Nitrososphaeria;Nitrosopumilales;	98.4	97.7	98.5	98.5	99	99	99	99.1	99.5	99.5	99.7	99.5	98.4	97.7	98.5	98.5	99.1	97.6	97.5	99.1	99.4	97.5	97.6	97.9	98.4	99.2
Archaea;Thaumarchaeota;Nitrososphaeria;Nitrosopumilales;Nitrosopumilaceae;	98.2	97.3	98.5	98.5	99	99	99	99.1	99.5	99.5	99.7	99.5	98.4	97.7	98.5	98.5	99.1	97.6	97.5	99.1	99.4	97.5	97.6	97.9	98.4	99.2
Archaea;Thaumarchaeota;Nitrososphaeria;Nitrosopumilales;Nitrosopumilaceae;Candidatus Nitrosoarchaeum;	98.2	97.3	98.3	98.1	98.7	98.8	98.8	98.8	99.3	99.3	0	0	98.2	97.3	98.2	98.1	98.8	97	96.8	98.9	99.4	96.8	96.9	97.2	97.7	99
Archaea;Thaumarchaeota;Nitrososphaeria;Nitrosopumilales;Nitrosopumilaceae;Candidatus Nitrosopelagicus;	98.4	97.5	98.3	98.1	98.7	98.8	98.8	98.8	99.3	99.3	0	99.3	98.2	97.3	98.2	98	98.8	96.9	96.8	98.9	99.4	96.8	96.8	97.2	97.7	99
Archaea;Thaumarchaeota;Nitrososphaeria;Nitrosopumilales;Nitrosopumilaceae;Candidatus Nitrosopumilus;	98.2	97.3	98.4	98.3	98.9	98.9	98.9	99	99.5	99.5	99.7	99.5	98.3	97.5	98.4	98.3	99	97.2	97.1	99	99.4	97.1	97.1	97.5	98	99.1
Archaea;Thaumarchaeota;Nitrososphaeria;Nitrosopumilales;Nitrosopumilaceae;Candidatus Nitrosotenuis;	98.2	97.3	98.3	98.1	98.7	98.8	98.8	98.8	0	0	0	0	98.2	97.3	98.2	98	98.8	96.9	96.8	98.9	0	96.8	96.8	97.2	97.7	99
Archaea;Thaumarchaeota;Nitrososphaeria;Nitrosopumilales;Nitrosopumilaceae;Cenarchaeum;	98.2	97.4	98.3	98.1	98.7	98.8	98.8	98.8	99.3	99.3	0	99.3	98.2	97.3	98.2	98	98.8	96.9	96.8	98.9	0	96.8	96.8	97.2	97.7	99
Archaea;Thaumarchaeota;Nitrososphaeria;Nitrososphaerales;	98.2	97.4	98.3	98.1	98.8	98.8	98.8	98.9	99.3	99.3	0	99.3	98.2	97.4	98.3	98.1	98.8	97	96.9	98.9	0	96.9	96.9	97.2	97.7	99
Archaea;Thaumarchaeota;Nitrososphaeria;Nitrososphaerales;Nitrososphaeraceae;	98.2	97.3	98.3	98.1	98.8	98.8	98.8	98.9	99.3	99.3	0	99.3	98.2	97.4	98.3	98.1	98.8	97	96.9	98.9	0	96.9	96.9	97.2	97.7	99
Archaea;Thaumarchaeota;Nitrososphaeria;Nitrososphaerales;Nitrososphaeraceae;Candidatus Nitrocosmicus;	98.2	97.3	98.3	98.1	98.7	98.8	98.8	98.8	0	0	0	0	98.2	97.3	98.2	98	98.8	96.9	96.8	98.9	0	96.8	96.8	97.2	97.7	99
Archaea;Thaumarchaeota;Nitrososphaeria;Nitrososphaerales;Nitrososphaeraceae;Candidatus Nitrososphaera;	98.2	97.3	98.3	98.1	98.7	98.8	98.8	98.8	99.3	99.3	0	99.3	98.2	97.3	98.2	98.1	98.8	96.9	96.8	98.9	0	96.8	96.9	97.2	97.7	99
Archaea;Thaumarchaeota;Nitrososphaeria;Nitrosotaleales;	98.2	97.3	98.3	98.1	98.7	98.8	98.8	98.8	0	0	0	0	98.2	97.3	98.2	98.1	98.8	96.9	96.8	98.9	0	96.8	96.8	97.2	97.7	99
Archaea;Thaumarchaeota;Nitrososphaeria;Nitrosotaleales;Nitrosotaleaceae;	98.2	97.3	98.3	98.1	98.7	98.8	98.8	98.8	0	0	0	0	98.2	97.3	98.2	98.1	98.8	96.9	96.8	98.9	0	96.8	96.8	97.2	97.7	99
Archaea;Thaumarchaeota;Nitrososphaeria;Nitrosotaleales;Nitrosotaleaceae;Candidatus Nitrosotalea;	0	97.3	98.3	98.1	98.7	98.8	98.8	98.8	0	0	0	0	98.1	97.3	98.2	98	98.8	96.9	96.8	98.9	0	96.8	96.8	97.2	97.7	99
Archaea;Thaumarchaeota;Nitrososphaeria;uncultured;	98.2	97.3	0	0	98.7	98.8	98.8	98.8	0	0	0	0	98.1	97.3	98.2	98	98.8	96.9	96.8	98.9	0	96.8	96.8	97.2	97.7	99
Archaea;Thaumarchaeota;SCGC AB-179-E04;	0	97.3	98.3	98.1	98.7	98.8	98.8	98.8	99.3	99.3	99.7	99.3	98.2	97.3	98.2	98	98.8	96.9	96.8	98.9	99.4	96.8	96.8	97.2	97.7	99
Archaea;Thaumarchaeota;uncultured;	98.2	97.3	0	98.1	0	0	0	0	0	0	0	0	0	97.3	0	98	0	96.9	96.8	0	0	96.8	96.8	97.2	97.7	0
Archaea;uncultured;	0	81	98.3	98.1	98.7	98.7	98.7	98.8	99.3	99.3	0	99.3	0	97.3	0	98	0	96.9	96.8	0	99.4	96.8	96.8	97.2	97.7	0
Bacteria;	0	0	0	0	0	0	0	0	0	0	0	0	0	0	0	0	0	0	0	0	0	0	0	0	0	0
Bacteria;Acetothermia;	0	0	0	0	0	0	0	0	0	0	0	0	0	0	0	0	0	0	0	0	0	0	0	0	0	0
Bacteria;Acetothermia;Acetothermiia;	0	0	0	0	0	0	0	0	0	0	0	0	0	0	0	0	0	0	0	0	0	0	0	0	0	0
Bacteria;Acidobacteria;	0	0	0	0	0	0	0	0	0	0	0	0	0	0	0	0	0	0	0	0	0	0	0	0	0	0
Bacteria;Acidobacteria;11B-2;	0	0	0	0	0	0	0	0	0	0	0	0	0	0	0	0	0	0	0	0	0	0	0	0	0	0
Bacteria;Acidobacteria;Acidobacteriia;	0	0	0	0	0	0	0	0	0	0	0	0	0	0	0	0	0	0	0	0	0	0	0	0	0	0
Bacteria;Acidobacteria;Acidobacteriia;Acidobacteriales;	0	0	0	0	0	0	0	0	0	0	0	0	0	0	0	0	0	0	0	0	0	0	0	0	0	0
Bacteria;Acidobacteria;Acidobacteriia;Acidobacteriales;Acidobacteriaceae (Subgroup 1);	0	0	0	0	0	0	0	0	0	0	0	0	0	0	0	0	0	0	0	0	0	0	0	0	0	0
Bacteria;Acidobacteria;Acidobacteriia;Acidobacteriales;Acidobacteriaceae (Subgroup 1);Acidicapsa;	0	0	0	0	0	0	0	0	0	0	0	0	0	0	0	0	0	0	0	0	0	0	0	0	0	0
Bacteria;Acidobacteria;Acidobacteriia;Acidobacteriales;Acidobacteriaceae (Subgroup 1);Acidipila;	0	0	0	0	0	0	0	0	0	0	0	0	0	0	0	0	0	0	0	0	0	0	0	0	0	0
Bacteria;Acidobacteria;Acidobacteriia;Acidobacteriales;Acidobacteriaceae (Subgroup 1);Acidobacterium;	0	0	0	0	0	0	0	0	0	0	0	0	0	0	0	0	0	0	0	0	0	0	0	0	0	0
Bacteria;Acidobacteria;Acidobacteriia;Acidobacteriales;Acidobacteriaceae (Subgroup 1);Bryocella;	0	0	0	0	0	0	0	0	0	0	0	0	0	0	0	0	0	0	0	0	0	0	0	0	0	0
Bacteria;Acidobacteria;Acidobacteriia;Acidobacteriales;Acidobacteriaceae (Subgroup 1);Edaphobacter;	0	0	0	0	0	0	0	0	0	0	0	0	0	0	0	0	0	0	0	0	0	0	0	0	0	0
Bacteria;Acidobacteria;Acidobacteriia;Acidobacteriales;Acidobacteriaceae (Subgroup 1);Granulicella;	0	0	0	0	0	0	0	0	0	0	0	0	0	0	0	0	0	0	0	0	0	0	0	0	0	0
Bacteria;Acidobacteria;Acidobacteriia;Acidobacteriales;Acidobacteriaceae (Subgroup 1);Occallatibacter;	0	0	0	0	0	0	0	0	0	0	0	0	0	0	0	0	0	0	0	0	0	0	0	0	0	0
Bacteria;Acidobacteria;Acidobacteriia;Acidobacteriales;Acidobacteriaceae (Subgroup 1);Telmatobacter;	0	0	0	0	0	0	0	0	0	0	0	0	0	0	0	0	0	0	0	0	0	0	0	0	0	0
Bacteria;Acidobacteria;Acidobacteriia;Acidobacteriales;Acidobacteriaceae (Subgroup 1);Terracidiphilus;	0	0	0	0	0	0	0	0	0	0	0	0	0	0	0	0	0	0	0	0	0	0	0	0	0	0
Bacteria;Acidobacteria;Acidobacteriia;Acidobacteriales;Acidobacteriaceae (Subgroup 1);Terriglobus;	0	0	0	0	0	0	0	0	0	0	0	0	0	0	0	0	0	0	0	0	0	0	0	0	0	0
Bacteria;Acidobacteria;Acidobacteriia;Acidobacteriales;Acidobacteriaceae (Subgroup 1);uncultured;	0	0	0	0	0	0	0	0	0	0	0	0	0	0	0	0	0	0	0	0	0	0	0	0	0	0
Bacteria;Acidobacteria;Acidobacteriia;Acidobacteriales;Koribacteraceae;	0	0	0	0	0	0	0	0	0	0	0	0	0	0	0	0	0	0	0	0	0	0	0	0	0	0
Bacteria;Acidobacteria;Acidobacteriia;Acidobacteriales;Koribacteraceae;Candidatus Koribacter;	0	0	0	0	0	0	0	0	0	0	0	0	0	0	0	0	0	0	0	0	0	0	0	0	0	0
Bacteria;Acidobacteria;Acidobacteriia;Acidobacteriales;uncultured;	0	0	0	0	0	0	0	0	0	0	0	0	0	0	0	0	0	0	0	0	0	0	0	0	0	0
Bacteria;Acidobacteria;Acidobacteriia;Solibacterales;	0	0	0	0	0	0	0	0	0	0	0	0	0	0	0	0	0	0	0	0	0	0	0	0	0	0
Bacteria;Acidobacteria;Acidobacteriia;Solibacterales;Solibacteraceae (Subgroup 3);	0	0	0	0	0	0	0	0	0	0	0	0	0	0	0	0	0	0	0	0	0	0	0	0	0	0
Bacteria;Acidobacteria;Acidobacteriia;Solibacterales;Solibacteraceae (Subgroup 3);AKIW659;	0	0	0	0	0	0	0	0	0	0	0	0	0	0	0	0	0	0	0	0	0	0	0	0	0	0
Bacteria;Acidobacteria;Acidobacteriia;Solibacterales;Solibacteraceae (Subgroup 3);AMGG11;	0	0	0	0	0	0	0	0	0	0	0	0	0	0	0	0	0	0	0	0	0	0	0	0	0	0
Bacteria;Acidobacteria;Acidobacteriia;Solibacterales;Solibacteraceae (Subgroup 3);Bryobacter;	0	0	0	0	0	0	0	0	0	0	0	0	0	0	0	0	0	0	0	0	0	0	0	0	0	0
Bacteria;Acidobacteria;Acidobacteriia;Solibacterales;Solibacteraceae (Subgroup 3);Candidatus Solibacter;	0	0	0	0	0	0	0	0	0	0	0	0	0	0	0	0	0	0	0	0	0	0	0	0	0	0
Bacteria;Acidobacteria;Acidobacteriia;Solibacterales;Solibacteraceae (Subgroup 3);Elev-16S-1166;	0	0	0	0	0	0	0	0	0	0	0	0	0	0	0	0	0	0	0	0	0	0	0	0	0	0
Bacteria;Acidobacteria;Acidobacteriia;Solibacterales;Solibacteraceae (Subgroup 3);GOUTB8;	0	0	0	0	0	0	0	0	0	0	0	0	0	0	0	0	0	0	0	0	0	0	0	0	0	0
Bacteria;Acidobacteria;Acidobacteriia;Solibacterales;Solibacteraceae (Subgroup 3);Paludibaculum;	0	0	0	0	0	0	0	0	0	0	0	0	0	0	0	0	0	0	0	0	0	0	0	0	0	0
Bacteria;Acidobacteria;Acidobacteriia;Solibacterales;Solibacteraceae (Subgroup 3);PAUC26f;	0	0	0	0	0	0	0	0	0	0	0	0	0	0	0	0	0	0	0	0	0	0	0	0	0	0
Bacteria;Acidobacteria;Acidobacteriia;Solibacterales;Solibacteraceae (Subgroup 3);TSBb06;	0	0	0	0	0	0	0	0	0	0	0	0	0	0	0	0	0	0	0	0	0	0	0	0	0	0
Bacteria;Acidobacteria;Acidobacteriia;Subgroup 12;	0	0	0	0	0	0	0	0	0	0	0	0	0	0	0	0	0	0	0	0	0	0	0	0	0	0
Bacteria;Acidobacteria;Acidobacteriia;Subgroup 13;	0	0	0	0	0	0	0	0	0	0	0	0	0	0	0	0	0	0	0	0	0	0	0	0	0	0
Bacteria;Acidobacteria;Acidobacteriia;Subgroup 2;	0	0	0	0	0	0	0	0	0	0	0	0	0	0	0	0	0	0	0	0	0	0	0	0	0	0
Bacteria;Acidobacteria;Aminicenantia;	0	0	0	0	0	0	0	0	0	0	0	0	0	0	0	0	0	0	0	0	0	0	0	0	0	0
Bacteria;Acidobacteria;Aminicenantia;Aminicenantales;	0	0	0	0	0	0	0	0	0	0	0	0	0	0	0	0	0	0	0	0	0	0	0	0	0	0
Bacteria;Acidobacteria;AT-s3-28;	0	0	0	0	0	0	0	0	0	0	0	0	0	0	0	0	0	0	0	0	0	0	0	0	0	0
Bacteria;Acidobacteria;Blastocatellia (Subgroup 4);	0	0	0	0	0	0	0	0	0	0	0	0	0	0	0	0	0	0	0	0	0	0	0	0	0	0
Bacteria;Acidobacteria;Blastocatellia (Subgroup 4);11-24;	0	0	0	0	0	0	0	0	0	0	0	0	0	0	0	0	0	0	0	0	0	0	0	0	0	0
Bacteria;Acidobacteria;Blastocatellia (Subgroup 4);Blastocatellales;	0	0	0	0	0	0	0	0	0	0	0	0	0	0	0	0	0	0	0	0	0	0	0	0	0	0
Bacteria;Acidobacteria;Blastocatellia (Subgroup 4);Blastocatellales;Blastocatellaceae;	0	0	0	0	0	0	0	0	0	0	0	0	0	0	0	0	0	0	0	0	0	0	0	0	0	0
Bacteria;Acidobacteria;Blastocatellia (Subgroup 4);Blastocatellales;Blastocatellaceae;Aridibacter;	0	0	0	0	0	0	0	0	0	0	0	0	0	0	0	0	0	0	0	0	0	0	0	0	0	0
Bacteria;Acidobacteria;Blastocatellia (Subgroup 4);Blastocatellales;Blastocatellaceae;Blastocatella;	0	0	0	0	0	0	0	0	0	0	0	0	0	0	0	0	0	0	0	0	0	0	0	0	0	0
Bacteria;Acidobacteria;Blastocatellia (Subgroup 4);Blastocatellales;Blastocatellaceae;JGI 0001001-H03;	0	0	0	0	0	0	0	0	0	0	0	0	0	0	0	0	0	0	0	0	0	0	0	0	0	0
Bacteria;Acidobacteria;Blastocatellia (Subgroup 4);Blastocatellales;Blastocatellaceae;OLB17;	0	0	0	0	0	0	0	0	0	0	0	0	0	0	0	0	0	0	0	0	0	0	0	0	0	0
Bacteria;Acidobacteria;Blastocatellia (Subgroup 4);Blastocatellales;Blastocatellaceae;Stenotrophobacter;	0	0	0	0	0	0	0	0	0	0	0	0	0	0	0	0	0	0	0	0	0	0	0	0	0	0
Bacteria;Acidobacteria;Blastocatellia (Subgroup 4);Blastocatellales;Blastocatellaceae;Tellurimicrobium;	0	0	0	0	0	0	0	0	0	0	0	0	0	0	0	0	0	0	0	0	0	0	0	0	0	0
Bacteria;Acidobacteria;Blastocatellia (Subgroup 4);Blastocatellales;Blastocatellaceae;uncultured;	0	0	0	0	0	0	0	0	0	0	0	0	0	0	0	0	0	0	0	0	0	0	0	0	0	0
Bacteria;Acidobacteria;Blastocatellia (Subgroup 4);Chloracidobacteriales;	0	0	0	0	0	0	0	0	0	0	0	0	0	0	0	0	0	0	0	0	0	0	0	0	0	0
Bacteria;Acidobacteria;Blastocatellia (Subgroup 4);Chloracidobacteriales;Chloracidobacteriaceae;	0	0	0	0	0	0	0	0	0	0	0	0	0	0	0	0	0	0	0	0	0	0	0	0	0	0
Bacteria;Acidobacteria;Blastocatellia (Subgroup 4);Chloracidobacteriales;Chloracidobacteriaceae;Chloracidobacterium;	0	0	0	0	0	0	0	0	0	0	0	0	0	0	0	0	0	0	0	0	0	0	0	0	0	0
Bacteria;Acidobacteria;Blastocatellia (Subgroup 4);DS-100;	0	0	0	0	0	0	0	0	0	0	0	0	0	0	0	0	0	0	0	0	0	0	0	0	0	0
Bacteria;Acidobacteria;Blastocatellia (Subgroup 4);Elev-16S-573;	0	0	0	0	0	0	0	0	0	0	0	0	0	0	0	0	0	0	0	0	0	0	0	0	0	0
Bacteria;Acidobacteria;Blastocatellia (Subgroup 4);Pyrinomonadales;	0	0	0	0	0	0	0	0	0	0	0	0	0	0	0	0	0	0	0	0	0	0	0	0	0	0
Bacteria;Acidobacteria;Blastocatellia (Subgroup 4);Pyrinomonadales;Pyrinomonadaceae;	0	0	0	0	0	0	0	0	0	0	0	0	0	0	0	0	0	0	0	0	0	0	0	0	0	0
Bacteria;Acidobacteria;Blastocatellia (Subgroup 4);Pyrinomonadales;Pyrinomonadaceae;Pyrinomonas;	0	0	0	0	0	0	0	0	0	0	0	0	0	0	0	0	0	0	0	0	0	0	0	0	0	0
Bacteria;Acidobacteria;Blastocatellia (Subgroup 4);Pyrinomonadales;Pyrinomonadaceae;RB41;	0	0	0	0	0	0	0	0	0	0	0	0	0	0	0	0	0	0	0	0	0	0	0	0	0	0
Bacteria;Acidobacteria;c5LKS83;	0	0	0	0	0	0	0	0	0	0	0	0	0	0	0	0	0	0	0	0	0	0	0	0	0	0
Bacteria;Acidobacteria;d142;	0	0	0	0	0	0	0	0	0	0	0	0	0	0	0	0	0	0	0	0	0	0	0	0	0	0
Bacteria;Acidobacteria;FFCH5909;	0	0	0	0	0	0	0	0	0	0	0	0	0	0	0	0	0	0	0	0	0	0	0	0	0	0
Bacteria;Acidobacteria;Fischerbacteria;	0	0	0	0	0	0	0	0	0	0	0	0	0	0	0	0	0	0	0	0	0	0	0	0	0	0
Bacteria;Acidobacteria;GBS-L1-B05;	0	0	0	0	0	0	0	0	0	0	0	0	0	0	0	0	0	0	0	0	0	0	0	0	0	0
Bacteria;Acidobacteria;Holophagae;	0	0	0	0	0	0	0	0	0	0	0	0	0	0	0	0	0	0	0	0	0	0	0	0	0	0
Bacteria;Acidobacteria;Holophagae;Acanthopleuribacterales;	0	0	0	0	0	0	0	0	0	0	0	0	0	0	0	0	0	0	0	0	0	0	0	0	0	0
Bacteria;Acidobacteria;Holophagae;Acanthopleuribacterales;Acanthopleuribacteraceae;	0	0	0	0	0	0	0	0	0	0	0	0	0	0	0	0	0	0	0	0	0	0	0	0	0	0
Bacteria;Acidobacteria;Holophagae;Acanthopleuribacterales;Acanthopleuribacteraceae;Acanthopleuribacter;	0	0	0	0	0	0	0	0	0	0	0	0	0	0	0	0	0	0	0	0	0	0	0	0	0	0
Bacteria;Acidobacteria;Holophagae;Acanthopleuribacterales;Acanthopleuribacteraceae;Thermotomaculum;	0	0	0	0	0	0	0	0	0	0	0	0	0	0	0	0	0	0	0	0	0	0	0	0	0	0
Bacteria;Acidobacteria;Holophagae;Holophagales;	0	0	0	0	0	0	0	0	0	0	0	0	0	0	0	0	0	0	0	0	0	0	0	0	0	0
Bacteria;Acidobacteria;Holophagae;Holophagales;Holophagaceae;	0	0	0	0	0	0	0	0	0	0	0	0	0	0	0	0	0	0	0	0	0	0	0	0	0	0
Bacteria;Acidobacteria;Holophagae;Holophagales;Holophagaceae;Geothrix;	0	0	0	0	0	0	0	0	0	0	0	0	0	0	0	0	0	0	0	0	0	0	0	0	0	0
Bacteria;Acidobacteria;Holophagae;Holophagales;Holophagaceae;Holophaga;	0	0	0	0	0	0	0	0	0	0	0	0	0	0	0	0	0	0	0	0	0	0	0	0	0	0
Bacteria;Acidobacteria;Holophagae;Holophagales;Holophagaceae;marine group;	0	0	0	0	0	0	0	0	0	0	0	0	0	0	0	0	0	0	0	0	0	0	0	0	0	0
Bacteria;Acidobacteria;Holophagae;Holophagales;Holophagaceae;uncultured;	0	0	0	0	0	0	0	0	0	0	0	0	0	0	0	0	0	0	0	0	0	0	0	0	0	0
Bacteria;Acidobacteria;Holophagae;Subgroup 7;	0	0	0	0	0	0	0	0	0	0	0	0	0	0	0	0	0	0	0	0	0	0	0	0	0	0
Bacteria;Acidobacteria;ODP1230B23.02;	0	0	0	0	0	0	0	0	0	0	0	0	0	0	0	0	0	0	0	0	0	0	0	0	0	0
Bacteria;Acidobacteria;Subgroup 11;	0	0	0	0	0	0	0	0	0	0	0	0	0	0	0	0	0	0	0	0	0	0	0	0	0	0
Bacteria;Acidobacteria;Subgroup 15;	0	0	0	0	0	0	0	0	0	0	0	0	0	0	0	0	0	0	0	0	0	0	0	0	0	0
Bacteria;Acidobacteria;Subgroup 17;	0	0	0	0	0	0	0	0	0	0	0	0	0	0	0	0	0	0	0	0	0	0	0	0	0	0
Bacteria;Acidobacteria;Subgroup 18;	0	0	0	0	0	0	0	0	0	0	0	0	0	0	0	0	0	0	0	0	0	0	0	0	0	0
Bacteria;Acidobacteria;Subgroup 19;	0	0	0	0	0	0	0	0	0	0	0	0	0	0	0	0	0	0	0	0	0	0	0	0	0	0
Bacteria;Acidobacteria;Subgroup 20;	0	0	0	0	0	0	0	0	0	0	0	0	0	0	0	0	0	0	0	0	0	0	0	0	0	0
Bacteria;Acidobacteria;Subgroup 21;	0	0	0	0	0	0	0	0	0	0	0	0	0	0	0	0	0	0	0	0	0	0	0	0	0	0
Bacteria;Acidobacteria;Subgroup 22;	0	0	0	0	0	0	0	0	0	0	0	0	0	0	0	0	0	0	0	0	0	0	0	0	0	0
Bacteria;Acidobacteria;Subgroup 25;	0	0	0	0	0	0	0	0	0	0	0	0	0	0	0	0	0	0	0	0	0	0	0	0	0	0
Bacteria;Acidobacteria;Subgroup 26;	0	0	0	0	0	0	0	0	0	0	0	0	0	0	0	0	0	0	0	0	0	0	0	0	0	0
Bacteria;Acidobacteria;Subgroup 5;	0	0	0	0	0	0	0	0	0	0	0	0	0	0	0	0	0	0	0	0	0	0	0	0	0	0
Bacteria;Acidobacteria;Subgroup 6;	0	0	0	0	0	0	0	0	0	0	0	0	0	0	0	0	0	0	0	0	0	0	0	0	0	0
Bacteria;Acidobacteria;Subgroup 6;Unknown Order;	0	0	0	0	0	0	0	0	0	0	0	0	0	0	0	0	0	0	0	0	0	0	0	0	0	0
Bacteria;Acidobacteria;Subgroup 6;Unknown Order;Unknown Family;	0	0	0	0	0	0	0	0	0	0	0	0	0	0	0	0	0	0	0	0	0	0	0	0	0	0
Bacteria;Acidobacteria;Subgroup 6;Unknown Order;Unknown Family;Luteitalea;	0	0	0	0	0	0	0	0	0	0	0	0	0	0	0	0	0	0	0	0	0	0	0	0	0	0
Bacteria;Acidobacteria;Subgroup 6;Unknown Order;Unknown Family;Vicinamibacter;	0	0	0	0	0	0	0	0	0	0	0	0	0	0	0	0	0	0	0	0	0	0	0	0	0	0
Bacteria;Acidobacteria;Subgroup 9;	0	0	0	0	0	0	0	0	0	0	0	0	0	0	0	0	0	0	0	0	0	0	0	0	0	0
Bacteria;Acidobacteria;Thermoanaerobaculia;	0	0	0	0	0	0	0	0	0	0	0	0	0	0	0	0	0	0	0	0	0	0	0	0	0	0
Bacteria;Acidobacteria;Thermoanaerobaculia;Thermoanaerobaculales;	0	0	0	0	0	0	0	0	0	0	0	0	0	0	0	0	0	0	0	0	0	0	0	0	0	0
Bacteria;Acidobacteria;Thermoanaerobaculia;Thermoanaerobaculales;Thermoanaerobaculaceae;	0	0	0	0	0	0	0	0	0	0	0	0	0	0	0	0	0	0	0	0	0	0	0	0	0	0
Bacteria;Acidobacteria;Thermoanaerobaculia;Thermoanaerobaculales;Thermoanaerobaculaceae;B276-D12;	0	0	0	0	0	0	0	0	0	0	0	0	0	0	0	0	0	0	0	0	0	0	0	0	0	0
Bacteria;Acidobacteria;Thermoanaerobaculia;Thermoanaerobaculales;Thermoanaerobaculaceae;Subgroup 10;	0	0	0	0	0	0	0	0	0	0	0	0	0	0	0	0	0	0	0	0	0	0	0	0	0	0
Bacteria;Acidobacteria;Thermoanaerobaculia;Thermoanaerobaculales;Thermoanaerobaculaceae;Subgroup 23;	0	0	0	0	0	0	0	0	0	0	0	0	0	0	0	0	0	0	0	0	0	0	0	0	0	0
Bacteria;Acidobacteria;Thermoanaerobaculia;Thermoanaerobaculales;Thermoanaerobaculaceae;Thermoanaerobaculum;	0	0	0	0	0	0	0	0	0	0	0	0	0	0	0	0	0	0	0	0	0	0	0	0	0	0
Bacteria;Acidobacteria;Thermoanaerobaculia;Thermoanaerobaculales;Thermoanaerobaculaceae;TPD-58;	0	0	0	0	0	0	0	0	0	0	0	0	0	0	0	0	0	0	0	0	0	0	0	0	0	0
Bacteria;Actinobacteria;	0	0	0	0	0	0	0	0	0	0	0	0	0	0	0	0	0	0	0	0	0	0	0	0	0	0
Bacteria;Actinobacteria;0319-7L14;	0	0	0	0	0	0	0	0	0	0	0	0	0	0	0	0	0	0	0	0	0	0	0	0	0	0
Bacteria;Actinobacteria;Acidimicrobiia;	0	0	0	0	0	0	0	0	0	0	0	0	0	0	0	0	0	0	0	0	0	0	0	0	0	0
Bacteria;Actinobacteria;Acidimicrobiia;Acidimicrobiales;	0	0	0	0	0	0	0	0	0	0	0	0	0	0	0	0	0	0	0	0	0	0	0	0	0	0
Bacteria;Actinobacteria;Acidimicrobiia;Acidimicrobiales;Acidimicrobiaceae;	0	0	0	0	0	0	0	0	0	0	0	0	0	0	0	0	0	0	0	0	0	0	0	0	0	0
Bacteria;Actinobacteria;Acidimicrobiia;Acidimicrobiales;Acidimicrobiaceae;Acidimicrobium;	0	0	0	0	0	0	0	0	0	0	0	0	0	0	0	0	0	0	0	0	0	0	0	0	0	0
Bacteria;Actinobacteria;Acidimicrobiia;Acidimicrobiales;Acidimicrobiaceae;Acidithrix;	0	0	0	0	0	0	0	0	0	0	0	0	0	0	0	0	0	0	0	0	0	0	0	0	0	0
Bacteria;Actinobacteria;Acidimicrobiia;Acidimicrobiales;Acidimicrobiaceae;Ferrimicrobium;	0	0	0	0	0	0	0	0	0	0	0	0	0	0	0	0	0	0	0	0	0	0	0	0	0	0
Bacteria;Actinobacteria;Acidimicrobiia;Acidimicrobiales;Acidimicrobiaceae;Ferrithrix;	0	0	0	0	0	0	0	0	0	0	0	0	0	0	0	0	0	0	0	0	0	0	0	0	0	0
Bacteria;Actinobacteria;Acidimicrobiia;Acidimicrobiales;Acidimicrobiaceae;uncultured;	0	0	0	0	0	0	0	0	0	0	0	0	0	0	0	0	0	0	0	0	0	0	0	0	0	0
Bacteria;Actinobacteria;Acidimicrobiia;Acidimicrobiales;Acidimicrobiales Incertae Sedis;	0	0	0	0	0	0	0	0	0	0	0	0	0	0	0	0	0	0	0	0	0	0	0	0	0	0
Bacteria;Actinobacteria;Acidimicrobiia;Acidimicrobiales;Acidimicrobiales Incertae Sedis;Aciditerrimonas;	0	0	0	0	0	0	0	0	0	0	0	0	0	0	0	0	0	0	0	0	0	0	0	0	0	0
Bacteria;Actinobacteria;Acidimicrobiia;Actinomarinales;	0	0	0	0	0	0	0	0	0	0	0	0	0	0	0	0	0	0	0	0	0	0	0	0	0	0
Bacteria;Actinobacteria;Acidimicrobiia;Actinomarinales;Actinomarinaceae;	0	0	0	0	0	0	0	0	0	0	0	0	0	0	0	0	0	0	0	0	0	0	0	0	0	0
Bacteria;Actinobacteria;Acidimicrobiia;Actinomarinales;Actinomarinaceae;Candidatus Actinomarina;	0	0	0	0	0	0	0	0	0	0	0	0	0	0	0	0	0	0	0	0	0	0	0	0	0	0
Bacteria;Actinobacteria;Acidimicrobiia;Actinomarinales;uncultured;	0	0	0	0	0	0	0	0	0	0	0	0	0	0	0	0	0	0	0	0	0	0	0	0	0	0
Bacteria;Actinobacteria;Acidimicrobiia;IMCC26256;	0	0	0	0	0	0	0	0	0	0	0	0	0	0	0	0	0	0	0	0	0	0	0	0	0	0
Bacteria;Actinobacteria;Acidimicrobiia;Microtrichales;	0	0	0	0	0	0	0	0	0	0	0	0	0	0	0	0	0	0	0	0	0	0	0	0	0	0
Bacteria;Actinobacteria;Acidimicrobiia;Microtrichales;Iamiaceae;	0	0	0	0	0	0	0	0	0	0	0	0	0	0	0	0	0	0	0	0	0	0	0	0	0	0
Bacteria;Actinobacteria;Acidimicrobiia;Microtrichales;Iamiaceae;Iamia;	0	0	0	0	0	0	0	0	0	0	0	0	0	0	0	0	0	0	0	0	0	0	0	0	0	0
Bacteria;Actinobacteria;Acidimicrobiia;Microtrichales;Ilumatobacteraceae;	0	0	0	0	0	0	0	0	0	0	0	0	0	0	0	0	0	0	0	0	0	0	0	0	0	0
Bacteria;Actinobacteria;Acidimicrobiia;Microtrichales;Ilumatobacteraceae;CL500-29 marine group;	0	0	0	0	0	0	0	0	0	0	0	0	0	0	0	0	0	0	0	0	0	0	0	0	0	0
Bacteria;Actinobacteria;Acidimicrobiia;Microtrichales;Ilumatobacteraceae;Ilumatobacter;	0	0	0	0	0	0	0	0	0	0	0	0	0	0	0	0	0	0	0	0	0	0	0	0	0	0
Bacteria;Actinobacteria;Acidimicrobiia;Microtrichales;Ilumatobacteraceae;uncultured;	0	0	0	0	0	0	0	0	0	0	0	0	0	0	0	0	0	0	0	0	0	0	0	0	0	0
Bacteria;Actinobacteria;Acidimicrobiia;Microtrichales;Microtrichaceae;	0	0	0	0	0	0	0	0	0	0	0	0	0	0	0	0	0	0	0	0	0	0	0	0	0	0
Bacteria;Actinobacteria;Acidimicrobiia;Microtrichales;Microtrichaceae;Candidatus Microthrix;	0	0	0	0	0	0	0	0	0	0	0	0	0	0	0	0	0	0	0	0	0	0	0	0	0	0
Bacteria;Actinobacteria;Acidimicrobiia;Microtrichales;Microtrichaceae;IMCC26207;	0	0	0	0	0	0	0	0	0	0	0	0	0	0	0	0	0	0	0	0	0	0	0	0	0	0
Bacteria;Actinobacteria;Acidimicrobiia;Microtrichales;Microtrichaceae;Sva0996 marine group;	0	0	0	0	0	0	0	0	0	0	0	0	0	0	0	0	0	0	0	0	0	0	0	0	0	0
Bacteria;Actinobacteria;Acidimicrobiia;Microtrichales;Microtrichaceae;uncultured;	0	0	0	0	0	0	0	0	0	0	0	0	0	0	0	0	0	0	0	0	0	0	0	0	0	0
Bacteria;Actinobacteria;Acidimicrobiia;Microtrichales;uncultured;	0	0	0	0	0	0	0	0	0	0	0	0	0	0	0	0	0	0	0	0	0	0	0	0	0	0
Bacteria;Actinobacteria;Acidimicrobiia;uncultured;	0	0	0	0	0	0	0	0	0	0	0	0	0	0	0	0	0	0	0	0	0	0	0	0	0	0
Bacteria;Actinobacteria;Actinobacteria;	0	0	0	0	0	0	0	0	0	0	0	0	0	0	0	0	0	0	0	0	0	0	0	0	0	0
Bacteria;Actinobacteria;Actinobacteria;Actinomycetales;	0	0	0	0	0	0	0	0	0	0	0	0	0	0	0	0	0	0	0	0	0	0	0	0	0	0
Bacteria;Actinobacteria;Actinobacteria;Actinomycetales;Actinomycetaceae;	0	0	0	0	0	0	0	0	0	0	0	0	0	0	0	0	0	0	0	0	0	0	0	0	0	0
Bacteria;Actinobacteria;Actinobacteria;Actinomycetales;Actinomycetaceae;Actinobaculum;	0	0	0	0	0	0	0	0	0	0	0	0	0	0	0	0	0	0	0	0	0	0	0	0	0	0
Bacteria;Actinobacteria;Actinobacteria;Actinomycetales;Actinomycetaceae;Actinomyces;	0	0	0	0	0	0	0	0	0	0	0	0	0	0	0	0	0	0	0	0	0	0	0	0	0	0
Bacteria;Actinobacteria;Actinobacteria;Actinomycetales;Actinomycetaceae;Actinotignum;	0	0	0	0	0	0	0	0	0	0	0	0	0	0	0	0	0	0	0	0	0	0	0	0	0	0
Bacteria;Actinobacteria;Actinobacteria;Actinomycetales;Actinomycetaceae;Arcanobacterium;	0	0	0	0	0	0	0	0	0	0	0	0	0	0	0	0	0	0	0	0	0	0	0	0	0	0
Bacteria;Actinobacteria;Actinobacteria;Actinomycetales;Actinomycetaceae;F0332;	0	0	0	0	0	0	0	0	0	0	0	0	0	0	0	0	0	0	0	0	0	0	0	0	0	0
Bacteria;Actinobacteria;Actinobacteria;Actinomycetales;Actinomycetaceae;Flaviflexus;	0	0	0	0	0	0	0	0	0	0	0	0	0	0	0	0	0	0	0	0	0	0	0	0	0	0
Bacteria;Actinobacteria;Actinobacteria;Actinomycetales;Actinomycetaceae;Mobiluncus;	0	0	0	0	0	0	0	0	0	0	0	0	0	0	0	0	0	0	0	0	0	0	0	0	0	0
Bacteria;Actinobacteria;Actinobacteria;Actinomycetales;Actinomycetaceae;Trueperella;	0	0	0	0	0	0	0	0	0	0	0	0	0	0	0	0	0	0	0	0	0	0	0	0	0	0
Bacteria;Actinobacteria;Actinobacteria;Actinomycetales;Actinomycetaceae;uncultured;	0	0	0	0	0	0	0	0	0	0	0	0	0	0	0	0	0	0	0	0	0	0	0	0	0	0
Bacteria;Actinobacteria;Actinobacteria;Actinomycetales;Actinomycetaceae;Varibaculum;	0	0	0	0	0	0	0	0	0	0	0	0	0	0	0	0	0	0	0	0	0	0	0	0	0	0
Bacteria;Actinobacteria;Actinobacteria;Actinomycetales;Actinomycetales Incertae Sedis;	0	0	0	0	0	0	0	0	0	0	0	0	0	0	0	0	0	0	0	0	0	0	0	0	0	0
Bacteria;Actinobacteria;Actinobacteria;Actinomycetales;Actinomycetales Incertae Sedis;Candidatus Ancillula;	0	0	0	0	0	0	0	0	0	0	0	0	0	0	0	0	0	0	0	0	0	0	0	0	0	0
Bacteria;Actinobacteria;Actinobacteria;Bifidobacteriales;	0	0	0	0	0	0	0	0	0	0	0	0	0	0	0	0	0	0	0	0	0	0	0	0	0	0
Bacteria;Actinobacteria;Actinobacteria;Bifidobacteriales;Bifidobacteriaceae;	0	0	0	0	0	0	0	0	0	0	0	0	0	0	0	0	0	0	0	0	0	0	0	0	0	0
Bacteria;Actinobacteria;Actinobacteria;Bifidobacteriales;Bifidobacteriaceae;Aeriscardovia;	0	0	0	0	0	0	0	0	0	0	0	0	0	0	0	0	0	0	0	0	0	0	0	0	0	0
Bacteria;Actinobacteria;Actinobacteria;Bifidobacteriales;Bifidobacteriaceae;Alloscardovia;	0	0	0	0	0	0	0	0	0	0	0	0	0	0	0	0	0	0	0	0	0	0	0	0	0	0
Bacteria;Actinobacteria;Actinobacteria;Bifidobacteriales;Bifidobacteriaceae;Bifidobacterium;	0	0	0	0	0	0	0	0	0	0	0	0	0	0	0	0	0	0	0	0	0	0	0	0	0	0
Bacteria;Actinobacteria;Actinobacteria;Bifidobacteriales;Bifidobacteriaceae;Bombiscardovia;	0	0	0	0	0	0	0	0	0	0	0	0	0	0	0	0	0	0	0	0	0	0	0	0	0	0
Bacteria;Actinobacteria;Actinobacteria;Bifidobacteriales;Bifidobacteriaceae;Gardnerella;	0	0	0	0	0	0	0	0	0	0	0	0	0	0	0	0	0	0	0	0	0	0	0	0	0	0
Bacteria;Actinobacteria;Actinobacteria;Bifidobacteriales;Bifidobacteriaceae;Neoscardovia;	0	0	0	0	0	0	0	0	0	0	0	0	0	0	0	0	0	0	0	0	0	0	0	0	0	0
Bacteria;Actinobacteria;Actinobacteria;Bifidobacteriales;Bifidobacteriaceae;Parascardovia;	0	0	0	0	0	0	0	0	0	0	0	0	0	0	0	0	0	0	0	0	0	0	0	0	0	0
Bacteria;Actinobacteria;Actinobacteria;Bifidobacteriales;Bifidobacteriaceae;Pseudoscardovia;	0	0	0	0	0	0	0	0	0	0	0	0	0	0	0	0	0	0	0	0	0	0	0	0	0	0
Bacteria;Actinobacteria;Actinobacteria;Bifidobacteriales;Bifidobacteriaceae;Scardovia;	0	0	0	0	0	0	0	0	0	0	0	0	0	0	0	0	0	0	0	0	0	0	0	0	0	0
Bacteria;Actinobacteria;Actinobacteria;Bifidobacteriales;Bifidobacteriaceae;uncultured;	0	0	0	0	0	0	0	0	0	0	0	0	0	0	0	0	0	0	0	0	0	0	0	0	0	0
Bacteria;Actinobacteria;Actinobacteria;Catenulisporales;	0	0	0	0	0	0	0	0	0	0	0	0	0	0	0	0	0	0	0	0	0	0	0	0	0	0
Bacteria;Actinobacteria;Actinobacteria;Catenulisporales;Actinospicaceae;	0	0	0	0	0	0	0	0	0	0	0	0	0	0	0	0	0	0	0	0	0	0	0	0	0	0
Bacteria;Actinobacteria;Actinobacteria;Catenulisporales;Actinospicaceae;Actinospica;	0	0	0	0	0	0	0	0	0	0	0	0	0	0	0	0	0	0	0	0	0	0	0	0	0	0
Bacteria;Actinobacteria;Actinobacteria;Catenulisporales;Catenulisporaceae;	0	0	0	0	0	0	0	0	0	0	0	0	0	0	0	0	0	0	0	0	0	0	0	0	0	0
Bacteria;Actinobacteria;Actinobacteria;Catenulisporales;Catenulisporaceae;Catenulispora;	0	0	0	0	0	0	0	0	0	0	0	0	0	0	0	0	0	0	0	0	0	0	0	0	0	0
Bacteria;Actinobacteria;Actinobacteria;Corynebacteriales;	0	0	0	0	0	0	0	0	0	0	0	0	0	0	0	0	0	0	0	0	0	0	0	0	0	0
Bacteria;Actinobacteria;Actinobacteria;Corynebacteriales;Corynebacteriaceae;	0	0	0	0	0	0	0	0	0	0	0	0	0	0	0	0	0	0	0	0	0	0	0	0	0	0
Bacteria;Actinobacteria;Actinobacteria;Corynebacteriales;Corynebacteriaceae;Corynebacterium 1;	0	0	0	0	0	0	0	0	0	0	0	0	0	0	0	0	0	0	0	0	0	0	0	0	0	0
Bacteria;Actinobacteria;Actinobacteria;Corynebacteriales;Corynebacteriaceae;Corynebacterium;	0	0	0	0	0	0	0	0	0	0	0	0	0	0	0	0	0	0	0	0	0	0	0	0	0	0
Bacteria;Actinobacteria;Actinobacteria;Corynebacteriales;Corynebacteriaceae;Lawsonella;	0	0	0	0	0	0	0	0	0	0	0	0	0	0	0	0	0	0	0	0	0	0	0	0	0	0
Bacteria;Actinobacteria;Actinobacteria;Corynebacteriales;Corynebacteriaceae;Turicella;	0	0	0	0	0	0	0	0	0	0	0	0	0	0	0	0	0	0	0	0	0	0	0	0	0	0
Bacteria;Actinobacteria;Actinobacteria;Corynebacteriales;Corynebacteriaceae;uncultured;	0	0	0	0	0	0	0	0	0	0	0	0	0	0	0	0	0	0	0	0	0	0	0	0	0	0
Bacteria;Actinobacteria;Actinobacteria;Corynebacteriales;Corynebacteriales Incertae Sedis;	0	0	0	0	0	0	0	0	0	0	0	0	0	0	0	0	0	0	0	0	0	0	0	0	0	0
Bacteria;Actinobacteria;Actinobacteria;Corynebacteriales;Corynebacteriales Incertae Sedis;Tomitella;	0	0	0	0	0	0	0	0	0	0	0	0	0	0	0	0	0	0	0	0	0	0	0	0	0	0
Bacteria;Actinobacteria;Actinobacteria;Corynebacteriales;Dietziaceae;	0	0	0	0	0	0	0	0	0	0	0	0	0	0	0	0	0	0	0	0	0	0	0	0	0	0
Bacteria;Actinobacteria;Actinobacteria;Corynebacteriales;Dietziaceae;Dietzia;	0	0	0	0	0	0	0	0	0	0	0	0	0	0	0	0	0	0	0	0	0	0	0	0	0	0
Bacteria;Actinobacteria;Actinobacteria;Corynebacteriales;Mycobacteriaceae;	0	0	0	0	0	0	0	0	0	0	0	0	0	0	0	0	0	0	0	0	0	0	0	0	0	0
Bacteria;Actinobacteria;Actinobacteria;Corynebacteriales;Mycobacteriaceae;Hoyosella;	0	0	0	0	0	0	0	0	0	0	0	0	0	0	0	0	0	0	0	0	0	0	0	0	0	0
Bacteria;Actinobacteria;Actinobacteria;Corynebacteriales;Mycobacteriaceae;Mycobacterium;	0	0	0	0	0	0	0	0	0	0	0	0	0	0	0	0	0	0	0	0	0	0	0	0	0	0
Bacteria;Actinobacteria;Actinobacteria;Corynebacteriales;Nocardiaceae;	0	0	0	0	0	0	0	0	0	0	0	0	0	0	0	0	0	0	0	0	0	0	0	0	0	0
Bacteria;Actinobacteria;Actinobacteria;Corynebacteriales;Nocardiaceae;Gordonia;	0	0	0	0	0	0	0	0	0	0	0	0	0	0	0	0	0	0	0	0	0	0	0	0	0	0
Bacteria;Actinobacteria;Actinobacteria;Corynebacteriales;Nocardiaceae;Millisia;	0	0	0	0	0	0	0	0	0	0	0	0	0	0	0	0	0	0	0	0	0	0	0	0	0	0
Bacteria;Actinobacteria;Actinobacteria;Corynebacteriales;Nocardiaceae;Nocardia;	0	0	0	0	0	0	0	0	0	0	0	0	0	0	0	0	0	0	0	0	0	0	0	0	0	0
Bacteria;Actinobacteria;Actinobacteria;Corynebacteriales;Nocardiaceae;Rhodococcus;	0	0	0	0	0	0	0	0	0	0	0	0	0	0	0	0	0	0	0	0	0	0	0	0	0	0
Bacteria;Actinobacteria;Actinobacteria;Corynebacteriales;Nocardiaceae;Skermania;	0	0	0	0	0	0	0	0	0	0	0	0	0	0	0	0	0	0	0	0	0	0	0	0	0	0
Bacteria;Actinobacteria;Actinobacteria;Corynebacteriales;Nocardiaceae;Smaragdicoccus;	0	0	0	0	0	0	0	0	0	0	0	0	0	0	0	0	0	0	0	0	0	0	0	0	0	0
Bacteria;Actinobacteria;Actinobacteria;Corynebacteriales;Nocardiaceae;Williamsia;	0	0	0	0	0	0	0	0	0	0	0	0	0	0	0	0	0	0	0	0	0	0	0	0	0	0
Bacteria;Actinobacteria;Actinobacteria;Corynebacteriales;Segniliparaceae;	0	0	0	0	0	0	0	0	0	0	0	0	0	0	0	0	0	0	0	0	0	0	0	0	0	0
Bacteria;Actinobacteria;Actinobacteria;Corynebacteriales;Segniliparaceae;Segniliparus;	0	0	0	0	0	0	0	0	0	0	0	0	0	0	0	0	0	0	0	0	0	0	0	0	0	0
Bacteria;Actinobacteria;Actinobacteria;Corynebacteriales;Segniliparaceae;uncultured;	0	0	0	0	0	0	0	0	0	0	0	0	0	0	0	0	0	0	0	0	0	0	0	0	0	0
Bacteria;Actinobacteria;Actinobacteria;Corynebacteriales;Tsukamurellaceae;	0	0	0	0	0	0	0	0	0	0	0	0	0	0	0	0	0	0	0	0	0	0	0	0	0	0
Bacteria;Actinobacteria;Actinobacteria;Corynebacteriales;Tsukamurellaceae;Tsukamurella;	0	0	0	0	0	0	0	0	0	0	0	0	0	0	0	0	0	0	0	0	0	0	0	0	0	0
Bacteria;Actinobacteria;Actinobacteria;Corynebacteriales;uncultured;	0	0	0	0	0	0	0	0	0	0	0	0	0	0	0	0	0	0	0	0	0	0	0	0	0	0
Bacteria;Actinobacteria;Actinobacteria;Elev-16S-976;	0	0	0	0	0	0	0	0	0	0	0	0	0	0	0	0	0	0	0	0	0	0	0	0	0	0
Bacteria;Actinobacteria;Actinobacteria;Frankiales;	0	0	0	0	0	0	0	0	0	0	0	0	0	0	0	0	0	0	0	0	0	0	0	0	0	0
Bacteria;Actinobacteria;Actinobacteria;Frankiales;Acidothermaceae;	0	0	0	0	0	0	0	0	0	0	0	0	0	0	0	0	0	0	0	0	0	0	0	0	0	0
Bacteria;Actinobacteria;Actinobacteria;Frankiales;Acidothermaceae;Acidothermus;	0	0	0	0	0	0	0	0	0	0	0	0	0	0	0	0	0	0	0	0	0	0	0	0	0	0
Bacteria;Actinobacteria;Actinobacteria;Frankiales;Cryptosporangiaceae;	0	0	0	0	0	0	0	0	0	0	0	0	0	0	0	0	0	0	0	0	0	0	0	0	0	0
Bacteria;Actinobacteria;Actinobacteria;Frankiales;Cryptosporangiaceae;Cryptosporangium;	0	0	0	0	0	0	0	0	0	0	0	0	0	0	0	0	0	0	0	0	0	0	0	0	0	0
Bacteria;Actinobacteria;Actinobacteria;Frankiales;Cryptosporangiaceae;Fodinicola;	0	0	0	0	0	0	0	0	0	0	0	0	0	0	0	0	0	0	0	0	0	0	0	0	0	0
Bacteria;Actinobacteria;Actinobacteria;Frankiales;Frankiaceae;	0	0	0	0	0	0	0	0	0	0	0	0	0	0	0	0	0	0	0	0	0	0	0	0	0	0
Bacteria;Actinobacteria;Actinobacteria;Frankiales;Frankiaceae;Frankia;	0	0	0	0	0	0	0	0	0	0	0	0	0	0	0	0	0	0	0	0	0	0	0	0	0	0
Bacteria;Actinobacteria;Actinobacteria;Frankiales;Frankiaceae;Jatrophihabitans;	0	0	0	0	0	0	0	0	0	0	0	0	0	0	0	0	0	0	0	0	0	0	0	0	0	0
Bacteria;Actinobacteria;Actinobacteria;Frankiales;Geodermatophilaceae;	0	0	0	0	0	0	0	0	0	0	0	0	0	0	0	0	0	0	0	0	0	0	0	0	0	0
Bacteria;Actinobacteria;Actinobacteria;Frankiales;Geodermatophilaceae;Antricoccus;	0	0	0	0	0	0	0	0	0	0	0	0	0	0	0	0	0	0	0	0	0	0	0	0	0	0
Bacteria;Actinobacteria;Actinobacteria;Frankiales;Geodermatophilaceae;Blastococcus;	0	0	0	0	0	0	0	0	0	0	0	0	0	0	0	0	0	0	0	0	0	0	0	0	0	0
Bacteria;Actinobacteria;Actinobacteria;Frankiales;Geodermatophilaceae;Geodermatophilus;	0	0	0	0	0	0	0	0	0	0	0	0	0	0	0	0	0	0	0	0	0	0	0	0	0	0
Bacteria;Actinobacteria;Actinobacteria;Frankiales;Geodermatophilaceae;Modestobacter;	0	0	0	0	0	0	0	0	0	0	0	0	0	0	0	0	0	0	0	0	0	0	0	0	0	0
Bacteria;Actinobacteria;Actinobacteria;Frankiales;Nakamurellaceae;	0	0	0	0	0	0	0	0	0	0	0	0	0	0	0	0	0	0	0	0	0	0	0	0	0	0
Bacteria;Actinobacteria;Actinobacteria;Frankiales;Nakamurellaceae;Nakamurella;	0	0	0	0	0	0	0	0	0	0	0	0	0	0	0	0	0	0	0	0	0	0	0	0	0	0
Bacteria;Actinobacteria;Actinobacteria;Frankiales;Sporichthyaceae;	0	0	0	0	0	0	0	0	0	0	0	0	0	0	0	0	0	0	0	0	0	0	0	0	0	0
Bacteria;Actinobacteria;Actinobacteria;Frankiales;Sporichthyaceae;Candidatus Planktophila;	0	0	0	0	0	0	0	0	0	0	0	0	0	0	0	0	0	0	0	0	0	0	0	0	0	0
Bacteria;Actinobacteria;Actinobacteria;Frankiales;Sporichthyaceae;hgcI clade;	0	0	0	0	0	0	0	0	0	0	0	0	0	0	0	0	0	0	0	0	0	0	0	0	0	0
Bacteria;Actinobacteria;Actinobacteria;Frankiales;Sporichthyaceae;Sporichthya;	0	0	0	0	0	0	0	0	0	0	0	0	0	0	0	0	0	0	0	0	0	0	0	0	0	0
Bacteria;Actinobacteria;Actinobacteria;Frankiales;Sporichthyaceae;uncultured;	0	0	0	0	0	0	0	0	0	0	0	0	0	0	0	0	0	0	0	0	0	0	0	0	0	0
Bacteria;Actinobacteria;Actinobacteria;Frankiales;uncultured;	0	0	0	0	0	0	0	0	0	0	0	0	0	0	0	0	0	0	0	0	0	0	0	0	0	0
Bacteria;Actinobacteria;Actinobacteria;Glycomycetales;	0	0	0	0	0	0	0	0	0	0	0	0	0	0	0	0	0	0	0	0	0	0	0	0	0	0
Bacteria;Actinobacteria;Actinobacteria;Glycomycetales;Glycomycetaceae;	0	0	0	0	0	0	0	0	0	0	0	0	0	0	0	0	0	0	0	0	0	0	0	0	0	0
Bacteria;Actinobacteria;Actinobacteria;Glycomycetales;Glycomycetaceae;Glycomyces;	0	0	0	0	0	0	0	0	0	0	0	0	0	0	0	0	0	0	0	0	0	0	0	0	0	0
Bacteria;Actinobacteria;Actinobacteria;Glycomycetales;Glycomycetaceae;Haloglycomyces;	0	0	0	0	0	0	0	0	0	0	0	0	0	0	0	0	0	0	0	0	0	0	0	0	0	0
Bacteria;Actinobacteria;Actinobacteria;Glycomycetales;Glycomycetaceae;Salilacibacter;	0	0	0	0	0	0	0	0	0	0	0	0	0	0	0	0	0	0	0	0	0	0	0	0	0	0
Bacteria;Actinobacteria;Actinobacteria;Glycomycetales;Glycomycetaceae;Salininema;	0	0	0	0	0	0	0	0	0	0	0	0	0	0	0	0	0	0	0	0	0	0	0	0	0	0
Bacteria;Actinobacteria;Actinobacteria;Glycomycetales;Glycomycetaceae;uncultured;	0	0	0	0	0	0	0	0	0	0	0	0	0	0	0	0	0	0	0	0	0	0	0	0	0	0
Bacteria;Actinobacteria;Actinobacteria;JB111;	0	0	0	0	0	0	0	0	0	0	0	0	0	0	0	0	0	0	0	0	0	0	0	0	0	0
Bacteria;Actinobacteria;Actinobacteria;Kineosporiales;	0	0	0	0	0	0	0	0	0	0	0	0	0	0	0	0	0	0	0	0	0	0	0	0	0	0
Bacteria;Actinobacteria;Actinobacteria;Kineosporiales;Kineosporiaceae;	0	0	0	0	0	0	0	0	0	0	0	0	0	0	0	0	0	0	0	0	0	0	0	0	0	0
Bacteria;Actinobacteria;Actinobacteria;Kineosporiales;Kineosporiaceae;Angustibacter;	0	0	0	0	0	0	0	0	0	0	0	0	0	0	0	0	0	0	0	0	0	0	0	0	0	0
Bacteria;Actinobacteria;Actinobacteria;Kineosporiales;Kineosporiaceae;Kineococcus;	0	0	0	0	0	0	0	0	0	0	0	0	0	0	0	0	0	0	0	0	0	0	0	0	0	0
Bacteria;Actinobacteria;Actinobacteria;Kineosporiales;Kineosporiaceae;Kineosporia;	0	0	0	0	0	0	0	0	0	0	0	0	0	0	0	0	0	0	0	0	0	0	0	0	0	0
Bacteria;Actinobacteria;Actinobacteria;Kineosporiales;Kineosporiaceae;Pseudokineococcus;	0	0	0	0	0	0	0	0	0	0	0	0	0	0	0	0	0	0	0	0	0	0	0	0	0	0
Bacteria;Actinobacteria;Actinobacteria;Kineosporiales;Kineosporiaceae;Quadrisphaera;	0	0	0	0	0	0	0	0	0	0	0	0	0	0	0	0	0	0	0	0	0	0	0	0	0	0
Bacteria;Actinobacteria;Actinobacteria;Kineosporiales;Kineosporiaceae;uncultured;	0	0	0	0	0	0	0	0	0	0	0	0	0	0	0	0	0	0	0	0	0	0	0	0	0	0
Bacteria;Actinobacteria;Actinobacteria;Micrococcales;	0	0	0	0	0	0	0	0	0	0	0	0	0	0	0	0	0	0	0	0	0	0	0	0	0	0
Bacteria;Actinobacteria;Actinobacteria;Micrococcales;AKAU3644;	0	0	0	0	0	0	0	0	0	0	0	0	0	0	0	0	0	0	0	0	0	0	0	0	0	0
Bacteria;Actinobacteria;Actinobacteria;Micrococcales;Beutenbergiaceae;	0	0	0	0	0	0	0	0	0	0	0	0	0	0	0	0	0	0	0	0	0	0	0	0	0	0
Bacteria;Actinobacteria;Actinobacteria;Micrococcales;Beutenbergiaceae;Beutenbergia;	0	0	0	0	0	0	0	0	0	0	0	0	0	0	0	0	0	0	0	0	0	0	0	0	0	0
Bacteria;Actinobacteria;Actinobacteria;Micrococcales;Beutenbergiaceae;Miniimonas;	0	0	0	0	0	0	0	0	0	0	0	0	0	0	0	0	0	0	0	0	0	0	0	0	0	0
Bacteria;Actinobacteria;Actinobacteria;Micrococcales;Beutenbergiaceae;Salana;	0	0	0	0	0	0	0	0	0	0	0	0	0	0	0	0	0	0	0	0	0	0	0	0	0	0
Bacteria;Actinobacteria;Actinobacteria;Micrococcales;Beutenbergiaceae;Serinibacter;	0	0	0	0	0	0	0	0	0	0	0	0	0	0	0	0	0	0	0	0	0	0	0	0	0	0
Bacteria;Actinobacteria;Actinobacteria;Micrococcales;Bogoriellaceae;	0	0	0	0	0	0	0	0	0	0	0	0	0	0	0	0	0	0	0	0	0	0	0	0	0	0
Bacteria;Actinobacteria;Actinobacteria;Micrococcales;Bogoriellaceae;Bogoriella;	0	0	0	0	0	0	0	0	0	0	0	0	0	0	0	0	0	0	0	0	0	0	0	0	0	0
Bacteria;Actinobacteria;Actinobacteria;Micrococcales;Bogoriellaceae;Georgenia;	0	0	0	0	0	0	0	0	0	0	0	0	0	0	0	0	0	0	0	0	0	0	0	0	0	0
Bacteria;Actinobacteria;Actinobacteria;Micrococcales;Bogoriellaceae;Oceanitalea;	0	0	0	0	0	0	0	0	0	0	0	0	0	0	0	0	0	0	0	0	0	0	0	0	0	0
Bacteria;Actinobacteria;Actinobacteria;Micrococcales;Brevibacteriaceae;	0	0	0	0	0	0	0	0	0	0	0	0	0	0	0	0	0	0	0	0	0	0	0	0	0	0
Bacteria;Actinobacteria;Actinobacteria;Micrococcales;Brevibacteriaceae;Brevibacterium;	0	0	0	0	0	0	0	0	0	0	0	0	0	0	0	0	0	0	0	0	0	0	0	0	0	0
Bacteria;Actinobacteria;Actinobacteria;Micrococcales;Brevibacteriaceae;Sediminivirga;	0	0	0	0	0	0	0	0	0	0	0	0	0	0	0	0	0	0	0	0	0	0	0	0	0	0
Bacteria;Actinobacteria;Actinobacteria;Micrococcales;Brevibacteriaceae;Spelaeicoccus;	0	0	0	0	0	0	0	0	0	0	0	0	0	0	0	0	0	0	0	0	0	0	0	0	0	0
Bacteria;Actinobacteria;Actinobacteria;Micrococcales;Cellulomonadaceae;	0	0	0	0	0	0	0	0	0	0	0	0	0	0	0	0	0	0	0	0	0	0	0	0	0	0
Bacteria;Actinobacteria;Actinobacteria;Micrococcales;Cellulomonadaceae;Actinotalea;	0	0	0	0	0	0	0	0	0	0	0	0	0	0	0	0	0	0	0	0	0	0	0	0	0	0
Bacteria;Actinobacteria;Actinobacteria;Micrococcales;Cellulomonadaceae;Cellulomonas;	0	0	0	0	0	0	0	0	0	0	0	0	0	0	0	0	0	0	0	0	0	0	0	0	0	0
Bacteria;Actinobacteria;Actinobacteria;Micrococcales;Cellulomonadaceae;Oerskovia;	0	0	0	0	0	0	0	0	0	0	0	0	0	0	0	0	0	0	0	0	0	0	0	0	0	0
Bacteria;Actinobacteria;Actinobacteria;Micrococcales;Cellulomonadaceae;Paraoerskovia;	0	0	0	0	0	0	0	0	0	0	0	0	0	0	0	0	0	0	0	0	0	0	0	0	0	0
Bacteria;Actinobacteria;Actinobacteria;Micrococcales;Cellulomonadaceae;Pseudactinotalea;	0	0	0	0	0	0	0	0	0	0	0	0	0	0	0	0	0	0	0	0	0	0	0	0	0	0
Bacteria;Actinobacteria;Actinobacteria;Micrococcales;Cellulomonadaceae;Sediminihabitans;	0	0	0	0	0	0	0	0	0	0	0	0	0	0	0	0	0	0	0	0	0	0	0	0	0	0
Bacteria;Actinobacteria;Actinobacteria;Micrococcales;Cellulomonadaceae;Tropheryma;	0	0	0	0	0	0	0	0	0	0	0	0	0	0	0	0	0	0	0	0	0	0	0	0	0	0
Bacteria;Actinobacteria;Actinobacteria;Micrococcales;Cellulomonadaceae;Tropicihabitans;	0	0	0	0	0	0	0	0	0	0	0	0	0	0	0	0	0	0	0	0	0	0	0	0	0	0
Bacteria;Actinobacteria;Actinobacteria;Micrococcales;Cellulomonadaceae;W15;	0	0	0	0	0	0	0	0	0	0	0	0	0	0	0	0	0	0	0	0	0	0	0	0	0	0
Bacteria;Actinobacteria;Actinobacteria;Micrococcales;Demequinaceae;	0	0	0	0	0	0	0	0	0	0	0	0	0	0	0	0	0	0	0	0	0	0	0	0	0	0
Bacteria;Actinobacteria;Actinobacteria;Micrococcales;Demequinaceae;Demequina;	0	0	0	0	0	0	0	0	0	0	0	0	0	0	0	0	0	0	0	0	0	0	0	0	0	0
Bacteria;Actinobacteria;Actinobacteria;Micrococcales;Demequinaceae;Lysinimicrobium;	0	0	0	0	0	0	0	0	0	0	0	0	0	0	0	0	0	0	0	0	0	0	0	0	0	0
Bacteria;Actinobacteria;Actinobacteria;Micrococcales;Demequinaceae;uncultured;	0	0	0	0	0	0	0	0	0	0	0	0	0	0	0	0	0	0	0	0	0	0	0	0	0	0
Bacteria;Actinobacteria;Actinobacteria;Micrococcales;Dermabacteraceae;	0	0	0	0	0	0	0	0	0	0	0	0	0	0	0	0	0	0	0	0	0	0	0	0	0	0
Bacteria;Actinobacteria;Actinobacteria;Micrococcales;Dermabacteraceae;Brachybacterium;	0	0	0	0	0	0	0	0	0	0	0	0	0	0	0	0	0	0	0	0	0	0	0	0	0	0
Bacteria;Actinobacteria;Actinobacteria;Micrococcales;Dermabacteraceae;Dermabacter;	0	0	0	0	0	0	0	0	0	0	0	0	0	0	0	0	0	0	0	0	0	0	0	0	0	0
Bacteria;Actinobacteria;Actinobacteria;Micrococcales;Dermabacteraceae;Devriesea;	0	0	0	0	0	0	0	0	0	0	0	0	0	0	0	0	0	0	0	0	0	0	0	0	0	0
Bacteria;Actinobacteria;Actinobacteria;Micrococcales;Dermabacteraceae;Helcobacillus;	0	0	0	0	0	0	0	0	0	0	0	0	0	0	0	0	0	0	0	0	0	0	0	0	0	0
Bacteria;Actinobacteria;Actinobacteria;Micrococcales;Dermabacteraceae;uncultured;	0	0	0	0	0	0	0	0	0	0	0	0	0	0	0	0	0	0	0	0	0	0	0	0	0	0
Bacteria;Actinobacteria;Actinobacteria;Micrococcales;Dermacoccaceae;	0	0	0	0	0	0	0	0	0	0	0	0	0	0	0	0	0	0	0	0	0	0	0	0	0	0
Bacteria;Actinobacteria;Actinobacteria;Micrococcales;Dermacoccaceae;Barrientosiimonas;	0	0	0	0	0	0	0	0	0	0	0	0	0	0	0	0	0	0	0	0	0	0	0	0	0	0
Bacteria;Actinobacteria;Actinobacteria;Micrococcales;Dermacoccaceae;Branchiibius;	0	0	0	0	0	0	0	0	0	0	0	0	0	0	0	0	0	0	0	0	0	0	0	0	0	0
Bacteria;Actinobacteria;Actinobacteria;Micrococcales;Dermacoccaceae;Calidifontibacter;	0	0	0	0	0	0	0	0	0	0	0	0	0	0	0	0	0	0	0	0	0	0	0	0	0	0
Bacteria;Actinobacteria;Actinobacteria;Micrococcales;Dermacoccaceae;Demetria;	0	0	0	0	0	0	0	0	0	0	0	0	0	0	0	0	0	0	0	0	0	0	0	0	0	0
Bacteria;Actinobacteria;Actinobacteria;Micrococcales;Dermacoccaceae;Dermacoccus;	0	0	0	0	0	0	0	0	0	0	0	0	0	0	0	0	0	0	0	0	0	0	0	0	0	0
Bacteria;Actinobacteria;Actinobacteria;Micrococcales;Dermacoccaceae;Flexivirga;	0	0	0	0	0	0	0	0	0	0	0	0	0	0	0	0	0	0	0	0	0	0	0	0	0	0
Bacteria;Actinobacteria;Actinobacteria;Micrococcales;Dermacoccaceae;Kytococcus;	0	0	0	0	0	0	0	0	0	0	0	0	0	0	0	0	0	0	0	0	0	0	0	0	0	0
Bacteria;Actinobacteria;Actinobacteria;Micrococcales;Dermacoccaceae;Luteipulveratus;	0	0	0	0	0	0	0	0	0	0	0	0	0	0	0	0	0	0	0	0	0	0	0	0	0	0
Bacteria;Actinobacteria;Actinobacteria;Micrococcales;Dermacoccaceae;Rudaeicoccus;	0	0	0	0	0	0	0	0	0	0	0	0	0	0	0	0	0	0	0	0	0	0	0	0	0	0
Bacteria;Actinobacteria;Actinobacteria;Micrococcales;Dermacoccaceae;uncultured;	0	0	0	0	0	0	0	0	0	0	0	0	0	0	0	0	0	0	0	0	0	0	0	0	0	0
Bacteria;Actinobacteria;Actinobacteria;Micrococcales;Dermacoccaceae;Yimella;	0	0	0	0	0	0	0	0	0	0	0	0	0	0	0	0	0	0	0	0	0	0	0	0	0	0
Bacteria;Actinobacteria;Actinobacteria;Micrococcales;Dermatophilaceae;	0	0	0	0	0	0	0	0	0	0	0	0	0	0	0	0	0	0	0	0	0	0	0	0	0	0
Bacteria;Actinobacteria;Actinobacteria;Micrococcales;Dermatophilaceae;Austwickia;	0	0	0	0	0	0	0	0	0	0	0	0	0	0	0	0	0	0	0	0	0	0	0	0	0	0
Bacteria;Actinobacteria;Actinobacteria;Micrococcales;Dermatophilaceae;Dermatophilus;	0	0	0	0	0	0	0	0	0	0	0	0	0	0	0	0	0	0	0	0	0	0	0	0	0	0
Bacteria;Actinobacteria;Actinobacteria;Micrococcales;Dermatophilaceae;Kineosphaera;	0	0	0	0	0	0	0	0	0	0	0	0	0	0	0	0	0	0	0	0	0	0	0	0	0	0
Bacteria;Actinobacteria;Actinobacteria;Micrococcales;Dermatophilaceae;Mobilicoccus;	0	0	0	0	0	0	0	0	0	0	0	0	0	0	0	0	0	0	0	0	0	0	0	0	0	0
Bacteria;Actinobacteria;Actinobacteria;Micrococcales;Dermatophilaceae;Piscicoccus;	0	0	0	0	0	0	0	0	0	0	0	0	0	0	0	0	0	0	0	0	0	0	0	0	0	0
Bacteria;Actinobacteria;Actinobacteria;Micrococcales;Dermatophilaceae;Tonsilliphilus;	0	0	0	0	0	0	0	0	0	0	0	0	0	0	0	0	0	0	0	0	0	0	0	0	0	0
Bacteria;Actinobacteria;Actinobacteria;Micrococcales;Dermatophilaceae;uncultured;	0	0	0	0	0	0	0	0	0	0	0	0	0	0	0	0	0	0	0	0	0	0	0	0	0	0
Bacteria;Actinobacteria;Actinobacteria;Micrococcales;Intrasporangiaceae;	0	0	0	0	0	0	0	0	0	0	0	0	0	0	0	0	0	0	0	0	0	0	0	0	0	0
Bacteria;Actinobacteria;Actinobacteria;Micrococcales;Intrasporangiaceae;Aquipuribacter;	0	0	0	0	0	0	0	0	0	0	0	0	0	0	0	0	0	0	0	0	0	0	0	0	0	0
Bacteria;Actinobacteria;Actinobacteria;Micrococcales;Intrasporangiaceae;Arsenicicoccus;	0	0	0	0	0	0	0	0	0	0	0	0	0	0	0	0	0	0	0	0	0	0	0	0	0	0
Bacteria;Actinobacteria;Actinobacteria;Micrococcales;Intrasporangiaceae;Fodinibacter;	0	0	0	0	0	0	0	0	0	0	0	0	0	0	0	0	0	0	0	0	0	0	0	0	0	0
Bacteria;Actinobacteria;Actinobacteria;Micrococcales;Intrasporangiaceae;Humibacillus;	0	0	0	0	0	0	0	0	0	0	0	0	0	0	0	0	0	0	0	0	0	0	0	0	0	0
Bacteria;Actinobacteria;Actinobacteria;Micrococcales;Intrasporangiaceae;Intrasporangium;	0	0	0	0	0	0	0	0	0	0	0	0	0	0	0	0	0	0	0	0	0	0	0	0	0	0
Bacteria;Actinobacteria;Actinobacteria;Micrococcales;Intrasporangiaceae;Janibacter;	0	0	0	0	0	0	0	0	0	0	0	0	0	0	0	0	0	0	0	0	0	0	0	0	0	0
Bacteria;Actinobacteria;Actinobacteria;Micrococcales;Intrasporangiaceae;Knoellia;	0	0	0	0	0	0	0	0	0	0	0	0	0	0	0	0	0	0	0	0	0	0	0	0	0	0
Bacteria;Actinobacteria;Actinobacteria;Micrococcales;Intrasporangiaceae;Kribbia;	0	0	0	0	0	0	0	0	0	0	0	0	0	0	0	0	0	0	0	0	0	0	0	0	0	0
Bacteria;Actinobacteria;Actinobacteria;Micrococcales;Intrasporangiaceae;Lapillicoccus;	0	0	0	0	0	0	0	0	0	0	0	0	0	0	0	0	0	0	0	0	0	0	0	0	0	0
Bacteria;Actinobacteria;Actinobacteria;Micrococcales;Intrasporangiaceae;Marihabitans;	0	0	0	0	0	0	0	0	0	0	0	0	0	0	0	0	0	0	0	0	0	0	0	0	0	0
Bacteria;Actinobacteria;Actinobacteria;Micrococcales;Intrasporangiaceae;Monashia;	0	0	0	0	0	0	0	0	0	0	0	0	0	0	0	0	0	0	0	0	0	0	0	0	0	0
Bacteria;Actinobacteria;Actinobacteria;Micrococcales;Intrasporangiaceae;Ornithinibacter;	0	0	0	0	0	0	0	0	0	0	0	0	0	0	0	0	0	0	0	0	0	0	0	0	0	0
Bacteria;Actinobacteria;Actinobacteria;Micrococcales;Intrasporangiaceae;Ornithinicoccus;	0	0	0	0	0	0	0	0	0	0	0	0	0	0	0	0	0	0	0	0	0	0	0	0	0	0
Bacteria;Actinobacteria;Actinobacteria;Micrococcales;Intrasporangiaceae;Ornithinimicrobium;	0	0	0	0	0	0	0	0	0	0	0	0	0	0	0	0	0	0	0	0	0	0	0	0	0	0
Bacteria;Actinobacteria;Actinobacteria;Micrococcales;Intrasporangiaceae;Oryzihumus;	0	0	0	0	0	0	0	0	0	0	0	0	0	0	0	0	0	0	0	0	0	0	0	0	0	0
Bacteria;Actinobacteria;Actinobacteria;Micrococcales;Intrasporangiaceae;Phycicoccus;	0	0	0	0	0	0	0	0	0	0	0	0	0	0	0	0	0	0	0	0	0	0	0	0	0	0
Bacteria;Actinobacteria;Actinobacteria;Micrococcales;Intrasporangiaceae;Serinicoccus;	0	0	0	0	0	0	0	0	0	0	0	0	0	0	0	0	0	0	0	0	0	0	0	0	0	0
Bacteria;Actinobacteria;Actinobacteria;Micrococcales;Intrasporangiaceae;Terrabacter;	0	0	0	0	0	0	0	0	0	0	0	0	0	0	0	0	0	0	0	0	0	0	0	0	0	0
Bacteria;Actinobacteria;Actinobacteria;Micrococcales;Intrasporangiaceae;Terracoccus;	0	0	0	0	0	0	0	0	0	0	0	0	0	0	0	0	0	0	0	0	0	0	0	0	0	0
Bacteria;Actinobacteria;Actinobacteria;Micrococcales;Intrasporangiaceae;Tetrasphaera;	0	0	0	0	0	0	0	0	0	0	0	0	0	0	0	0	0	0	0	0	0	0	0	0	0	0
Bacteria;Actinobacteria;Actinobacteria;Micrococcales;Intrasporangiaceae;uncultured;	0	0	0	0	0	0	0	0	0	0	0	0	0	0	0	0	0	0	0	0	0	0	0	0	0	0
Bacteria;Actinobacteria;Actinobacteria;Micrococcales;Jonesiaceae;	0	0	0	0	0	0	0	0	0	0	0	0	0	0	0	0	0	0	0	0	0	0	0	0	0	0
Bacteria;Actinobacteria;Actinobacteria;Micrococcales;Jonesiaceae;Jonesia;	0	0	0	0	0	0	0	0	0	0	0	0	0	0	0	0	0	0	0	0	0	0	0	0	0	0
Bacteria;Actinobacteria;Actinobacteria;Micrococcales;Microbacteriaceae;	0	0	0	0	0	0	0	0	0	0	0	0	0	0	0	0	0	0	0	0	0	0	0	0	0	0
Bacteria;Actinobacteria;Actinobacteria;Micrococcales;Microbacteriaceae;Agreia;	0	0	0	0	0	0	0	0	0	0	0	0	0	0	0	0	0	0	0	0	0	0	0	0	0	0
Bacteria;Actinobacteria;Actinobacteria;Micrococcales;Microbacteriaceae;Agrococcus;	0	0	0	0	0	0	0	0	0	0	0	0	0	0	0	0	0	0	0	0	0	0	0	0	0	0
Bacteria;Actinobacteria;Actinobacteria;Micrococcales;Microbacteriaceae;Agromyces;	0	0	0	0	0	0	0	0	0	0	0	0	0	0	0	0	0	0	0	0	0	0	0	0	0	0
Bacteria;Actinobacteria;Actinobacteria;Micrococcales;Microbacteriaceae;Allohumibacter;	0	0	0	0	0	0	0	0	0	0	0	0	0	0	0	0	0	0	0	0	0	0	0	0	0	0
Bacteria;Actinobacteria;Actinobacteria;Micrococcales;Microbacteriaceae;Alpinimonas;	0	0	0	0	0	0	0	0	0	0	0	0	0	0	0	0	0	0	0	0	0	0	0	0	0	0
Bacteria;Actinobacteria;Actinobacteria;Micrococcales;Microbacteriaceae;Amnibacterium;	0	0	0	0	0	0	0	0	0	0	0	0	0	0	0	0	0	0	0	0	0	0	0	0	0	0
Bacteria;Actinobacteria;Actinobacteria;Micrococcales;Microbacteriaceae;Aurantimicrobium;	0	0	0	0	0	0	0	0	0	0	0	0	0	0	0	0	0	0	0	0	0	0	0	0	0	0
Bacteria;Actinobacteria;Actinobacteria;Micrococcales;Microbacteriaceae;Candidatus Aquiluna;	0	0	0	0	0	0	0	0	0	0	0	0	0	0	0	0	0	0	0	0	0	0	0	0	0	0
Bacteria;Actinobacteria;Actinobacteria;Micrococcales;Microbacteriaceae;Candidatus Flaviluna;	0	0	0	0	0	0	0	0	0	0	0	0	0	0	0	0	0	0	0	0	0	0	0	0	0	0
Bacteria;Actinobacteria;Actinobacteria;Micrococcales;Microbacteriaceae;Candidatus Limnoluna;	0	0	0	0	0	0	0	0	0	0	0	0	0	0	0	0	0	0	0	0	0	0	0	0	0	0
Bacteria;Actinobacteria;Actinobacteria;Micrococcales;Microbacteriaceae;Candidatus Planktoluna;	0	0	0	0	0	0	0	0	0	0	0	0	0	0	0	0	0	0	0	0	0	0	0	0	0	0
Bacteria;Actinobacteria;Actinobacteria;Micrococcales;Microbacteriaceae;CB31G03;	0	0	0	0	0	0	0	0	0	0	0	0	0	0	0	0	0	0	0	0	0	0	0	0	0	0
Bacteria;Actinobacteria;Actinobacteria;Micrococcales;Microbacteriaceae;Chryseoglobus;	0	0	0	0	0	0	0	0	0	0	0	0	0	0	0	0	0	0	0	0	0	0	0	0	0	0
Bacteria;Actinobacteria;Actinobacteria;Micrococcales;Microbacteriaceae;Clavibacter;	0	0	0	0	0	0	0	0	0	0	0	0	0	0	0	0	0	0	0	0	0	0	0	0	0	0
Bacteria;Actinobacteria;Actinobacteria;Micrococcales;Microbacteriaceae;Cnuibacter;	0	0	0	0	0	0	0	0	0	0	0	0	0	0	0	0	0	0	0	0	0	0	0	0	0	0
Bacteria;Actinobacteria;Actinobacteria;Micrococcales;Microbacteriaceae;Compostimonas;	0	0	0	0	0	0	0	0	0	0	0	0	0	0	0	0	0	0	0	0	0	0	0	0	0	0
Bacteria;Actinobacteria;Actinobacteria;Micrococcales;Microbacteriaceae;Conyzicola;	0	0	0	0	0	0	0	0	0	0	0	0	0	0	0	0	0	0	0	0	0	0	0	0	0	0
Bacteria;Actinobacteria;Actinobacteria;Micrococcales;Microbacteriaceae;Cryobacterium;	0	0	0	0	0	0	0	0	0	0	0	0	0	0	0	0	0	0	0	0	0	0	0	0	0	0
Bacteria;Actinobacteria;Actinobacteria;Micrococcales;Microbacteriaceae;Cryocola;	0	0	0	0	0	0	0	0	0	0	0	0	0	0	0	0	0	0	0	0	0	0	0	0	0	0
Bacteria;Actinobacteria;Actinobacteria;Micrococcales;Microbacteriaceae;Curtobacterium;	0	0	0	0	0	0	0	0	0	0	0	0	0	0	0	0	0	0	0	0	0	0	0	0	0	0
Bacteria;Actinobacteria;Actinobacteria;Micrococcales;Microbacteriaceae;Diaminobutyricimonas;	0	0	0	0	0	0	0	0	0	0	0	0	0	0	0	0	0	0	0	0	0	0	0	0	0	0
Bacteria;Actinobacteria;Actinobacteria;Micrococcales;Microbacteriaceae;DS001;	0	0	0	0	0	0	0	0	0	0	0	0	0	0	0	0	0	0	0	0	0	0	0	0	0	0
Bacteria;Actinobacteria;Actinobacteria;Micrococcales;Microbacteriaceae;Frigoribacterium;	0	0	0	0	0	0	0	0	0	0	0	0	0	0	0	0	0	0	0	0	0	0	0	0	0	0
Bacteria;Actinobacteria;Actinobacteria;Micrococcales;Microbacteriaceae;Frondihabitans;	0	0	0	0	0	0	0	0	0	0	0	0	0	0	0	0	0	0	0	0	0	0	0	0	0	0
Bacteria;Actinobacteria;Actinobacteria;Micrococcales;Microbacteriaceae;Galbitalea;	0	0	0	0	0	0	0	0	0	0	0	0	0	0	0	0	0	0	0	0	0	0	0	0	0	0
Bacteria;Actinobacteria;Actinobacteria;Micrococcales;Microbacteriaceae;Glaciibacter;	0	0	0	0	0	0	0	0	0	0	0	0	0	0	0	0	0	0	0	0	0	0	0	0	0	0
Bacteria;Actinobacteria;Actinobacteria;Micrococcales;Microbacteriaceae;Glaciihabitans;	0	0	0	0	0	0	0	0	0	0	0	0	0	0	0	0	0	0	0	0	0	0	0	0	0	0
Bacteria;Actinobacteria;Actinobacteria;Micrococcales;Microbacteriaceae;Gryllotalpicola;	0	0	0	0	0	0	0	0	0	0	0	0	0	0	0	0	0	0	0	0	0	0	0	0	0	0
Bacteria;Actinobacteria;Actinobacteria;Micrococcales;Microbacteriaceae;Gulosibacter;	0	0	0	0	0	0	0	0	0	0	0	0	0	0	0	0	0	0	0	0	0	0	0	0	0	0
Bacteria;Actinobacteria;Actinobacteria;Micrococcales;Microbacteriaceae;Herbiconiux;	0	0	0	0	0	0	0	0	0	0	0	0	0	0	0	0	0	0	0	0	0	0	0	0	0	0
Bacteria;Actinobacteria;Actinobacteria;Micrococcales;Microbacteriaceae;Homoserinibacter;	0	0	0	0	0	0	0	0	0	0	0	0	0	0	0	0	0	0	0	0	0	0	0	0	0	0
Bacteria;Actinobacteria;Actinobacteria;Micrococcales;Microbacteriaceae;Homoserinimonas;	0	0	0	0	0	0	0	0	0	0	0	0	0	0	0	0	0	0	0	0	0	0	0	0	0	0
Bacteria;Actinobacteria;Actinobacteria;Micrococcales;Microbacteriaceae;Huakuichenia;	0	0	0	0	0	0	0	0	0	0	0	0	0	0	0	0	0	0	0	0	0	0	0	0	0	0
Bacteria;Actinobacteria;Actinobacteria;Micrococcales;Microbacteriaceae;Humibacter;	0	0	0	0	0	0	0	0	0	0	0	0	0	0	0	0	0	0	0	0	0	0	0	0	0	0
Bacteria;Actinobacteria;Actinobacteria;Micrococcales;Microbacteriaceae;Klugiella;	0	0	0	0	0	0	0	0	0	0	0	0	0	0	0	0	0	0	0	0	0	0	0	0	0	0
Bacteria;Actinobacteria;Actinobacteria;Micrococcales;Microbacteriaceae;Labedella;	0	0	0	0	0	0	0	0	0	0	0	0	0	0	0	0	0	0	0	0	0	0	0	0	0	0
Bacteria;Actinobacteria;Actinobacteria;Micrococcales;Microbacteriaceae;Leifsonia;	0	0	0	0	0	0	0	0	0	0	0	0	0	0	0	0	0	0	0	0	0	0	0	0	0	0
Bacteria;Actinobacteria;Actinobacteria;Micrococcales;Microbacteriaceae;Leucobacter;	0	0	0	0	0	0	0	0	0	0	0	0	0	0	0	0	0	0	0	0	0	0	0	0	0	0
Bacteria;Actinobacteria;Actinobacteria;Micrococcales;Microbacteriaceae;Luethyella;	0	0	0	0	0	0	0	0	0	0	0	0	0	0	0	0	0	0	0	0	0	0	0	0	0	0
Bacteria;Actinobacteria;Actinobacteria;Micrococcales;Microbacteriaceae;Lysinimonas;	0	0	0	0	0	0	0	0	0	0	0	0	0	0	0	0	0	0	0	0	0	0	0	0	0	0
Bacteria;Actinobacteria;Actinobacteria;Micrococcales;Microbacteriaceae;Marisediminicola;	0	0	0	0	0	0	0	0	0	0	0	0	0	0	0	0	0	0	0	0	0	0	0	0	0	0
Bacteria;Actinobacteria;Actinobacteria;Micrococcales;Microbacteriaceae;Microbacterium;	0	0	0	0	0	0	0	0	0	0	0	0	0	0	0	0	0	0	0	0	0	0	0	0	0	0
Bacteria;Actinobacteria;Actinobacteria;Micrococcales;Microbacteriaceae;Microcella;	0	0	0	0	0	0	0	0	0	0	0	0	0	0	0	0	0	0	0	0	0	0	0	0	0	0
Bacteria;Actinobacteria;Actinobacteria;Micrococcales;Microbacteriaceae;Microterricola;	0	0	0	0	0	0	0	0	0	0	0	0	0	0	0	0	0	0	0	0	0	0	0	0	0	0
Bacteria;Actinobacteria;Actinobacteria;Micrococcales;Microbacteriaceae;ML602J-51;	0	0	0	0	0	0	0	0	0	0	0	0	0	0	0	0	0	0	0	0	0	0	0	0	0	0
Bacteria;Actinobacteria;Actinobacteria;Micrococcales;Microbacteriaceae;MWH-Ta3;	0	0	0	0	0	0	0	0	0	0	0	0	0	0	0	0	0	0	0	0	0	0	0	0	0	0
Bacteria;Actinobacteria;Actinobacteria;Micrococcales;Microbacteriaceae;Mycetocola;	0	0	0	0	0	0	0	0	0	0	0	0	0	0	0	0	0	0	0	0	0	0	0	0	0	0
Bacteria;Actinobacteria;Actinobacteria;Micrococcales;Microbacteriaceae;Naasia;	0	0	0	0	0	0	0	0	0	0	0	0	0	0	0	0	0	0	0	0	0	0	0	0	0	0
Bacteria;Actinobacteria;Actinobacteria;Micrococcales;Microbacteriaceae;Okibacterium;	0	0	0	0	0	0	0	0	0	0	0	0	0	0	0	0	0	0	0	0	0	0	0	0	0	0
Bacteria;Actinobacteria;Actinobacteria;Micrococcales;Microbacteriaceae;Parafrigoribacterium;	0	0	0	0	0	0	0	0	0	0	0	0	0	0	0	0	0	0	0	0	0	0	0	0	0	0
Bacteria;Actinobacteria;Actinobacteria;Micrococcales;Microbacteriaceae;Plantibacter;	0	0	0	0	0	0	0	0	0	0	0	0	0	0	0	0	0	0	0	0	0	0	0	0	0	0
Bacteria;Actinobacteria;Actinobacteria;Micrococcales;Microbacteriaceae;Pontimonas;	0	0	0	0	0	0	0	0	0	0	0	0	0	0	0	0	0	0	0	0	0	0	0	0	0	0
Bacteria;Actinobacteria;Actinobacteria;Micrococcales;Microbacteriaceae;Pseudoclavibacter;	0	0	0	0	0	0	0	0	0	0	0	0	0	0	0	0	0	0	0	0	0	0	0	0	0	0
Bacteria;Actinobacteria;Actinobacteria;Micrococcales;Microbacteriaceae;Rathayibacter;	0	0	0	0	0	0	0	0	0	0	0	0	0	0	0	0	0	0	0	0	0	0	0	0	0	0
Bacteria;Actinobacteria;Actinobacteria;Micrococcales;Microbacteriaceae;Rhodoglobus;	0	0	0	0	0	0	0	0	0	0	0	0	0	0	0	0	0	0	0	0	0	0	0	0	0	0
Bacteria;Actinobacteria;Actinobacteria;Micrococcales;Microbacteriaceae;Rhodoluna;	0	0	0	0	0	0	0	0	0	0	0	0	0	0	0	0	0	0	0	0	0	0	0	0	0	0
Bacteria;Actinobacteria;Actinobacteria;Micrococcales;Microbacteriaceae;Rudaibacter;	0	0	0	0	0	0	0	0	0	0	0	0	0	0	0	0	0	0	0	0	0	0	0	0	0	0
Bacteria;Actinobacteria;Actinobacteria;Micrococcales;Microbacteriaceae;Salinibacterium;	0	0	0	0	0	0	0	0	0	0	0	0	0	0	0	0	0	0	0	0	0	0	0	0	0	0
Bacteria;Actinobacteria;Actinobacteria;Micrococcales;Microbacteriaceae;Schumannella;	0	0	0	0	0	0	0	0	0	0	0	0	0	0	0	0	0	0	0	0	0	0	0	0	0	0
Bacteria;Actinobacteria;Actinobacteria;Micrococcales;Microbacteriaceae;Subtercola;	0	0	0	0	0	0	0	0	0	0	0	0	0	0	0	0	0	0	0	0	0	0	0	0	0	0
Bacteria;Actinobacteria;Actinobacteria;Micrococcales;Microbacteriaceae;SV1-3;	0	0	0	0	0	0	0	0	0	0	0	0	0	0	0	0	0	0	0	0	0	0	0	0	0	0
Bacteria;Actinobacteria;Actinobacteria;Micrococcales;Microbacteriaceae;uncultured;	0	0	0	0	0	0	0	0	0	0	0	0	0	0	0	0	0	0	0	0	0	0	0	0	0	0
Bacteria;Actinobacteria;Actinobacteria;Micrococcales;Microbacteriaceae;XZXXH163;	0	0	0	0	0	0	0	0	0	0	0	0	0	0	0	0	0	0	0	0	0	0	0	0	0	0
Bacteria;Actinobacteria;Actinobacteria;Micrococcales;Microbacteriaceae;Yonghaparkia;	0	0	0	0	0	0	0	0	0	0	0	0	0	0	0	0	0	0	0	0	0	0	0	0	0	0
Bacteria;Actinobacteria;Actinobacteria;Micrococcales;Micrococcaceae;	0	0	0	0	0	0	0	0	0	0	0	0	0	0	0	0	0	0	0	0	0	0	0	0	0	0
Bacteria;Actinobacteria;Actinobacteria;Micrococcales;Micrococcaceae;Acaricomes;	0	0	0	0	0	0	0	0	0	0	0	0	0	0	0	0	0	0	0	0	0	0	0	0	0	0
Bacteria;Actinobacteria;Actinobacteria;Micrococcales;Micrococcaceae;Arthrobacter;	0	0	0	0	0	0	0	0	0	0	0	0	0	0	0	0	0	0	0	0	0	0	0	0	0	0
Bacteria;Actinobacteria;Actinobacteria;Micrococcales;Micrococcaceae;Auritidibacter;	0	0	0	0	0	0	0	0	0	0	0	0	0	0	0	0	0	0	0	0	0	0	0	0	0	0
Bacteria;Actinobacteria;Actinobacteria;Micrococcales;Micrococcaceae;Citricoccus;	0	0	0	0	0	0	0	0	0	0	0	0	0	0	0	0	0	0	0	0	0	0	0	0	0	0
Bacteria;Actinobacteria;Actinobacteria;Micrococcales;Micrococcaceae;Enteractinococcus;	0	0	0	0	0	0	0	0	0	0	0	0	0	0	0	0	0	0	0	0	0	0	0	0	0	0
Bacteria;Actinobacteria;Actinobacteria;Micrococcales;Micrococcaceae;Garicola;	0	0	0	0	0	0	0	0	0	0	0	0	0	0	0	0	0	0	0	0	0	0	0	0	0	0
Bacteria;Actinobacteria;Actinobacteria;Micrococcales;Micrococcaceae;Glutamicibacter;	0	0	0	0	0	0	0	0	0	0	0	0	0	0	0	0	0	0	0	0	0	0	0	0	0	0
Bacteria;Actinobacteria;Actinobacteria;Micrococcales;Micrococcaceae;Haematomicrobium;	0	0	0	0	0	0	0	0	0	0	0	0	0	0	0	0	0	0	0	0	0	0	0	0	0	0
Bacteria;Actinobacteria;Actinobacteria;Micrococcales;Micrococcaceae;Kocuria;	0	0	0	0	0	0	0	0	0	0	0	0	0	0	0	0	0	0	0	0	0	0	0	0	0	0
Bacteria;Actinobacteria;Actinobacteria;Micrococcales;Micrococcaceae;Micrococcus;	0	0	0	0	0	0	0	0	0	0	0	0	0	0	0	0	0	0	0	0	0	0	0	0	0	0
Bacteria;Actinobacteria;Actinobacteria;Micrococcales;Micrococcaceae;Neomicrococcus;	0	0	0	0	0	0	0	0	0	0	0	0	0	0	0	0	0	0	0	0	0	0	0	0	0	0
Bacteria;Actinobacteria;Actinobacteria;Micrococcales;Micrococcaceae;Nesterenkonia;	0	0	0	0	0	0	0	0	0	0	0	0	0	0	0	0	0	0	0	0	0	0	0	0	0	0
Bacteria;Actinobacteria;Actinobacteria;Micrococcales;Micrococcaceae;Paenarthrobacter;	0	0	0	0	0	0	0	0	0	0	0	0	0	0	0	0	0	0	0	0	0	0	0	0	0	0
Bacteria;Actinobacteria;Actinobacteria;Micrococcales;Micrococcaceae;Paeniglutamicibacter;	0	0	0	0	0	0	0	0	0	0	0	0	0	0	0	0	0	0	0	0	0	0	0	0	0	0
Bacteria;Actinobacteria;Actinobacteria;Micrococcales;Micrococcaceae;Pseudarthrobacter;	0	0	0	0	0	0	0	0	0	0	0	0	0	0	0	0	0	0	0	0	0	0	0	0	0	0
Bacteria;Actinobacteria;Actinobacteria;Micrococcales;Micrococcaceae;Pseudoglutamicibacter;	0	0	0	0	0	0	0	0	0	0	0	0	0	0	0	0	0	0	0	0	0	0	0	0	0	0
Bacteria;Actinobacteria;Actinobacteria;Micrococcales;Micrococcaceae;Renibacterium;	0	0	0	0	0	0	0	0	0	0	0	0	0	0	0	0	0	0	0	0	0	0	0	0	0	0
Bacteria;Actinobacteria;Actinobacteria;Micrococcales;Micrococcaceae;Rothia;	0	0	0	0	0	0	0	0	0	0	0	0	0	0	0	0	0	0	0	0	0	0	0	0	0	0
Bacteria;Actinobacteria;Actinobacteria;Micrococcales;Micrococcaceae;Sinomonas;	0	0	0	0	0	0	0	0	0	0	0	0	0	0	0	0	0	0	0	0	0	0	0	0	0	0
Bacteria;Actinobacteria;Actinobacteria;Micrococcales;Micrococcaceae;Tersicoccus;	0	0	0	0	0	0	0	0	0	0	0	0	0	0	0	0	0	0	0	0	0	0	0	0	0	0
Bacteria;Actinobacteria;Actinobacteria;Micrococcales;Micrococcaceae;uncultured;	0	0	0	0	0	0	0	0	0	0	0	0	0	0	0	0	0	0	0	0	0	0	0	0	0	0
Bacteria;Actinobacteria;Actinobacteria;Micrococcales;Micrococcaceae;Yaniella;	0	0	0	0	0	0	0	0	0	0	0	0	0	0	0	0	0	0	0	0	0	0	0	0	0	0
Bacteria;Actinobacteria;Actinobacteria;Micrococcales;Micrococcaceae;Zhihengliuella;	0	0	0	0	0	0	0	0	0	0	0	0	0	0	0	0	0	0	0	0	0	0	0	0	0	0
Bacteria;Actinobacteria;Actinobacteria;Micrococcales;Micrococcales Incertae Sedis;	0	0	0	0	0	0	0	0	0	0	0	0	0	0	0	0	0	0	0	0	0	0	0	0	0	0
Bacteria;Actinobacteria;Actinobacteria;Micrococcales;Micrococcales Incertae Sedis;Luteimicrobium;	0	0	0	0	0	0	0	0	0	0	0	0	0	0	0	0	0	0	0	0	0	0	0	0	0	0
Bacteria;Actinobacteria;Actinobacteria;Micrococcales;Micrococcales Incertae Sedis;Timonella;	0	0	0	0	0	0	0	0	0	0	0	0	0	0	0	0	0	0	0	0	0	0	0	0	0	0
Bacteria;Actinobacteria;Actinobacteria;Micrococcales;Promicromonosporaceae;	0	0	0	0	0	0	0	0	0	0	0	0	0	0	0	0	0	0	0	0	0	0	0	0	0	0
Bacteria;Actinobacteria;Actinobacteria;Micrococcales;Promicromonosporaceae;Cellulosimicrobium;	0	0	0	0	0	0	0	0	0	0	0	0	0	0	0	0	0	0	0	0	0	0	0	0	0	0
Bacteria;Actinobacteria;Actinobacteria;Micrococcales;Promicromonosporaceae;Isoptericola;	0	0	0	0	0	0	0	0	0	0	0	0	0	0	0	0	0	0	0	0	0	0	0	0	0	0
Bacteria;Actinobacteria;Actinobacteria;Micrococcales;Promicromonosporaceae;Krasilnikoviella;	0	0	0	0	0	0	0	0	0	0	0	0	0	0	0	0	0	0	0	0	0	0	0	0	0	0
Bacteria;Actinobacteria;Actinobacteria;Micrococcales;Promicromonosporaceae;Myceligenerans;	0	0	0	0	0	0	0	0	0	0	0	0	0	0	0	0	0	0	0	0	0	0	0	0	0	0
Bacteria;Actinobacteria;Actinobacteria;Micrococcales;Promicromonosporaceae;Promicromonospora;	0	0	0	0	0	0	0	0	0	0	0	0	0	0	0	0	0	0	0	0	0	0	0	0	0	0
Bacteria;Actinobacteria;Actinobacteria;Micrococcales;Promicromonosporaceae;uncultured;	0	0	0	0	0	0	0	0	0	0	0	0	0	0	0	0	0	0	0	0	0	0	0	0	0	0
Bacteria;Actinobacteria;Actinobacteria;Micrococcales;Promicromonosporaceae;Xylanibacterium;	0	0	0	0	0	0	0	0	0	0	0	0	0	0	0	0	0	0	0	0	0	0	0	0	0	0
Bacteria;Actinobacteria;Actinobacteria;Micrococcales;Promicromonosporaceae;Xylanimicrobium;	0	0	0	0	0	0	0	0	0	0	0	0	0	0	0	0	0	0	0	0	0	0	0	0	0	0
Bacteria;Actinobacteria;Actinobacteria;Micrococcales;Promicromonosporaceae;Xylanimonas;	0	0	0	0	0	0	0	0	0	0	0	0	0	0	0	0	0	0	0	0	0	0	0	0	0	0
Bacteria;Actinobacteria;Actinobacteria;Micrococcales;Rarobacteraceae;	0	0	0	0	0	0	0	0	0	0	0	0	0	0	0	0	0	0	0	0	0	0	0	0	0	0
Bacteria;Actinobacteria;Actinobacteria;Micrococcales;Rarobacteraceae;Rarobacter;	0	0	0	0	0	0	0	0	0	0	0	0	0	0	0	0	0	0	0	0	0	0	0	0	0	0
Bacteria;Actinobacteria;Actinobacteria;Micrococcales;Ruaniaceae;	0	0	0	0	0	0	0	0	0	0	0	0	0	0	0	0	0	0	0	0	0	0	0	0	0	0
Bacteria;Actinobacteria;Actinobacteria;Micrococcales;Ruaniaceae;Haloactinobacterium;	0	0	0	0	0	0	0	0	0	0	0	0	0	0	0	0	0	0	0	0	0	0	0	0	0	0
Bacteria;Actinobacteria;Actinobacteria;Micrococcales;Ruaniaceae;Ruania;	0	0	0	0	0	0	0	0	0	0	0	0	0	0	0	0	0	0	0	0	0	0	0	0	0	0
Bacteria;Actinobacteria;Actinobacteria;Micrococcales;Sanguibacteraceae;	0	0	0	0	0	0	0	0	0	0	0	0	0	0	0	0	0	0	0	0	0	0	0	0	0	0
Bacteria;Actinobacteria;Actinobacteria;Micrococcales;Sanguibacteraceae;Sanguibacter;	0	0	0	0	0	0	0	0	0	0	0	0	0	0	0	0	0	0	0	0	0	0	0	0	0	0
Bacteria;Actinobacteria;Actinobacteria;Micrococcales;uncultured;	0	0	0	0	0	0	0	0	0	0	0	0	0	0	0	0	0	0	0	0	0	0	0	0	0	0
Bacteria;Actinobacteria;Actinobacteria;Micromonosporales;	0	0	0	0	0	0	0	0	0	0	0	0	0	0	0	0	0	0	0	0	0	0	0	0	0	0
Bacteria;Actinobacteria;Actinobacteria;Micromonosporales;Micromonosporaceae;	0	0	0	0	0	0	0	0	0	0	0	0	0	0	0	0	0	0	0	0	0	0	0	0	0	0
Bacteria;Actinobacteria;Actinobacteria;Micromonosporales;Micromonosporaceae;Actinocatenispora;	0	0	0	0	0	0	0	0	0	0	0	0	0	0	0	0	0	0	0	0	0	0	0	0	0	0
Bacteria;Actinobacteria;Actinobacteria;Micromonosporales;Micromonosporaceae;Actinoplanes;	0	0	0	0	0	0	0	0	0	0	0	0	0	0	0	0	0	0	0	0	0	0	0	0	0	0
Bacteria;Actinobacteria;Actinobacteria;Micromonosporales;Micromonosporaceae;Actinorhabdospora;	0	0	0	0	0	0	0	0	0	0	0	0	0	0	0	0	0	0	0	0	0	0	0	0	0	0
Bacteria;Actinobacteria;Actinobacteria;Micromonosporales;Micromonosporaceae;Allocatelliglobosispora;	0	0	0	0	0	0	0	0	0	0	0	0	0	0	0	0	0	0	0	0	0	0	0	0	0	0
Bacteria;Actinobacteria;Actinobacteria;Micromonosporales;Micromonosporaceae;Asanoa;	0	0	0	0	0	0	0	0	0	0	0	0	0	0	0	0	0	0	0	0	0	0	0	0	0	0
Bacteria;Actinobacteria;Actinobacteria;Micromonosporales;Micromonosporaceae;Catellatospora;	0	0	0	0	0	0	0	0	0	0	0	0	0	0	0	0	0	0	0	0	0	0	0	0	0	0
Bacteria;Actinobacteria;Actinobacteria;Micromonosporales;Micromonosporaceae;Catelliglobosispora;	0	0	0	0	0	0	0	0	0	0	0	0	0	0	0	0	0	0	0	0	0	0	0	0	0	0
Bacteria;Actinobacteria;Actinobacteria;Micromonosporales;Micromonosporaceae;Catenuloplanes;	0	0	0	0	0	0	0	0	0	0	0	0	0	0	0	0	0	0	0	0	0	0	0	0	0	0
Bacteria;Actinobacteria;Actinobacteria;Micromonosporales;Micromonosporaceae;Couchioplanes;	0	0	0	0	0	0	0	0	0	0	0	0	0	0	0	0	0	0	0	0	0	0	0	0	0	0
Bacteria;Actinobacteria;Actinobacteria;Micromonosporales;Micromonosporaceae;Dactylosporangium;	0	0	0	0	0	0	0	0	0	0	0	0	0	0	0	0	0	0	0	0	0	0	0	0	0	0
Bacteria;Actinobacteria;Actinobacteria;Micromonosporales;Micromonosporaceae;Hamadaea;	0	0	0	0	0	0	0	0	0	0	0	0	0	0	0	0	0	0	0	0	0	0	0	0	0	0
Bacteria;Actinobacteria;Actinobacteria;Micromonosporales;Micromonosporaceae;Jishengella;	0	0	0	0	0	0	0	0	0	0	0	0	0	0	0	0	0	0	0	0	0	0	0	0	0	0
Bacteria;Actinobacteria;Actinobacteria;Micromonosporales;Micromonosporaceae;Krasilnikovia;	0	0	0	0	0	0	0	0	0	0	0	0	0	0	0	0	0	0	0	0	0	0	0	0	0	0
Bacteria;Actinobacteria;Actinobacteria;Micromonosporales;Micromonosporaceae;Longispora;	0	0	0	0	0	0	0	0	0	0	0	0	0	0	0	0	0	0	0	0	0	0	0	0	0	0
Bacteria;Actinobacteria;Actinobacteria;Micromonosporales;Micromonosporaceae;Luedemannella;	0	0	0	0	0	0	0	0	0	0	0	0	0	0	0	0	0	0	0	0	0	0	0	0	0	0
Bacteria;Actinobacteria;Actinobacteria;Micromonosporales;Micromonosporaceae;Micromonospora;	0	0	0	0	0	0	0	0	0	0	0	0	0	0	0	0	0	0	0	0	0	0	0	0	0	0
Bacteria;Actinobacteria;Actinobacteria;Micromonosporales;Micromonosporaceae;Phytohabitans;	0	0	0	0	0	0	0	0	0	0	0	0	0	0	0	0	0	0	0	0	0	0	0	0	0	0
Bacteria;Actinobacteria;Actinobacteria;Micromonosporales;Micromonosporaceae;Phytomonospora;	0	0	0	0	0	0	0	0	0	0	0	0	0	0	0	0	0	0	0	0	0	0	0	0	0	0
Bacteria;Actinobacteria;Actinobacteria;Micromonosporales;Micromonosporaceae;Pilimelia;	0	0	0	0	0	0	0	0	0	0	0	0	0	0	0	0	0	0	0	0	0	0	0	0	0	0
Bacteria;Actinobacteria;Actinobacteria;Micromonosporales;Micromonosporaceae;Planosporangium;	0	0	0	0	0	0	0	0	0	0	0	0	0	0	0	0	0	0	0	0	0	0	0	0	0	0
Bacteria;Actinobacteria;Actinobacteria;Micromonosporales;Micromonosporaceae;Plantactinospora;	0	0	0	0	0	0	0	0	0	0	0	0	0	0	0	0	0	0	0	0	0	0	0	0	0	0
Bacteria;Actinobacteria;Actinobacteria;Micromonosporales;Micromonosporaceae;Polymorphospora;	0	0	0	0	0	0	0	0	0	0	0	0	0	0	0	0	0	0	0	0	0	0	0	0	0	0
Bacteria;Actinobacteria;Actinobacteria;Micromonosporales;Micromonosporaceae;Pseudosporangium;	0	0	0	0	0	0	0	0	0	0	0	0	0	0	0	0	0	0	0	0	0	0	0	0	0	0
Bacteria;Actinobacteria;Actinobacteria;Micromonosporales;Micromonosporaceae;Rhizocola;	0	0	0	0	0	0	0	0	0	0	0	0	0	0	0	0	0	0	0	0	0	0	0	0	0	0
Bacteria;Actinobacteria;Actinobacteria;Micromonosporales;Micromonosporaceae;Rugosimonospora;	0	0	0	0	0	0	0	0	0	0	0	0	0	0	0	0	0	0	0	0	0	0	0	0	0	0
Bacteria;Actinobacteria;Actinobacteria;Micromonosporales;Micromonosporaceae;Salinispora;	0	0	0	0	0	0	0	0	0	0	0	0	0	0	0	0	0	0	0	0	0	0	0	0	0	0
Bacteria;Actinobacteria;Actinobacteria;Micromonosporales;Micromonosporaceae;Spirilliplanes;	0	0	0	0	0	0	0	0	0	0	0	0	0	0	0	0	0	0	0	0	0	0	0	0	0	0
Bacteria;Actinobacteria;Actinobacteria;Micromonosporales;Micromonosporaceae;Stackebrandtia;	0	0	0	0	0	0	0	0	0	0	0	0	0	0	0	0	0	0	0	0	0	0	0	0	0	0
Bacteria;Actinobacteria;Actinobacteria;Micromonosporales;Micromonosporaceae;uncultured;	0	0	0	0	0	0	0	0	0	0	0	0	0	0	0	0	0	0	0	0	0	0	0	0	0	0
Bacteria;Actinobacteria;Actinobacteria;Micromonosporales;Micromonosporaceae;Verrucosispora;	0	0	0	0	0	0	0	0	0	0	0	0	0	0	0	0	0	0	0	0	0	0	0	0	0	0
Bacteria;Actinobacteria;Actinobacteria;Micromonosporales;Micromonosporaceae;Virgisporangium;	0	0	0	0	0	0	0	0	0	0	0	0	0	0	0	0	0	0	0	0	0	0	0	0	0	0
Bacteria;Actinobacteria;Actinobacteria;Micromonosporales;Micromonosporaceae;Wangella;	0	0	0	0	0	0	0	0	0	0	0	0	0	0	0	0	0	0	0	0	0	0	0	0	0	0
Bacteria;Actinobacteria;Actinobacteria;Micromonosporales;Micromonosporaceae;Xiangella;	0	0	0	0	0	0	0	0	0	0	0	0	0	0	0	0	0	0	0	0	0	0	0	0	0	0
Bacteria;Actinobacteria;Actinobacteria;PeM15;	0	0	0	0	0	0	0	0	0	0	0	0	0	0	0	0	0	0	0	0	0	0	0	0	0	0
Bacteria;Actinobacteria;Actinobacteria;Propionibacteriales;	0	0	0	0	0	0	0	0	0	0	0	0	0	0	0	0	0	0	0	0	0	0	0	0	0	0
Bacteria;Actinobacteria;Actinobacteria;Propionibacteriales;Nocardioidaceae;	0	0	0	0	0	0	0	0	0	0	0	0	0	0	0	0	0	0	0	0	0	0	0	0	0	0
Bacteria;Actinobacteria;Actinobacteria;Propionibacteriales;Nocardioidaceae;Actinopolymorpha;	0	0	0	0	0	0	0	0	0	0	0	0	0	0	0	0	0	0	0	0	0	0	0	0	0	0
Bacteria;Actinobacteria;Actinobacteria;Propionibacteriales;Nocardioidaceae;Aeromicrobium;	0	0	0	0	0	0	0	0	0	0	0	0	0	0	0	0	0	0	0	0	0	0	0	0	0	0
Bacteria;Actinobacteria;Actinobacteria;Propionibacteriales;Nocardioidaceae;Flindersiella;	0	0	0	0	0	0	0	0	0	0	0	0	0	0	0	0	0	0	0	0	0	0	0	0	0	0
Bacteria;Actinobacteria;Actinobacteria;Propionibacteriales;Nocardioidaceae;Kribbella;	0	0	0	0	0	0	0	0	0	0	0	0	0	0	0	0	0	0	0	0	0	0	0	0	0	0
Bacteria;Actinobacteria;Actinobacteria;Propionibacteriales;Nocardioidaceae;Marmoricola;	0	0	0	0	0	0	0	0	0	0	0	0	0	0	0	0	0	0	0	0	0	0	0	0	0	0
Bacteria;Actinobacteria;Actinobacteria;Propionibacteriales;Nocardioidaceae;Mumia;	0	0	0	0	0	0	0	0	0	0	0	0	0	0	0	0	0	0	0	0	0	0	0	0	0	0
Bacteria;Actinobacteria;Actinobacteria;Propionibacteriales;Nocardioidaceae;Nocardioides;	0	0	0	0	0	0	0	0	0	0	0	0	0	0	0	0	0	0	0	0	0	0	0	0	0	0
Bacteria;Actinobacteria;Actinobacteria;Propionibacteriales;Nocardioidaceae;Tenggerimyces;	0	0	0	0	0	0	0	0	0	0	0	0	0	0	0	0	0	0	0	0	0	0	0	0	0	0
Bacteria;Actinobacteria;Actinobacteria;Propionibacteriales;Nocardioidaceae;Thermasporomyces;	0	0	0	0	0	0	0	0	0	0	0	0	0	0	0	0	0	0	0	0	0	0	0	0	0	0
Bacteria;Actinobacteria;Actinobacteria;Propionibacteriales;Nocardioidaceae;uncultured;	0	0	0	0	0	0	0	0	0	0	0	0	0	0	0	0	0	0	0	0	0	0	0	0	0	0
Bacteria;Actinobacteria;Actinobacteria;Propionibacteriales;Propionibacteriaceae;	0	0	0	0	0	0	0	0	0	0	0	0	0	0	0	0	0	0	0	0	0	0	0	0	0	0
Bacteria;Actinobacteria;Actinobacteria;Propionibacteriales;Propionibacteriaceae;Acidipropionibacterium;	0	0	0	0	0	0	0	0	0	0	0	0	0	0	0	0	0	0	0	0	0	0	0	0	0	0
Bacteria;Actinobacteria;Actinobacteria;Propionibacteriales;Propionibacteriaceae;Aestuariimicrobium;	0	0	0	0	0	0	0	0	0	0	0	0	0	0	0	0	0	0	0	0	0	0	0	0	0	0
Bacteria;Actinobacteria;Actinobacteria;Propionibacteriales;Propionibacteriaceae;Auraticoccus;	0	0	0	0	0	0	0	0	0	0	0	0	0	0	0	0	0	0	0	0	0	0	0	0	0	0
Bacteria;Actinobacteria;Actinobacteria;Propionibacteriales;Propionibacteriaceae;Brooklawnia;	0	0	0	0	0	0	0	0	0	0	0	0	0	0	0	0	0	0	0	0	0	0	0	0	0	0
Bacteria;Actinobacteria;Actinobacteria;Propionibacteriales;Propionibacteriaceae;Cutibacterium;	0	0	0	0	0	0	0	0	0	0	0	0	0	0	0	0	0	0	0	0	0	0	0	0	0	0
Bacteria;Actinobacteria;Actinobacteria;Propionibacteriales;Propionibacteriaceae;Friedmanniella;	0	0	0	0	0	0	0	0	0	0	0	0	0	0	0	0	0	0	0	0	0	0	0	0	0	0
Bacteria;Actinobacteria;Actinobacteria;Propionibacteriales;Propionibacteriaceae;Granulicoccus;	0	0	0	0	0	0	0	0	0	0	0	0	0	0	0	0	0	0	0	0	0	0	0	0	0	0
Bacteria;Actinobacteria;Actinobacteria;Propionibacteriales;Propionibacteriaceae;Haloactinopolyspora;	0	0	0	0	0	0	0	0	0	0	0	0	0	0	0	0	0	0	0	0	0	0	0	0	0	0
Bacteria;Actinobacteria;Actinobacteria;Propionibacteriales;Propionibacteriaceae;Jiangella;	0	0	0	0	0	0	0	0	0	0	0	0	0	0	0	0	0	0	0	0	0	0	0	0	0	0
Bacteria;Actinobacteria;Actinobacteria;Propionibacteriales;Propionibacteriaceae;Luteococcus;	0	0	0	0	0	0	0	0	0	0	0	0	0	0	0	0	0	0	0	0	0	0	0	0	0	0
Bacteria;Actinobacteria;Actinobacteria;Propionibacteriales;Propionibacteriaceae;Marinilutecoccus;	0	0	0	0	0	0	0	0	0	0	0	0	0	0	0	0	0	0	0	0	0	0	0	0	0	0
Bacteria;Actinobacteria;Actinobacteria;Propionibacteriales;Propionibacteriaceae;Microlunatus;	0	0	0	0	0	0	0	0	0	0	0	0	0	0	0	0	0	0	0	0	0	0	0	0	0	0
Bacteria;Actinobacteria;Actinobacteria;Propionibacteriales;Propionibacteriaceae;Micropruina;	0	0	0	0	0	0	0	0	0	0	0	0	0	0	0	0	0	0	0	0	0	0	0	0	0	0
Bacteria;Actinobacteria;Actinobacteria;Propionibacteriales;Propionibacteriaceae;Naumannella;	0	0	0	0	0	0	0	0	0	0	0	0	0	0	0	0	0	0	0	0	0	0	0	0	0	0
Bacteria;Actinobacteria;Actinobacteria;Propionibacteriales;Propionibacteriaceae;Phytoactinopolyspora;	0	0	0	0	0	0	0	0	0	0	0	0	0	0	0	0	0	0	0	0	0	0	0	0	0	0
Bacteria;Actinobacteria;Actinobacteria;Propionibacteriales;Propionibacteriaceae;Propionibacterium;	0	0	0	0	0	0	0	0	0	0	0	0	0	0	0	0	0	0	0	0	0	0	0	0	0	0
Bacteria;Actinobacteria;Actinobacteria;Propionibacteriales;Propionibacteriaceae;Propionicicella;	0	0	0	0	0	0	0	0	0	0	0	0	0	0	0	0	0	0	0	0	0	0	0	0	0	0
Bacteria;Actinobacteria;Actinobacteria;Propionibacteriales;Propionibacteriaceae;Propioniciclava;	0	0	0	0	0	0	0	0	0	0	0	0	0	0	0	0	0	0	0	0	0	0	0	0	0	0
Bacteria;Actinobacteria;Actinobacteria;Propionibacteriales;Propionibacteriaceae;Propionicimonas;	0	0	0	0	0	0	0	0	0	0	0	0	0	0	0	0	0	0	0	0	0	0	0	0	0	0
Bacteria;Actinobacteria;Actinobacteria;Propionibacteriales;Propionibacteriaceae;Propioniferax;	0	0	0	0	0	0	0	0	0	0	0	0	0	0	0	0	0	0	0	0	0	0	0	0	0	0
Bacteria;Actinobacteria;Actinobacteria;Propionibacteriales;Propionibacteriaceae;Propionimicrobium;	0	0	0	0	0	0	0	0	0	0	0	0	0	0	0	0	0	0	0	0	0	0	0	0	0	0
Bacteria;Actinobacteria;Actinobacteria;Propionibacteriales;Propionibacteriaceae;Pseudopropionibacterium;	0	0	0	0	0	0	0	0	0	0	0	0	0	0	0	0	0	0	0	0	0	0	0	0	0	0
Bacteria;Actinobacteria;Actinobacteria;Propionibacteriales;Propionibacteriaceae;Raineyella;	0	0	0	0	0	0	0	0	0	0	0	0	0	0	0	0	0	0	0	0	0	0	0	0	0	0
Bacteria;Actinobacteria;Actinobacteria;Propionibacteriales;Propionibacteriaceae;Tessaracoccus;	0	0	0	0	0	0	0	0	0	0	0	0	0	0	0	0	0	0	0	0	0	0	0	0	0	0
Bacteria;Actinobacteria;Actinobacteria;Propionibacteriales;Propionibacteriaceae;uncultured;	0	0	0	0	0	0	0	0	0	0	0	0	0	0	0	0	0	0	0	0	0	0	0	0	0	0
Bacteria;Actinobacteria;Actinobacteria;Pseudonocardiales;	0	0	0	0	0	0	0	0	0	0	0	0	0	0	0	0	0	0	0	0	0	0	0	0	0	0
Bacteria;Actinobacteria;Actinobacteria;Pseudonocardiales;Pseudonocardiaceae;	0	0	0	0	0	0	0	0	0	0	0	0	0	0	0	0	0	0	0	0	0	0	0	0	0	0
Bacteria;Actinobacteria;Actinobacteria;Pseudonocardiales;Pseudonocardiaceae;Actinoalloteichus;	0	0	0	0	0	0	0	0	0	0	0	0	0	0	0	0	0	0	0	0	0	0	0	0	0	0
Bacteria;Actinobacteria;Actinobacteria;Pseudonocardiales;Pseudonocardiaceae;Actinokineospora;	0	0	0	0	0	0	0	0	0	0	0	0	0	0	0	0	0	0	0	0	0	0	0	0	0	0
Bacteria;Actinobacteria;Actinobacteria;Pseudonocardiales;Pseudonocardiaceae;Actinomycetospora;	0	0	0	0	0	0	0	0	0	0	0	0	0	0	0	0	0	0	0	0	0	0	0	0	0	0
Bacteria;Actinobacteria;Actinobacteria;Pseudonocardiales;Pseudonocardiaceae;Actinophytocola;	0	0	0	0	0	0	0	0	0	0	0	0	0	0	0	0	0	0	0	0	0	0	0	0	0	0
Bacteria;Actinobacteria;Actinobacteria;Pseudonocardiales;Pseudonocardiaceae;Actinopolyspora;	0	0	0	0	0	0	0	0	0	0	0	0	0	0	0	0	0	0	0	0	0	0	0	0	0	0
Bacteria;Actinobacteria;Actinobacteria;Pseudonocardiales;Pseudonocardiaceae;Actinorectispora;	0	0	0	0	0	0	0	0	0	0	0	0	0	0	0	0	0	0	0	0	0	0	0	0	0	0
Bacteria;Actinobacteria;Actinobacteria;Pseudonocardiales;Pseudonocardiaceae;Actinosynnema;	0	0	0	0	0	0	0	0	0	0	0	0	0	0	0	0	0	0	0	0	0	0	0	0	0	0
Bacteria;Actinobacteria;Actinobacteria;Pseudonocardiales;Pseudonocardiaceae;Alloactinosynnema;	0	0	0	0	0	0	0	0	0	0	0	0	0	0	0	0	0	0	0	0	0	0	0	0	0	0
Bacteria;Actinobacteria;Actinobacteria;Pseudonocardiales;Pseudonocardiaceae;Allokutzneria;	0	0	0	0	0	0	0	0	0	0	0	0	0	0	0	0	0	0	0	0	0	0	0	0	0	0
Bacteria;Actinobacteria;Actinobacteria;Pseudonocardiales;Pseudonocardiaceae;Amycolatopsis;	0	0	0	0	0	0	0	0	0	0	0	0	0	0	0	0	0	0	0	0	0	0	0	0	0	0
Bacteria;Actinobacteria;Actinobacteria;Pseudonocardiales;Pseudonocardiaceae;Bounagaea;	0	0	0	0	0	0	0	0	0	0	0	0	0	0	0	0	0	0	0	0	0	0	0	0	0	0
Bacteria;Actinobacteria;Actinobacteria;Pseudonocardiales;Pseudonocardiaceae;Crossiella;	0	0	0	0	0	0	0	0	0	0	0	0	0	0	0	0	0	0	0	0	0	0	0	0	0	0
Bacteria;Actinobacteria;Actinobacteria;Pseudonocardiales;Pseudonocardiaceae;Goodfellowiella;	0	0	0	0	0	0	0	0	0	0	0	0	0	0	0	0	0	0	0	0	0	0	0	0	0	0
Bacteria;Actinobacteria;Actinobacteria;Pseudonocardiales;Pseudonocardiaceae;Haloechinothrix;	0	0	0	0	0	0	0	0	0	0	0	0	0	0	0	0	0	0	0	0	0	0	0	0	0	0
Bacteria;Actinobacteria;Actinobacteria;Pseudonocardiales;Pseudonocardiaceae;Halopolyspora;	0	0	0	0	0	0	0	0	0	0	0	0	0	0	0	0	0	0	0	0	0	0	0	0	0	0
Bacteria;Actinobacteria;Actinobacteria;Pseudonocardiales;Pseudonocardiaceae;Herbihabitans;	0	0	0	0	0	0	0	0	0	0	0	0	0	0	0	0	0	0	0	0	0	0	0	0	0	0
Bacteria;Actinobacteria;Actinobacteria;Pseudonocardiales;Pseudonocardiaceae;Kibdelosporangium;	0	0	0	0	0	0	0	0	0	0	0	0	0	0	0	0	0	0	0	0	0	0	0	0	0	0
Bacteria;Actinobacteria;Actinobacteria;Pseudonocardiales;Pseudonocardiaceae;Kutzneria;	0	0	0	0	0	0	0	0	0	0	0	0	0	0	0	0	0	0	0	0	0	0	0	0	0	0
Bacteria;Actinobacteria;Actinobacteria;Pseudonocardiales;Pseudonocardiaceae;Labedaea;	0	0	0	0	0	0	0	0	0	0	0	0	0	0	0	0	0	0	0	0	0	0	0	0	0	0
Bacteria;Actinobacteria;Actinobacteria;Pseudonocardiales;Pseudonocardiaceae;Lechevalieria;	0	0	0	0	0	0	0	0	0	0	0	0	0	0	0	0	0	0	0	0	0	0	0	0	0	0
Bacteria;Actinobacteria;Actinobacteria;Pseudonocardiales;Pseudonocardiaceae;Longimycelium;	0	0	0	0	0	0	0	0	0	0	0	0	0	0	0	0	0	0	0	0	0	0	0	0	0	0
Bacteria;Actinobacteria;Actinobacteria;Pseudonocardiales;Pseudonocardiaceae;Mzabimyces;	0	0	0	0	0	0	0	0	0	0	0	0	0	0	0	0	0	0	0	0	0	0	0	0	0	0
Bacteria;Actinobacteria;Actinobacteria;Pseudonocardiales;Pseudonocardiaceae;Prauserella;	0	0	0	0	0	0	0	0	0	0	0	0	0	0	0	0	0	0	0	0	0	0	0	0	0	0
Bacteria;Actinobacteria;Actinobacteria;Pseudonocardiales;Pseudonocardiaceae;Pseudonocardia;	0	0	0	0	0	0	0	0	0	0	0	0	0	0	0	0	0	0	0	0	0	0	0	0	0	0
Bacteria;Actinobacteria;Actinobacteria;Pseudonocardiales;Pseudonocardiaceae;Saccharomonospora;	0	0	0	0	0	0	0	0	0	0	0	0	0	0	0	0	0	0	0	0	0	0	0	0	0	0
Bacteria;Actinobacteria;Actinobacteria;Pseudonocardiales;Pseudonocardiaceae;Saccharopolyspora;	0	0	0	0	0	0	0	0	0	0	0	0	0	0	0	0	0	0	0	0	0	0	0	0	0	0
Bacteria;Actinobacteria;Actinobacteria;Pseudonocardiales;Pseudonocardiaceae;Saccharothrix;	0	0	0	0	0	0	0	0	0	0	0	0	0	0	0	0	0	0	0	0	0	0	0	0	0	0
Bacteria;Actinobacteria;Actinobacteria;Pseudonocardiales;Pseudonocardiaceae;Sciscionella;	0	0	0	0	0	0	0	0	0	0	0	0	0	0	0	0	0	0	0	0	0	0	0	0	0	0
Bacteria;Actinobacteria;Actinobacteria;Pseudonocardiales;Pseudonocardiaceae;Streptoalloteichus;	0	0	0	0	0	0	0	0	0	0	0	0	0	0	0	0	0	0	0	0	0	0	0	0	0	0
Bacteria;Actinobacteria;Actinobacteria;Pseudonocardiales;Pseudonocardiaceae;Tamaricihabitans;	0	0	0	0	0	0	0	0	0	0	0	0	0	0	0	0	0	0	0	0	0	0	0	0	0	0
Bacteria;Actinobacteria;Actinobacteria;Pseudonocardiales;Pseudonocardiaceae;Thermocrispum;	0	0	0	0	0	0	0	0	0	0	0	0	0	0	0	0	0	0	0	0	0	0	0	0	0	0
Bacteria;Actinobacteria;Actinobacteria;Pseudonocardiales;Pseudonocardiaceae;Thermotunica;	0	0	0	0	0	0	0	0	0	0	0	0	0	0	0	0	0	0	0	0	0	0	0	0	0	0
Bacteria;Actinobacteria;Actinobacteria;Pseudonocardiales;Pseudonocardiaceae;Umezawaea;	0	0	0	0	0	0	0	0	0	0	0	0	0	0	0	0	0	0	0	0	0	0	0	0	0	0
Bacteria;Actinobacteria;Actinobacteria;Pseudonocardiales;Pseudonocardiaceae;uncultured;	0	0	0	0	0	0	0	0	0	0	0	0	0	0	0	0	0	0	0	0	0	0	0	0	0	0
Bacteria;Actinobacteria;Actinobacteria;Pseudonocardiales;Pseudonocardiaceae;Yuhushiella;	0	0	0	0	0	0	0	0	0	0	0	0	0	0	0	0	0	0	0	0	0	0	0	0	0	0
Bacteria;Actinobacteria;Actinobacteria;Streptomycetales;	0	0	0	0	0	0	0	0	0	0	0	0	0	0	0	0	0	0	0	0	0	0	0	0	0	0
Bacteria;Actinobacteria;Actinobacteria;Streptomycetales;Streptomycetaceae;	0	0	0	0	0	0	0	0	0	0	0	0	0	0	0	0	0	0	0	0	0	0	0	0	0	0
Bacteria;Actinobacteria;Actinobacteria;Streptomycetales;Streptomycetaceae;Allostreptomyces;	0	0	0	0	0	0	0	0	0	0	0	0	0	0	0	0	0	0	0	0	0	0	0	0	0	0
Bacteria;Actinobacteria;Actinobacteria;Streptomycetales;Streptomycetaceae;E1B-B3-114;	0	0	0	0	0	0	0	0	0	0	0	0	0	0	0	0	0	0	0	0	0	0	0	0	0	0
Bacteria;Actinobacteria;Actinobacteria;Streptomycetales;Streptomycetaceae;Kitasatospora;	0	0	0	0	0	0	0	0	0	0	0	0	0	0	0	0	0	0	0	0	0	0	0	0	0	0
Bacteria;Actinobacteria;Actinobacteria;Streptomycetales;Streptomycetaceae;Streptacidiphilus;	0	0	0	0	0	0	0	0	0	0	0	0	0	0	0	0	0	0	0	0	0	0	0	0	0	0
Bacteria;Actinobacteria;Actinobacteria;Streptomycetales;Streptomycetaceae;Streptomyces;	0	0	0	0	0	0	0	0	0	0	0	0	0	0	0	0	0	0	0	0	0	0	0	0	0	0
Bacteria;Actinobacteria;Actinobacteria;Streptosporangiales;	0	0	0	0	0	0	0	0	0	0	0	0	0	0	0	0	0	0	0	0	0	0	0	0	0	0
Bacteria;Actinobacteria;Actinobacteria;Streptosporangiales;Nocardiopsaceae;	0	0	0	0	0	0	0	0	0	0	0	0	0	0	0	0	0	0	0	0	0	0	0	0	0	0
Bacteria;Actinobacteria;Actinobacteria;Streptosporangiales;Nocardiopsaceae;Actinorugispora;	0	0	0	0	0	0	0	0	0	0	0	0	0	0	0	0	0	0	0	0	0	0	0	0	0	0
Bacteria;Actinobacteria;Actinobacteria;Streptosporangiales;Nocardiopsaceae;Allonocardiopsis;	0	0	0	0	0	0	0	0	0	0	0	0	0	0	0	0	0	0	0	0	0	0	0	0	0	0
Bacteria;Actinobacteria;Actinobacteria;Streptosporangiales;Nocardiopsaceae;Allosalinactinospora;	0	0	0	0	0	0	0	0	0	0	0	0	0	0	0	0	0	0	0	0	0	0	0	0	0	0
Bacteria;Actinobacteria;Actinobacteria;Streptosporangiales;Nocardiopsaceae;Haloactinospora;	0	0	0	0	0	0	0	0	0	0	0	0	0	0	0	0	0	0	0	0	0	0	0	0	0	0
Bacteria;Actinobacteria;Actinobacteria;Streptosporangiales;Nocardiopsaceae;Lipingzhangella;	0	0	0	0	0	0	0	0	0	0	0	0	0	0	0	0	0	0	0	0	0	0	0	0	0	0
Bacteria;Actinobacteria;Actinobacteria;Streptosporangiales;Nocardiopsaceae;Marinactinospora;	0	0	0	0	0	0	0	0	0	0	0	0	0	0	0	0	0	0	0	0	0	0	0	0	0	0
Bacteria;Actinobacteria;Actinobacteria;Streptosporangiales;Nocardiopsaceae;Murinocardiopsis;	0	0	0	0	0	0	0	0	0	0	0	0	0	0	0	0	0	0	0	0	0	0	0	0	0	0
Bacteria;Actinobacteria;Actinobacteria;Streptosporangiales;Nocardiopsaceae;Nocardiopsis;	0	0	0	0	0	0	0	0	0	0	0	0	0	0	0	0	0	0	0	0	0	0	0	0	0	0
Bacteria;Actinobacteria;Actinobacteria;Streptosporangiales;Nocardiopsaceae;Salinactinospora;	0	0	0	0	0	0	0	0	0	0	0	0	0	0	0	0	0	0	0	0	0	0	0	0	0	0
Bacteria;Actinobacteria;Actinobacteria;Streptosporangiales;Nocardiopsaceae;Spinactinospora;	0	0	0	0	0	0	0	0	0	0	0	0	0	0	0	0	0	0	0	0	0	0	0	0	0	0
Bacteria;Actinobacteria;Actinobacteria;Streptosporangiales;Nocardiopsaceae;Streptomonospora;	0	0	0	0	0	0	0	0	0	0	0	0	0	0	0	0	0	0	0	0	0	0	0	0	0	0
Bacteria;Actinobacteria;Actinobacteria;Streptosporangiales;Nocardiopsaceae;Thermobifida;	0	0	0	0	0	0	0	0	0	0	0	0	0	0	0	0	0	0	0	0	0	0	0	0	0	0
Bacteria;Actinobacteria;Actinobacteria;Streptosporangiales;Nocardiopsaceae;uncultured;	0	0	0	0	0	0	0	0	0	0	0	0	0	0	0	0	0	0	0	0	0	0	0	0	0	0
Bacteria;Actinobacteria;Actinobacteria;Streptosporangiales;Streptosporangiaceae;	0	0	0	0	0	0	0	0	0	0	0	0	0	0	0	0	0	0	0	0	0	0	0	0	0	0
Bacteria;Actinobacteria;Actinobacteria;Streptosporangiales;Streptosporangiaceae;Acrocarpospora;	0	0	0	0	0	0	0	0	0	0	0	0	0	0	0	0	0	0	0	0	0	0	0	0	0	0
Bacteria;Actinobacteria;Actinobacteria;Streptosporangiales;Streptosporangiaceae;Herbidospora;	0	0	0	0	0	0	0	0	0	0	0	0	0	0	0	0	0	0	0	0	0	0	0	0	0	0
Bacteria;Actinobacteria;Actinobacteria;Streptosporangiales;Streptosporangiaceae;Microbispora;	0	0	0	0	0	0	0	0	0	0	0	0	0	0	0	0	0	0	0	0	0	0	0	0	0	0
Bacteria;Actinobacteria;Actinobacteria;Streptosporangiales;Streptosporangiaceae;Microtetraspora;	0	0	0	0	0	0	0	0	0	0	0	0	0	0	0	0	0	0	0	0	0	0	0	0	0	0
Bacteria;Actinobacteria;Actinobacteria;Streptosporangiales;Streptosporangiaceae;Nonomuraea;	0	0	0	0	0	0	0	0	0	0	0	0	0	0	0	0	0	0	0	0	0	0	0	0	0	0
Bacteria;Actinobacteria;Actinobacteria;Streptosporangiales;Streptosporangiaceae;Planobispora;	0	0	0	0	0	0	0	0	0	0	0	0	0	0	0	0	0	0	0	0	0	0	0	0	0	0
Bacteria;Actinobacteria;Actinobacteria;Streptosporangiales;Streptosporangiaceae;Planomonospora;	0	0	0	0	0	0	0	0	0	0	0	0	0	0	0	0	0	0	0	0	0	0	0	0	0	0
Bacteria;Actinobacteria;Actinobacteria;Streptosporangiales;Streptosporangiaceae;Planotetraspora;	0	0	0	0	0	0	0	0	0	0	0	0	0	0	0	0	0	0	0	0	0	0	0	0	0	0
Bacteria;Actinobacteria;Actinobacteria;Streptosporangiales;Streptosporangiaceae;Sinosporangium;	0	0	0	0	0	0	0	0	0	0	0	0	0	0	0	0	0	0	0	0	0	0	0	0	0	0
Bacteria;Actinobacteria;Actinobacteria;Streptosporangiales;Streptosporangiaceae;Sphaerimonospora;	0	0	0	0	0	0	0	0	0	0	0	0	0	0	0	0	0	0	0	0	0	0	0	0	0	0
Bacteria;Actinobacteria;Actinobacteria;Streptosporangiales;Streptosporangiaceae;Sphaerisporangium;	0	0	0	0	0	0	0	0	0	0	0	0	0	0	0	0	0	0	0	0	0	0	0	0	0	0
Bacteria;Actinobacteria;Actinobacteria;Streptosporangiales;Streptosporangiaceae;Streptosporangium;	0	0	0	0	0	0	0	0	0	0	0	0	0	0	0	0	0	0	0	0	0	0	0	0	0	0
Bacteria;Actinobacteria;Actinobacteria;Streptosporangiales;Streptosporangiaceae;Thermoactinospora;	0	0	0	0	0	0	0	0	0	0	0	0	0	0	0	0	0	0	0	0	0	0	0	0	0	0
Bacteria;Actinobacteria;Actinobacteria;Streptosporangiales;Streptosporangiaceae;Thermocatellispora;	0	0	0	0	0	0	0	0	0	0	0	0	0	0	0	0	0	0	0	0	0	0	0	0	0	0
Bacteria;Actinobacteria;Actinobacteria;Streptosporangiales;Streptosporangiaceae;Thermopolyspora;	0	0	0	0	0	0	0	0	0	0	0	0	0	0	0	0	0	0	0	0	0	0	0	0	0	0
Bacteria;Actinobacteria;Actinobacteria;Streptosporangiales;Streptosporangiaceae;uncultured;	0	0	0	0	0	0	0	0	0	0	0	0	0	0	0	0	0	0	0	0	0	0	0	0	0	0
Bacteria;Actinobacteria;Actinobacteria;Streptosporangiales;Streptosporangiales Incertae Sedis;	0	0	0	0	0	0	0	0	0	0	0	0	0	0	0	0	0	0	0	0	0	0	0	0	0	0
Bacteria;Actinobacteria;Actinobacteria;Streptosporangiales;Streptosporangiales Incertae Sedis;Motilibacter;	0	0	0	0	0	0	0	0	0	0	0	0	0	0	0	0	0	0	0	0	0	0	0	0	0	0
Bacteria;Actinobacteria;Actinobacteria;Streptosporangiales;Thermomonosporaceae;	0	0	0	0	0	0	0	0	0	0	0	0	0	0	0	0	0	0	0	0	0	0	0	0	0	0
Bacteria;Actinobacteria;Actinobacteria;Streptosporangiales;Thermomonosporaceae;[Streptomyces] thermoautotrophicus;	0	0	0	0	0	0	0	0	0	0	0	0	0	0	0	0	0	0	0	0	0	0	0	0	0	0
Bacteria;Actinobacteria;Actinobacteria;Streptosporangiales;Thermomonosporaceae;Actinoallomurus;	0	0	0	0	0	0	0	0	0	0	0	0	0	0	0	0	0	0	0	0	0	0	0	0	0	0
Bacteria;Actinobacteria;Actinobacteria;Streptosporangiales;Thermomonosporaceae;Actinocorallia;	0	0	0	0	0	0	0	0	0	0	0	0	0	0	0	0	0	0	0	0	0	0	0	0	0	0
Bacteria;Actinobacteria;Actinobacteria;Streptosporangiales;Thermomonosporaceae;Actinomadura;	0	0	0	0	0	0	0	0	0	0	0	0	0	0	0	0	0	0	0	0	0	0	0	0	0	0
Bacteria;Actinobacteria;Actinobacteria;Streptosporangiales;Thermomonosporaceae;Spirillospora;	0	0	0	0	0	0	0	0	0	0	0	0	0	0	0	0	0	0	0	0	0	0	0	0	0	0
Bacteria;Actinobacteria;Actinobacteria;Streptosporangiales;Thermomonosporaceae;Thermobispora;	0	0	0	0	0	0	0	0	0	0	0	0	0	0	0	0	0	0	0	0	0	0	0	0	0	0
Bacteria;Actinobacteria;Actinobacteria;Streptosporangiales;Thermomonosporaceae;Thermomonospora;	0	0	0	0	0	0	0	0	0	0	0	0	0	0	0	0	0	0	0	0	0	0	0	0	0	0
Bacteria;Actinobacteria;Actinobacteria;Streptosporangiales;Thermomonosporaceae;uncultured;	0	0	0	0	0	0	0	0	0	0	0	0	0	0	0	0	0	0	0	0	0	0	0	0	0	0
Bacteria;Actinobacteria;Actinobacteria;uncultured;	0	0	0	0	0	0	0	0	0	0	0	0	0	0	0	0	0	0	0	0	0	0	0	0	0	0
Bacteria;Actinobacteria;Coriobacteriia;	0	0	0	0	0	0	0	0	0	0	0	0	0	0	0	0	0	0	0	0	0	0	0	0	0	0
Bacteria;Actinobacteria;Coriobacteriia;CG2-30-50-142;	0	0	0	0	0	0	0	0	0	0	0	0	0	0	0	0	0	0	0	0	0	0	0	0	0	0
Bacteria;Actinobacteria;Coriobacteriia;Coriobacteriales;	0	0	0	0	0	0	0	0	0	0	0	0	0	0	0	0	0	0	0	0	0	0	0	0	0	0
Bacteria;Actinobacteria;Coriobacteriia;Coriobacteriales;Atopobiaceae;	0	0	0	0	0	0	0	0	0	0	0	0	0	0	0	0	0	0	0	0	0	0	0	0	0	0
Bacteria;Actinobacteria;Coriobacteriia;Coriobacteriales;Atopobiaceae;Atopobium;	0	0	0	0	0	0	0	0	0	0	0	0	0	0	0	0	0	0	0	0	0	0	0	0	0	0
Bacteria;Actinobacteria;Coriobacteriia;Coriobacteriales;Atopobiaceae;Coriobacteriaceae UCG-002;	0	0	0	0	0	0	0	0	0	0	0	0	0	0	0	0	0	0	0	0	0	0	0	0	0	0
Bacteria;Actinobacteria;Coriobacteriia;Coriobacteriales;Atopobiaceae;Coriobacteriaceae UCG-003;	0	0	0	0	0	0	0	0	0	0	0	0	0	0	0	0	0	0	0	0	0	0	0	0	0	0
Bacteria;Actinobacteria;Coriobacteriia;Coriobacteriales;Atopobiaceae;Libanicoccus;	0	0	0	0	0	0	0	0	0	0	0	0	0	0	0	0	0	0	0	0	0	0	0	0	0	0
Bacteria;Actinobacteria;Coriobacteriia;Coriobacteriales;Atopobiaceae;Olsenella;	0	0	0	0	0	0	0	0	0	0	0	0	0	0	0	0	0	0	0	0	0	0	0	0	0	0
Bacteria;Actinobacteria;Coriobacteriia;Coriobacteriales;Atopobiaceae;uncultured;	0	0	0	0	0	0	0	0	0	0	0	0	0	0	0	0	0	0	0	0	0	0	0	0	0	0
Bacteria;Actinobacteria;Coriobacteriia;Coriobacteriales;Coriobacteriaceae;	0	0	0	0	0	0	0	0	0	0	0	0	0	0	0	0	0	0	0	0	0	0	0	0	0	0
Bacteria;Actinobacteria;Coriobacteriia;Coriobacteriales;Coriobacteriaceae;Collinsella;	0	0	0	0	0	0	0	0	0	0	0	0	0	0	0	0	0	0	0	0	0	0	0	0	0	0
Bacteria;Actinobacteria;Coriobacteriia;Coriobacteriales;Coriobacteriaceae;Coriobacterium;	0	0	0	0	0	0	0	0	0	0	0	0	0	0	0	0	0	0	0	0	0	0	0	0	0	0
Bacteria;Actinobacteria;Coriobacteriia;Coriobacteriales;Coriobacteriaceae;Enorma;	0	0	0	0	0	0	0	0	0	0	0	0	0	0	0	0	0	0	0	0	0	0	0	0	0	0
Bacteria;Actinobacteria;Coriobacteriia;Coriobacteriales;Coriobacteriales Incertae Sedis;	0	0	0	0	0	0	0	0	0	0	0	0	0	0	0	0	0	0	0	0	0	0	0	0	0	0
Bacteria;Actinobacteria;Coriobacteriia;Coriobacteriales;Coriobacteriales Incertae Sedis;Phoenicibacter;	0	0	0	0	0	0	0	0	0	0	0	0	0	0	0	0	0	0	0	0	0	0	0	0	0	0
Bacteria;Actinobacteria;Coriobacteriia;Coriobacteriales;Coriobacteriales Incertae Sedis;Raoultibacter;	0	0	0	0	0	0	0	0	0	0	0	0	0	0	0	0	0	0	0	0	0	0	0	0	0	0
Bacteria;Actinobacteria;Coriobacteriia;Coriobacteriales;Coriobacteriales Incertae Sedis;uncultured;	0	0	0	0	0	0	0	0	0	0	0	0	0	0	0	0	0	0	0	0	0	0	0	0	0	0
Bacteria;Actinobacteria;Coriobacteriia;Coriobacteriales;Eggerthellaceae;	0	0	0	0	0	0	0	0	0	0	0	0	0	0	0	0	0	0	0	0	0	0	0	0	0	0
Bacteria;Actinobacteria;Coriobacteriia;Coriobacteriales;Eggerthellaceae;Adlercreutzia;	0	0	0	0	0	0	0	0	0	0	0	0	0	0	0	0	0	0	0	0	0	0	0	0	0	0
Bacteria;Actinobacteria;Coriobacteriia;Coriobacteriales;Eggerthellaceae;Asaccharobacter;	0	0	0	0	0	0	0	0	0	0	0	0	0	0	0	0	0	0	0	0	0	0	0	0	0	0
Bacteria;Actinobacteria;Coriobacteriia;Coriobacteriales;Eggerthellaceae;CHKCI002;	0	0	0	0	0	0	0	0	0	0	0	0	0	0	0	0	0	0	0	0	0	0	0	0	0	0
Bacteria;Actinobacteria;Coriobacteriia;Coriobacteriales;Eggerthellaceae;Cryptobacterium;	0	0	0	0	0	0	0	0	0	0	0	0	0	0	0	0	0	0	0	0	0	0	0	0	0	0
Bacteria;Actinobacteria;Coriobacteriia;Coriobacteriales;Eggerthellaceae;Denitrobacterium;	0	0	0	0	0	0	0	0	0	0	0	0	0	0	0	0	0	0	0	0	0	0	0	0	0	0
Bacteria;Actinobacteria;Coriobacteriia;Coriobacteriales;Eggerthellaceae;DNF00809;	0	0	0	0	0	0	0	0	0	0	0	0	0	0	0	0	0	0	0	0	0	0	0	0	0	0
Bacteria;Actinobacteria;Coriobacteriia;Coriobacteriales;Eggerthellaceae;Eggerthella;	0	0	0	0	0	0	0	0	0	0	0	0	0	0	0	0	0	0	0	0	0	0	0	0	0	0
Bacteria;Actinobacteria;Coriobacteriia;Coriobacteriales;Eggerthellaceae;Enterorhabdus;	0	0	0	0	0	0	0	0	0	0	0	0	0	0	0	0	0	0	0	0	0	0	0	0	0	0
Bacteria;Actinobacteria;Coriobacteriia;Coriobacteriales;Eggerthellaceae;Gordonibacter;	0	0	0	0	0	0	0	0	0	0	0	0	0	0	0	0	0	0	0	0	0	0	0	0	0	0
Bacteria;Actinobacteria;Coriobacteriia;Coriobacteriales;Eggerthellaceae;Paraeggerthella;	0	0	0	0	0	0	0	0	0	0	0	0	0	0	0	0	0	0	0	0	0	0	0	0	0	0
Bacteria;Actinobacteria;Coriobacteriia;Coriobacteriales;Eggerthellaceae;Parvibacter;	0	0	0	0	0	0	0	0	0	0	0	0	0	0	0	0	0	0	0	0	0	0	0	0	0	0
Bacteria;Actinobacteria;Coriobacteriia;Coriobacteriales;Eggerthellaceae;Senegalimassilia;	0	0	0	0	0	0	0	0	0	0	0	0	0	0	0	0	0	0	0	0	0	0	0	0	0	0
Bacteria;Actinobacteria;Coriobacteriia;Coriobacteriales;Eggerthellaceae;Slackia;	0	0	0	0	0	0	0	0	0	0	0	0	0	0	0	0	0	0	0	0	0	0	0	0	0	0
Bacteria;Actinobacteria;Coriobacteriia;Coriobacteriales;Eggerthellaceae;uncultured;	0	0	0	0	0	0	0	0	0	0	0	0	0	0	0	0	0	0	0	0	0	0	0	0	0	0
Bacteria;Actinobacteria;Coriobacteriia;Coriobacteriales;uncultured;	0	0	0	0	0	0	0	0	0	0	0	0	0	0	0	0	0	0	0	0	0	0	0	0	0	0
Bacteria;Actinobacteria;Coriobacteriia;FS118-23B-02;	0	0	0	0	0	0	0	0	0	0	0	0	0	0	0	0	0	0	0	0	0	0	0	0	0	0
Bacteria;Actinobacteria;Coriobacteriia;OPB41;	0	0	0	0	0	0	0	0	0	0	0	0	0	0	0	0	0	0	0	0	0	0	0	0	0	0
Bacteria;Actinobacteria;FFCH16263;	0	0	0	0	0	0	0	0	0	0	0	0	0	0	0	0	0	0	0	0	0	0	0	0	0	0
Bacteria;Actinobacteria;KIST-JJY010;	0	0	0	0	0	0	0	0	0	0	0	0	0	0	0	0	0	0	0	0	0	0	0	0	0	0
Bacteria;Actinobacteria;MB-A2-108;	0	0	0	0	0	0	0	0	0	0	0	0	0	0	0	0	0	0	0	0	0	0	0	0	0	0
Bacteria;Actinobacteria;Nitriliruptoria;	0	0	0	0	0	0	0	0	0	0	0	0	0	0	0	0	0	0	0	0	0	0	0	0	0	0
Bacteria;Actinobacteria;Nitriliruptoria;Euzebyales;	0	0	0	0	0	0	0	0	0	0	0	0	0	0	0	0	0	0	0	0	0	0	0	0	0	0
Bacteria;Actinobacteria;Nitriliruptoria;Euzebyales;Euzebyaceae;	0	0	0	0	0	0	0	0	0	0	0	0	0	0	0	0	0	0	0	0	0	0	0	0	0	0
Bacteria;Actinobacteria;Nitriliruptoria;Euzebyales;Euzebyaceae;Egibacter;	0	0	0	0	0	0	0	0	0	0	0	0	0	0	0	0	0	0	0	0	0	0	0	0	0	0
Bacteria;Actinobacteria;Nitriliruptoria;Euzebyales;Euzebyaceae;Euzebya;	0	0	0	0	0	0	0	0	0	0	0	0	0	0	0	0	0	0	0	0	0	0	0	0	0	0
Bacteria;Actinobacteria;Nitriliruptoria;Euzebyales;Euzebyaceae;uncultured;	0	0	0	0	0	0	0	0	0	0	0	0	0	0	0	0	0	0	0	0	0	0	0	0	0	0
Bacteria;Actinobacteria;Nitriliruptoria;Nitriliruptorales;	0	0	0	0	0	0	0	0	0	0	0	0	0	0	0	0	0	0	0	0	0	0	0	0	0	0
Bacteria;Actinobacteria;Nitriliruptoria;Nitriliruptorales;Nitriliruptoraceae;	0	0	0	0	0	0	0	0	0	0	0	0	0	0	0	0	0	0	0	0	0	0	0	0	0	0
Bacteria;Actinobacteria;Nitriliruptoria;Nitriliruptorales;Nitriliruptoraceae;Egicoccus;	0	0	0	0	0	0	0	0	0	0	0	0	0	0	0	0	0	0	0	0	0	0	0	0	0	0
Bacteria;Actinobacteria;Nitriliruptoria;Nitriliruptorales;Nitriliruptoraceae;Nitriliruptor;	0	0	0	0	0	0	0	0	0	0	0	0	0	0	0	0	0	0	0	0	0	0	0	0	0	0
Bacteria;Actinobacteria;RBG-16-55-12;	0	0	0	0	0	0	0	0	0	0	0	0	0	0	0	0	0	0	0	0	0	0	0	0	0	0
Bacteria;Actinobacteria;Rubrobacteria;	0	0	0	0	0	0	0	0	0	0	0	0	0	0	0	0	0	0	0	0	0	0	0	0	0	0
Bacteria;Actinobacteria;Rubrobacteria;Rubrobacterales;	0	0	0	0	0	0	0	0	0	0	0	0	0	0	0	0	0	0	0	0	0	0	0	0	0	0
Bacteria;Actinobacteria;Rubrobacteria;Rubrobacterales;Rubrobacteriaceae;	0	0	0	0	0	0	0	0	0	0	0	0	0	0	0	0	0	0	0	0	0	0	0	0	0	0
Bacteria;Actinobacteria;Rubrobacteria;Rubrobacterales;Rubrobacteriaceae;Rubrobacter;	0	0	0	0	0	0	0	0	0	0	0	0	0	0	0	0	0	0	0	0	0	0	0	0	0	0
Bacteria;Actinobacteria;Thermoleophilia;	0	0	0	0	0	0	0	0	0	0	0	0	0	0	0	0	0	0	0	0	0	0	0	0	0	0
Bacteria;Actinobacteria;Thermoleophilia;Gaiellales;	0	0	0	0	0	0	0	0	0	0	0	0	0	0	0	0	0	0	0	0	0	0	0	0	0	0
Bacteria;Actinobacteria;Thermoleophilia;Gaiellales;Gaiellaceae;	0	0	0	0	0	0	0	0	0	0	0	0	0	0	0	0	0	0	0	0	0	0	0	0	0	0
Bacteria;Actinobacteria;Thermoleophilia;Gaiellales;Gaiellaceae;Gaiella;	0	0	0	0	0	0	0	0	0	0	0	0	0	0	0	0	0	0	0	0	0	0	0	0	0	0
Bacteria;Actinobacteria;Thermoleophilia;Gaiellales;uncultured;	0	0	0	0	0	0	0	0	0	0	0	0	0	0	0	0	0	0	0	0	0	0	0	0	0	0
Bacteria;Actinobacteria;Thermoleophilia;Solirubrobacterales;	0	0	0	0	0	0	0	0	0	0	0	0	0	0	0	0	0	0	0	0	0	0	0	0	0	0
Bacteria;Actinobacteria;Thermoleophilia;Solirubrobacterales;67-14;	0	0	0	0	0	0	0	0	0	0	0	0	0	0	0	0	0	0	0	0	0	0	0	0	0	0
Bacteria;Actinobacteria;Thermoleophilia;Solirubrobacterales;Solirubrobacteraceae;	0	0	0	0	0	0	0	0	0	0	0	0	0	0	0	0	0	0	0	0	0	0	0	0	0	0
Bacteria;Actinobacteria;Thermoleophilia;Solirubrobacterales;Solirubrobacteraceae;Conexibacter;	0	0	0	0	0	0	0	0	0	0	0	0	0	0	0	0	0	0	0	0	0	0	0	0	0	0
Bacteria;Actinobacteria;Thermoleophilia;Solirubrobacterales;Solirubrobacteraceae;JCM 18997;	0	0	0	0	0	0	0	0	0	0	0	0	0	0	0	0	0	0	0	0	0	0	0	0	0	0
Bacteria;Actinobacteria;Thermoleophilia;Solirubrobacterales;Solirubrobacteraceae;Parviterribacter;	0	0	0	0	0	0	0	0	0	0	0	0	0	0	0	0	0	0	0	0	0	0	0	0	0	0
Bacteria;Actinobacteria;Thermoleophilia;Solirubrobacterales;Solirubrobacteraceae;Patulibacter;	0	0	0	0	0	0	0	0	0	0	0	0	0	0	0	0	0	0	0	0	0	0	0	0	0	0
Bacteria;Actinobacteria;Thermoleophilia;Solirubrobacterales;Solirubrobacteraceae;Solirubrobacter;	0	0	0	0	0	0	0	0	0	0	0	0	0	0	0	0	0	0	0	0	0	0	0	0	0	0
Bacteria;Actinobacteria;Thermoleophilia;Solirubrobacterales;Solirubrobacteraceae;uncultured;	0	0	0	0	0	0	0	0	0	0	0	0	0	0	0	0	0	0	0	0	0	0	0	0	0	0
Bacteria;Actinobacteria;Thermoleophilia;Thermophilales;	0	0	0	0	0	0	0	0	0	0	0	0	0	0	0	0	0	0	0	0	0	0	0	0	0	0
Bacteria;Actinobacteria;Thermoleophilia;Thermophilales;Thermoleophilaceae;	0	0	0	0	0	0	0	0	0	0	0	0	0	0	0	0	0	0	0	0	0	0	0	0	0	0
Bacteria;Actinobacteria;Thermoleophilia;Thermophilales;Thermoleophilaceae;Thermoleophilum;	0	0	0	0	0	0	0	0	0	0	0	0	0	0	0	0	0	0	0	0	0	0	0	0	0	0
Bacteria;Actinobacteria;Thermoleophilia;uncultured;	0	0	0	0	0	0	0	0	0	0	0	0	0	0	0	0	0	0	0	0	0	0	0	0	0	0
Bacteria;Actinobacteria;WCHB1-81;	0	0	0	0	0	0	0	0	0	0	0	0	0	0	0	0	0	0	0	0	0	0	0	0	0	0
Bacteria;Aegiribacteria;	0	0	0	0	0	0	0	0	0	0	0	0	0	0	0	0	0	0	0	0	0	0	0	0	0	0
Bacteria;Aerophobetes;	0	0	0	0	0	0	0	0	0	0	0	0	0	0	0	0	0	0	0	0	0	0	0	0	0	0
Bacteria;AncK6;	0	0	0	0	0	0	0	0	0	0	0	0	0	0	0	0	0	0	0	0	0	0	0	0	0	0
Bacteria;Aquificae;	0	0	0	0	0	0	0	0	0	0	0	0	0	0	0	0	0	0	0	0	0	0	0	0	0	0
Bacteria;Aquificae;Aquificae;	0	0	0	0	0	0	0	0	0	0	0	0	0	0	0	0	0	0	0	0	0	0	0	0	0	0
Bacteria;Aquificae;Aquificae;Aquificales;	0	0	0	0	0	0	0	0	0	0	0	0	0	0	0	0	0	0	0	0	0	0	0	0	0	0
Bacteria;Aquificae;Aquificae;Aquificales;Aquificaceae;	0	0	0	0	0	0	0	0	0	0	0	0	0	0	0	0	0	0	0	0	0	0	0	0	0	0
Bacteria;Aquificae;Aquificae;Aquificales;Aquificaceae;Aquifex;	0	0	0	0	0	0	0	0	0	0	0	0	0	0	0	0	0	0	0	0	0	0	0	0	0	0
Bacteria;Aquificae;Aquificae;Aquificales;Aquificaceae;Hydrogenivirga;	0	0	0	0	0	0	0	0	0	0	0	0	0	0	0	0	0	0	0	0	0	0	0	0	0	0
Bacteria;Aquificae;Aquificae;Aquificales;Aquificaceae;Hydrogenobacter;	0	0	0	0	0	0	0	0	0	0	0	0	0	0	0	0	0	0	0	0	0	0	0	0	0	0
Bacteria;Aquificae;Aquificae;Aquificales;Aquificaceae;Thermocrinis;	0	0	0	0	0	0	0	0	0	0	0	0	0	0	0	0	0	0	0	0	0	0	0	0	0	0
Bacteria;Aquificae;Aquificae;Aquificales;Aquificaceae;uncultured;	0	0	0	0	0	0	0	0	0	0	0	0	0	0	0	0	0	0	0	0	0	0	0	0	0	0
Bacteria;Aquificae;Aquificae;Aquificales;Hydrogenobaculaceae;	0	0	0	0	0	0	0	0	0	0	0	0	0	0	0	0	0	0	0	0	0	0	0	0	0	0
Bacteria;Aquificae;Aquificae;Aquificales;Hydrogenobaculaceae;Hydrogenobaculum;	0	0	0	0	0	0	0	0	0	0	0	0	0	0	0	0	0	0	0	0	0	0	0	0	0	0
Bacteria;Aquificae;Aquificae;Hydrogenothermales;	0	0	0	0	0	0	0	0	0	0	0	0	0	0	0	0	0	0	0	0	0	0	0	0	0	0
Bacteria;Aquificae;Aquificae;Hydrogenothermales;Hydrogenothermaceae;	0	0	0	0	0	0	0	0	0	0	0	0	0	0	0	0	0	0	0	0	0	0	0	0	0	0
Bacteria;Aquificae;Aquificae;Hydrogenothermales;Hydrogenothermaceae;Hydrogenothermus;	0	0	0	0	0	0	0	0	0	0	0	0	0	0	0	0	0	0	0	0	0	0	0	0	0	0
Bacteria;Aquificae;Aquificae;Hydrogenothermales;Hydrogenothermaceae;Persephonella;	0	0	0	0	0	0	0	0	0	0	0	0	0	0	0	0	0	0	0	0	0	0	0	0	0	0
Bacteria;Aquificae;Aquificae;Hydrogenothermales;Hydrogenothermaceae;Sulfurihydrogenibium;	0	0	0	0	0	0	0	0	0	0	0	0	0	0	0	0	0	0	0	0	0	0	0	0	0	0
Bacteria;Aquificae;Aquificae;Hydrogenothermales;Hydrogenothermaceae;uncultured;	0	0	0	0	0	0	0	0	0	0	0	0	0	0	0	0	0	0	0	0	0	0	0	0	0	0
Bacteria;Aquificae;Aquificae;Hydrogenothermales;Hydrogenothermaceae;Venenivibrio;	0	0	0	0	0	0	0	0	0	0	0	0	0	0	0	0	0	0	0	0	0	0	0	0	0	0
Bacteria;Aquificae;Desulfurobacteriia;	0	0	0	0	0	0	0	0	0	0	0	0	0	0	0	0	0	0	0	0	0	0	0	0	0	0
Bacteria;Aquificae;Desulfurobacteriia;Desulfurobacteriales;	0	0	0	0	0	0	0	0	0	0	0	0	0	0	0	0	0	0	0	0	0	0	0	0	0	0
Bacteria;Aquificae;Desulfurobacteriia;Desulfurobacteriales;Desulfurobacteriaceae;	0	0	0	0	0	0	0	0	0	0	0	0	0	0	0	0	0	0	0	0	0	0	0	0	0	0
Bacteria;Aquificae;Desulfurobacteriia;Desulfurobacteriales;Desulfurobacteriaceae;Balnearium;	0	0	0	0	0	0	0	0	0	0	0	0	0	0	0	0	0	0	0	0	0	0	0	0	0	0
Bacteria;Aquificae;Desulfurobacteriia;Desulfurobacteriales;Desulfurobacteriaceae;Desulfurobacterium;	0	0	0	0	0	0	0	0	0	0	0	0	0	0	0	0	0	0	0	0	0	0	0	0	0	0
Bacteria;Aquificae;Desulfurobacteriia;Desulfurobacteriales;Desulfurobacteriaceae;Phorcysia;	0	0	0	0	0	0	0	0	0	0	0	0	0	0	0	0	0	0	0	0	0	0	0	0	0	0
Bacteria;Aquificae;Desulfurobacteriia;Desulfurobacteriales;Desulfurobacteriaceae;Thermovibrio;	0	0	0	0	0	0	0	0	0	0	0	0	0	0	0	0	0	0	0	0	0	0	0	0	0	0
Bacteria;Armatimonadetes;	0	0	0	0	0	0	0	0	0	0	0	0	0	0	0	0	0	0	0	0	0	0	0	0	0	0
Bacteria;Armatimonadetes;Armatimonadia;	0	0	0	0	0	0	0	0	0	0	0	0	0	0	0	0	0	0	0	0	0	0	0	0	0	0
Bacteria;Armatimonadetes;Armatimonadia;Armatimonadales;	0	0	0	0	0	0	0	0	0	0	0	0	0	0	0	0	0	0	0	0	0	0	0	0	0	0
Bacteria;Armatimonadetes;Armatimonadia;Armatimonadales;Armatimonadaceae;	0	0	0	0	0	0	0	0	0	0	0	0	0	0	0	0	0	0	0	0	0	0	0	0	0	0
Bacteria;Armatimonadetes;Armatimonadia;Armatimonadales;Armatimonadaceae;Armatimonas;	0	0	0	0	0	0	0	0	0	0	0	0	0	0	0	0	0	0	0	0	0	0	0	0	0	0
Bacteria;Armatimonadetes;Chthonomonadetes;	0	0	0	0	0	0	0	0	0	0	0	0	0	0	0	0	0	0	0	0	0	0	0	0	0	0
Bacteria;Armatimonadetes;Chthonomonadetes;Chthonomonadales;	0	0	0	0	0	0	0	0	0	0	0	0	0	0	0	0	0	0	0	0	0	0	0	0	0	0
Bacteria;Armatimonadetes;Chthonomonadetes;Chthonomonadales;Chthonomonadaceae;	0	0	0	0	0	0	0	0	0	0	0	0	0	0	0	0	0	0	0	0	0	0	0	0	0	0
Bacteria;Armatimonadetes;Chthonomonadetes;Chthonomonadales;Chthonomonadaceae;Chthonomonas;	0	0	0	0	0	0	0	0	0	0	0	0	0	0	0	0	0	0	0	0	0	0	0	0	0	0
Bacteria;Armatimonadetes;DG-56;	0	0	0	0	0	0	0	0	0	0	0	0	0	0	0	0	0	0	0	0	0	0	0	0	0	0
Bacteria;Armatimonadetes;Fimbriimonadia;	0	0	0	0	0	0	0	0	0	0	0	0	0	0	0	0	0	0	0	0	0	0	0	0	0	0
Bacteria;Armatimonadetes;Fimbriimonadia;Fimbriimonadales;	0	0	0	0	0	0	0	0	0	0	0	0	0	0	0	0	0	0	0	0	0	0	0	0	0	0
Bacteria;Armatimonadetes;Fimbriimonadia;Fimbriimonadales;Fimbriimonadaceae;	0	0	0	0	0	0	0	0	0	0	0	0	0	0	0	0	0	0	0	0	0	0	0	0	0	0
Bacteria;Armatimonadetes;Fimbriimonadia;Fimbriimonadales;Fimbriimonadaceae;Fimbriimonas;	0	0	0	0	0	0	0	0	0	0	0	0	0	0	0	0	0	0	0	0	0	0	0	0	0	0
Bacteria;Armatimonadetes;uncultured;	0	0	0	0	0	0	0	0	0	0	0	0	0	0	0	0	0	0	0	0	0	0	0	0	0	0
Bacteria;Atribacteria;	0	0	0	0	0	0	0	0	0	0	0	0	0	0	0	0	0	0	0	0	0	0	0	0	0	0
Bacteria;Atribacteria;Caldatribacteriia;	0	0	0	0	0	0	0	0	0	0	0	0	0	0	0	0	0	0	0	0	0	0	0	0	0	0
Bacteria;Atribacteria;Caldatribacteriia;Caldatribacteriales;	0	0	0	0	0	0	0	0	0	0	0	0	0	0	0	0	0	0	0	0	0	0	0	0	0	0
Bacteria;Atribacteria;Caldatribacteriia;Caldatribacteriales;Caldatribacteriaceae;	0	0	0	0	0	0	0	0	0	0	0	0	0	0	0	0	0	0	0	0	0	0	0	0	0	0
Bacteria;Atribacteria;Caldatribacteriia;Caldatribacteriales;Caldatribacteriaceae;Candidatus Caldatribacterium;	0	0	0	0	0	0	0	0	0	0	0	0	0	0	0	0	0	0	0	0	0	0	0	0	0	0
Bacteria;Atribacteria;JS1;	0	0	0	0	0	0	0	0	0	0	0	0	0	0	0	0	0	0	0	0	0	0	0	0	0	0
Bacteria;Bacteroidetes;	0	0	0	0	0	0	0	0	0	0	0	0	0	0	0	0	0	0	0	0	0	0	0	0	0	0
Bacteria;Bacteroidetes;Bacteroidia;	0	0	0	0	0	0	0	0	0	0	0	0	0	0	0	0	0	0	0	0	0	0	0	0	0	0
Bacteria;Bacteroidetes;Bacteroidia;Bacteroidales;	0	0	0	0	0	0	0	0	0	0	0	0	0	0	0	0	0	0	0	0	0	0	0	0	0	0
Bacteria;Bacteroidetes;Bacteroidia;Bacteroidales;009E01-B-SD-P15;	0	0	0	0	0	0	0	0	0	0	0	0	0	0	0	0	0	0	0	0	0	0	0	0	0	0
Bacteria;Bacteroidetes;Bacteroidia;Bacteroidales;3M1PL1-52 termite group;	0	0	0	0	0	0	0	0	0	0	0	0	0	0	0	0	0	0	0	0	0	0	0	0	0	0
Bacteria;Bacteroidetes;Bacteroidia;Bacteroidales;Bacteroidaceae;	0	0	0	0	0	0	0	0	0	0	0	0	0	0	0	0	0	0	0	0	0	0	0	0	0	0
Bacteria;Bacteroidetes;Bacteroidia;Bacteroidales;Bacteroidaceae;Bacteroides;	0	0	0	0	0	0	0	0	0	0	0	0	0	0	0	0	0	0	0	0	0	0	0	0	0	0
Bacteria;Bacteroidetes;Bacteroidia;Bacteroidales;Bacteroidales BS11 gut group;	0	0	0	0	0	0	0	0	0	0	0	0	0	0	0	0	0	0	0	0	0	0	0	0	0	0
Bacteria;Bacteroidetes;Bacteroidia;Bacteroidales;Bacteroidales Incertae Sedis;	0	0	0	0	0	0	0	0	0	0	0	0	0	0	0	0	0	0	0	0	0	0	0	0	0	0
Bacteria;Bacteroidetes;Bacteroidia;Bacteroidales;Bacteroidales Incertae Sedis;Phocaeicola;	0	0	0	0	0	0	0	0	0	0	0	0	0	0	0	0	0	0	0	0	0	0	0	0	0	0
Bacteria;Bacteroidetes;Bacteroidia;Bacteroidales;Bacteroidales RF16 group;	0	0	0	0	0	0	0	0	0	0	0	0	0	0	0	0	0	0	0	0	0	0	0	0	0	0
Bacteria;Bacteroidetes;Bacteroidia;Bacteroidales;Bacteroidales UCG-001;	0	0	0	0	0	0	0	0	0	0	0	0	0	0	0	0	0	0	0	0	0	0	0	0	0	0
Bacteria;Bacteroidetes;Bacteroidia;Bacteroidales;Bacteroidetes BD2-2;	0	0	0	0	0	0	0	0	0	0	0	0	0	0	0	0	0	0	0	0	0	0	0	0	0	0
Bacteria;Bacteroidetes;Bacteroidia;Bacteroidales;Bacteroidetes vadinHA17;	0	0	0	0	0	0	0	0	0	0	0	0	0	0	0	0	0	0	0	0	0	0	0	0	0	0
Bacteria;Bacteroidetes;Bacteroidia;Bacteroidales;Barnesiellaceae;	0	0	0	0	0	0	0	0	0	0	0	0	0	0	0	0	0	0	0	0	0	0	0	0	0	0
Bacteria;Bacteroidetes;Bacteroidia;Bacteroidales;Barnesiellaceae;Barnesiella;	0	0	0	0	0	0	0	0	0	0	0	0	0	0	0	0	0	0	0	0	0	0	0	0	0	0
Bacteria;Bacteroidetes;Bacteroidia;Bacteroidales;Barnesiellaceae;Coprobacter;	0	0	0	0	0	0	0	0	0	0	0	0	0	0	0	0	0	0	0	0	0	0	0	0	0	0
Bacteria;Bacteroidetes;Bacteroidia;Bacteroidales;Barnesiellaceae;uncultured;	0	0	0	0	0	0	0	0	0	0	0	0	0	0	0	0	0	0	0	0	0	0	0	0	0	0
Bacteria;Bacteroidetes;Bacteroidia;Bacteroidales;CAP-aah99b04;	0	0	0	0	0	0	0	0	0	0	0	0	0	0	0	0	0	0	0	0	0	0	0	0	0	0
Bacteria;Bacteroidetes;Bacteroidia;Bacteroidales;COB P4-1 termite group;	0	0	0	0	0	0	0	0	0	0	0	0	0	0	0	0	0	0	0	0	0	0	0	0	0	0
Bacteria;Bacteroidetes;Bacteroidia;Bacteroidales;CR-115;	0	0	0	0	0	0	0	0	0	0	0	0	0	0	0	0	0	0	0	0	0	0	0	0	0	0
Bacteria;Bacteroidetes;Bacteroidia;Bacteroidales;Dysgonomonadaceae;	0	0	0	0	0	0	0	0	0	0	0	0	0	0	0	0	0	0	0	0	0	0	0	0	0	0
Bacteria;Bacteroidetes;Bacteroidia;Bacteroidales;Dysgonomonadaceae;Candidatus Armantifilum;	0	0	0	0	0	0	0	0	0	0	0	0	0	0	0	0	0	0	0	0	0	0	0	0	0	0
Bacteria;Bacteroidetes;Bacteroidia;Bacteroidales;Dysgonomonadaceae;Candidatus Azobacteroides;	0	0	0	0	0	0	0	0	0	0	0	0	0	0	0	0	0	0	0	0	0	0	0	0	0	0
Bacteria;Bacteroidetes;Bacteroidia;Bacteroidales;Dysgonomonadaceae;Candidatus Symbiothrix;	0	0	0	0	0	0	0	0	0	0	0	0	0	0	0	0	0	0	0	0	0	0	0	0	0	0
Bacteria;Bacteroidetes;Bacteroidia;Bacteroidales;Dysgonomonadaceae;Dysgonomonas;	0	0	0	0	0	0	0	0	0	0	0	0	0	0	0	0	0	0	0	0	0	0	0	0	0	0
Bacteria;Bacteroidetes;Bacteroidia;Bacteroidales;Dysgonomonadaceae;Fermentimonas;	0	0	0	0	0	0	0	0	0	0	0	0	0	0	0	0	0	0	0	0	0	0	0	0	0	0
Bacteria;Bacteroidetes;Bacteroidia;Bacteroidales;Dysgonomonadaceae;Petrimonas;	0	0	0	0	0	0	0	0	0	0	0	0	0	0	0	0	0	0	0	0	0	0	0	0	0	0
Bacteria;Bacteroidetes;Bacteroidia;Bacteroidales;Dysgonomonadaceae;Proteiniphilum;	0	0	0	0	0	0	0	0	0	0	0	0	0	0	0	0	0	0	0	0	0	0	0	0	0	0
Bacteria;Bacteroidetes;Bacteroidia;Bacteroidales;Dysgonomonadaceae;uncultured;	0	0	0	0	0	0	0	0	0	0	0	0	0	0	0	0	0	0	0	0	0	0	0	0	0	0
Bacteria;Bacteroidetes;Bacteroidia;Bacteroidales;F082;	0	0	0	0	0	0	0	0	0	0	0	0	0	0	0	0	0	0	0	0	0	0	0	0	0	0
Bacteria;Bacteroidetes;Bacteroidia;Bacteroidales;FTLpost3;	0	0	0	0	0	0	0	0	0	0	0	0	0	0	0	0	0	0	0	0	0	0	0	0	0	0
Bacteria;Bacteroidetes;Bacteroidia;Bacteroidales;gir-aah93h0;	0	0	0	0	0	0	0	0	0	0	0	0	0	0	0	0	0	0	0	0	0	0	0	0	0	0
Bacteria;Bacteroidetes;Bacteroidia;Bacteroidales;GZKB124;	0	0	0	0	0	0	0	0	0	0	0	0	0	0	0	0	0	0	0	0	0	0	0	0	0	0
Bacteria;Bacteroidetes;Bacteroidia;Bacteroidales;HAW-RM37-2;	0	0	0	0	0	0	0	0	0	0	0	0	0	0	0	0	0	0	0	0	0	0	0	0	0	0
Bacteria;Bacteroidetes;Bacteroidia;Bacteroidales;Ika33;	0	0	0	0	0	0	0	0	0	0	0	0	0	0	0	0	0	0	0	0	0	0	0	0	0	0
Bacteria;Bacteroidetes;Bacteroidia;Bacteroidales;LKC2.127-25;	0	0	0	0	0	0	0	0	0	0	0	0	0	0	0	0	0	0	0	0	0	0	0	0	0	0
Bacteria;Bacteroidetes;Bacteroidia;Bacteroidales;M2PB4-65 termite group;	0	0	0	0	0	0	0	0	0	0	0	0	0	0	0	0	0	0	0	0	0	0	0	0	0	0
Bacteria;Bacteroidetes;Bacteroidia;Bacteroidales;Marinifilaceae;	0	0	0	0	0	0	0	0	0	0	0	0	0	0	0	0	0	0	0	0	0	0	0	0	0	0
Bacteria;Bacteroidetes;Bacteroidia;Bacteroidales;Marinifilaceae;Butyricimonas;	0	0	0	0	0	0	0	0	0	0	0	0	0	0	0	0	0	0	0	0	0	0	0	0	0	0
Bacteria;Bacteroidetes;Bacteroidia;Bacteroidales;Marinifilaceae;Marinifilum;	0	0	0	0	0	0	0	0	0	0	0	0	0	0	0	0	0	0	0	0	0	0	0	0	0	0
Bacteria;Bacteroidetes;Bacteroidia;Bacteroidales;Marinifilaceae;Odoribacter;	0	0	0	0	0	0	0	0	0	0	0	0	0	0	0	0	0	0	0	0	0	0	0	0	0	0
Bacteria;Bacteroidetes;Bacteroidia;Bacteroidales;Marinifilaceae;Sanguibacteroides;	0	0	0	0	0	0	0	0	0	0	0	0	0	0	0	0	0	0	0	0	0	0	0	0	0	0
Bacteria;Bacteroidetes;Bacteroidia;Bacteroidales;Marinifilaceae;uncultured;	0	0	0	0	0	0	0	0	0	0	0	0	0	0	0	0	0	0	0	0	0	0	0	0	0	0
Bacteria;Bacteroidetes;Bacteroidia;Bacteroidales;Marinilabiliaceae;	0	0	0	0	0	0	0	0	0	0	0	0	0	0	0	0	0	0	0	0	0	0	0	0	0	0
Bacteria;Bacteroidetes;Bacteroidia;Bacteroidales;Marinilabiliaceae;[Cytophaga] xylanolytica group;	0	0	0	0	0	0	0	0	0	0	0	0	0	0	0	0	0	0	0	0	0	0	0	0	0	0
Bacteria;Bacteroidetes;Bacteroidia;Bacteroidales;Marinilabiliaceae;Alkaliflexus;	0	0	0	0	0	0	0	0	0	0	0	0	0	0	0	0	0	0	0	0	0	0	0	0	0	0
Bacteria;Bacteroidetes;Bacteroidia;Bacteroidales;Marinilabiliaceae;Alkalitalea;	0	0	0	0	0	0	0	0	0	0	0	0	0	0	0	0	0	0	0	0	0	0	0	0	0	0
Bacteria;Bacteroidetes;Bacteroidia;Bacteroidales;Marinilabiliaceae;Anaerophaga;	0	0	0	0	0	0	0	0	0	0	0	0	0	0	0	0	0	0	0	0	0	0	0	0	0	0
Bacteria;Bacteroidetes;Bacteroidia;Bacteroidales;Marinilabiliaceae;Carboxylicivirga;	0	0	0	0	0	0	0	0	0	0	0	0	0	0	0	0	0	0	0	0	0	0	0	0	0	0
Bacteria;Bacteroidetes;Bacteroidia;Bacteroidales;Marinilabiliaceae;Geofilum;	0	0	0	0	0	0	0	0	0	0	0	0	0	0	0	0	0	0	0	0	0	0	0	0	0	0
Bacteria;Bacteroidetes;Bacteroidia;Bacteroidales;Marinilabiliaceae;Labilibacter;	0	0	0	0	0	0	0	0	0	0	0	0	0	0	0	0	0	0	0	0	0	0	0	0	0	0
Bacteria;Bacteroidetes;Bacteroidia;Bacteroidales;Marinilabiliaceae;Mangroviflexus;	0	0	0	0	0	0	0	0	0	0	0	0	0	0	0	0	0	0	0	0	0	0	0	0	0	0
Bacteria;Bacteroidetes;Bacteroidia;Bacteroidales;Marinilabiliaceae;Marinilabilia;	0	0	0	0	0	0	0	0	0	0	0	0	0	0	0	0	0	0	0	0	0	0	0	0	0	0
Bacteria;Bacteroidetes;Bacteroidia;Bacteroidales;Marinilabiliaceae;Natronoflexus;	0	0	0	0	0	0	0	0	0	0	0	0	0	0	0	0	0	0	0	0	0	0	0	0	0	0
Bacteria;Bacteroidetes;Bacteroidia;Bacteroidales;Marinilabiliaceae;Ruminofilibacter;	0	0	0	0	0	0	0	0	0	0	0	0	0	0	0	0	0	0	0	0	0	0	0	0	0	0
Bacteria;Bacteroidetes;Bacteroidia;Bacteroidales;Marinilabiliaceae;Saccharicrinis;	0	0	0	0	0	0	0	0	0	0	0	0	0	0	0	0	0	0	0	0	0	0	0	0	0	0
Bacteria;Bacteroidetes;Bacteroidia;Bacteroidales;Marinilabiliaceae;Thermophagus;	0	0	0	0	0	0	0	0	0	0	0	0	0	0	0	0	0	0	0	0	0	0	0	0	0	0
Bacteria;Bacteroidetes;Bacteroidia;Bacteroidales;Marinilabiliaceae;uncultured;	0	0	0	0	0	0	0	0	0	0	0	0	0	0	0	0	0	0	0	0	0	0	0	0	0	0
Bacteria;Bacteroidetes;Bacteroidia;Bacteroidales;MgMjR-022;	0	0	0	0	0	0	0	0	0	0	0	0	0	0	0	0	0	0	0	0	0	0	0	0	0	0
Bacteria;Bacteroidetes;Bacteroidia;Bacteroidales;ML635J-40 aquatic group;	0	0	0	0	0	0	0	0	0	0	0	0	0	0	0	0	0	0	0	0	0	0	0	0	0	0
Bacteria;Bacteroidetes;Bacteroidia;Bacteroidales;Muribaculaceae;	0	0	0	0	0	0	0	0	0	0	0	0	0	0	0	0	0	0	0	0	0	0	0	0	0	0
Bacteria;Bacteroidetes;Bacteroidia;Bacteroidales;Muribaculaceae;CAG-873;	0	0	0	0	0	0	0	0	0	0	0	0	0	0	0	0	0	0	0	0	0	0	0	0	0	0
Bacteria;Bacteroidetes;Bacteroidia;Bacteroidales;Muribaculaceae;Muribaculum;	0	0	0	0	0	0	0	0	0	0	0	0	0	0	0	0	0	0	0	0	0	0	0	0	0	0
Bacteria;Bacteroidetes;Bacteroidia;Bacteroidales;p-251-o5;	0	0	0	0	0	0	0	0	0	0	0	0	0	0	0	0	0	0	0	0	0	0	0	0	0	0
Bacteria;Bacteroidetes;Bacteroidia;Bacteroidales;p-2534-18B5 gut group;	0	0	0	0	0	0	0	0	0	0	0	0	0	0	0	0	0	0	0	0	0	0	0	0	0	0
Bacteria;Bacteroidetes;Bacteroidia;Bacteroidales;Paludibacteraceae;	0	0	0	0	0	0	0	0	0	0	0	0	0	0	0	0	0	0	0	0	0	0	0	0	0	0
Bacteria;Bacteroidetes;Bacteroidia;Bacteroidales;Paludibacteraceae;F0058;	0	0	0	0	0	0	0	0	0	0	0	0	0	0	0	0	0	0	0	0	0	0	0	0	0	0
Bacteria;Bacteroidetes;Bacteroidia;Bacteroidales;Paludibacteraceae;H1;	0	0	0	0	0	0	0	0	0	0	0	0	0	0	0	0	0	0	0	0	0	0	0	0	0	0
Bacteria;Bacteroidetes;Bacteroidia;Bacteroidales;Paludibacteraceae;Microbacter;	0	0	0	0	0	0	0	0	0	0	0	0	0	0	0	0	0	0	0	0	0	0	0	0	0	0
Bacteria;Bacteroidetes;Bacteroidia;Bacteroidales;Paludibacteraceae;Paludibacter;	0	0	0	0	0	0	0	0	0	0	0	0	0	0	0	0	0	0	0	0	0	0	0	0	0	0
Bacteria;Bacteroidetes;Bacteroidia;Bacteroidales;Paludibacteraceae;uncultured;	0	0	0	0	0	0	0	0	0	0	0	0	0	0	0	0	0	0	0	0	0	0	0	0	0	0
Bacteria;Bacteroidetes;Bacteroidia;Bacteroidales;PeH15;	0	0	0	0	0	0	0	0	0	0	0	0	0	0	0	0	0	0	0	0	0	0	0	0	0	0
Bacteria;Bacteroidetes;Bacteroidia;Bacteroidales;Porphyromonadaceae;	0	0	0	0	0	0	0	0	0	0	0	0	0	0	0	0	0	0	0	0	0	0	0	0	0	0
Bacteria;Bacteroidetes;Bacteroidia;Bacteroidales;Porphyromonadaceae;Falsiporphyromonas;	0	0	0	0	0	0	0	0	0	0	0	0	0	0	0	0	0	0	0	0	0	0	0	0	0	0
Bacteria;Bacteroidetes;Bacteroidia;Bacteroidales;Porphyromonadaceae;Porphyromonas;	0	0	0	0	0	0	0	0	0	0	0	0	0	0	0	0	0	0	0	0	0	0	0	0	0	0
Bacteria;Bacteroidetes;Bacteroidia;Bacteroidales;Prevotellaceae;	0	0	0	0	0	0	0	0	0	0	0	0	0	0	0	0	0	0	0	0	0	0	0	0	0	0
Bacteria;Bacteroidetes;Bacteroidia;Bacteroidales;Prevotellaceae;Alloprevotella;	0	0	0	0	0	0	0	0	0	0	0	0	0	0	0	0	0	0	0	0	0	0	0	0	0	0
Bacteria;Bacteroidetes;Bacteroidia;Bacteroidales;Prevotellaceae;Paraprevotella;	0	0	0	0	0	0	0	0	0	0	0	0	0	0	0	0	0	0	0	0	0	0	0	0	0	0
Bacteria;Bacteroidetes;Bacteroidia;Bacteroidales;Prevotellaceae;Prevotella 1;	0	0	0	0	0	0	0	0	0	0	0	0	0	0	0	0	0	0	0	0	0	0	0	0	0	0
Bacteria;Bacteroidetes;Bacteroidia;Bacteroidales;Prevotellaceae;Prevotella 2;	0	0	0	0	0	0	0	0	0	0	0	0	0	0	0	0	0	0	0	0	0	0	0	0	0	0
Bacteria;Bacteroidetes;Bacteroidia;Bacteroidales;Prevotellaceae;Prevotella 6;	0	0	0	0	0	0	0	0	0	0	0	0	0	0	0	0	0	0	0	0	0	0	0	0	0	0
Bacteria;Bacteroidetes;Bacteroidia;Bacteroidales;Prevotellaceae;Prevotella 7;	0	0	0	0	0	0	0	0	0	0	0	0	0	0	0	0	0	0	0	0	0	0	0	0	0	0
Bacteria;Bacteroidetes;Bacteroidia;Bacteroidales;Prevotellaceae;Prevotella 9;	0	0	0	0	0	0	0	0	0	0	0	0	0	0	0	0	0	0	0	0	0	0	0	0	0	0
Bacteria;Bacteroidetes;Bacteroidia;Bacteroidales;Prevotellaceae;Prevotella;	0	0	0	0	0	0	0	0	0	0	0	0	0	0	0	0	0	0	0	0	0	0	0	0	0	0
Bacteria;Bacteroidetes;Bacteroidia;Bacteroidales;Prevotellaceae;Prevotellaceae Ga6A1 group;	0	0	0	0	0	0	0	0	0	0	0	0	0	0	0	0	0	0	0	0	0	0	0	0	0	0
Bacteria;Bacteroidetes;Bacteroidia;Bacteroidales;Prevotellaceae;Prevotellaceae NK3B31 group;	0	0	0	0	0	0	0	0	0	0	0	0	0	0	0	0	0	0	0	0	0	0	0	0	0	0
Bacteria;Bacteroidetes;Bacteroidia;Bacteroidales;Prevotellaceae;Prevotellaceae UCG-001;	0	0	0	0	0	0	0	0	0	0	0	0	0	0	0	0	0	0	0	0	0	0	0	0	0	0
Bacteria;Bacteroidetes;Bacteroidia;Bacteroidales;Prevotellaceae;Prevotellaceae UCG-003;	0	0	0	0	0	0	0	0	0	0	0	0	0	0	0	0	0	0	0	0	0	0	0	0	0	0
Bacteria;Bacteroidetes;Bacteroidia;Bacteroidales;Prevotellaceae;Prevotellaceae UCG-004;	0	0	0	0	0	0	0	0	0	0	0	0	0	0	0	0	0	0	0	0	0	0	0	0	0	0
Bacteria;Bacteroidetes;Bacteroidia;Bacteroidales;Prevotellaceae;Prevotellaceae YAB2003 group;	0	0	0	0	0	0	0	0	0	0	0	0	0	0	0	0	0	0	0	0	0	0	0	0	0	0
Bacteria;Bacteroidetes;Bacteroidia;Bacteroidales;Prevotellaceae;uncultured;	0	0	0	0	0	0	0	0	0	0	0	0	0	0	0	0	0	0	0	0	0	0	0	0	0	0
Bacteria;Bacteroidetes;Bacteroidia;Bacteroidales;Prolixibacteraceae;	0	0	0	0	0	0	0	0	0	0	0	0	0	0	0	0	0	0	0	0	0	0	0	0	0	0
Bacteria;Bacteroidetes;Bacteroidia;Bacteroidales;Prolixibacteraceae;BSV13;	0	0	0	0	0	0	0	0	0	0	0	0	0	0	0	0	0	0	0	0	0	0	0	0	0	0
Bacteria;Bacteroidetes;Bacteroidia;Bacteroidales;Prolixibacteraceae;Draconibacterium;	0	0	0	0	0	0	0	0	0	0	0	0	0	0	0	0	0	0	0	0	0	0	0	0	0	0
Bacteria;Bacteroidetes;Bacteroidia;Bacteroidales;Prolixibacteraceae;Mangrovibacterium;	0	0	0	0	0	0	0	0	0	0	0	0	0	0	0	0	0	0	0	0	0	0	0	0	0	0
Bacteria;Bacteroidetes;Bacteroidia;Bacteroidales;Prolixibacteraceae;Mariniphaga;	0	0	0	0	0	0	0	0	0	0	0	0	0	0	0	0	0	0	0	0	0	0	0	0	0	0
Bacteria;Bacteroidetes;Bacteroidia;Bacteroidales;Prolixibacteraceae;Meniscus;	0	0	0	0	0	0	0	0	0	0	0	0	0	0	0	0	0	0	0	0	0	0	0	0	0	0
Bacteria;Bacteroidetes;Bacteroidia;Bacteroidales;Prolixibacteraceae;Prolixibacter;	0	0	0	0	0	0	0	0	0	0	0	0	0	0	0	0	0	0	0	0	0	0	0	0	0	0
Bacteria;Bacteroidetes;Bacteroidia;Bacteroidales;Prolixibacteraceae;Roseimarinus;	0	0	0	0	0	0	0	0	0	0	0	0	0	0	0	0	0	0	0	0	0	0	0	0	0	0
Bacteria;Bacteroidetes;Bacteroidia;Bacteroidales;Prolixibacteraceae;Sunxiuqinia;	0	0	0	0	0	0	0	0	0	0	0	0	0	0	0	0	0	0	0	0	0	0	0	0	0	0
Bacteria;Bacteroidetes;Bacteroidia;Bacteroidales;Prolixibacteraceae;Tangfeifania;	0	0	0	0	0	0	0	0	0	0	0	0	0	0	0	0	0	0	0	0	0	0	0	0	0	0
Bacteria;Bacteroidetes;Bacteroidia;Bacteroidales;Prolixibacteraceae;uncultured;	0	0	0	0	0	0	0	0	0	0	0	0	0	0	0	0	0	0	0	0	0	0	0	0	0	0
Bacteria;Bacteroidetes;Bacteroidia;Bacteroidales;Prolixibacteraceae;WCHB1-32;	0	0	0	0	0	0	0	0	0	0	0	0	0	0	0	0	0	0	0	0	0	0	0	0	0	0
Bacteria;Bacteroidetes;Bacteroidia;Bacteroidales;RH-aaj90h05;	0	0	0	0	0	0	0	0	0	0	0	0	0	0	0	0	0	0	0	0	0	0	0	0	0	0
Bacteria;Bacteroidetes;Bacteroidia;Bacteroidales;Rikenellaceae;	0	0	0	0	0	0	0	0	0	0	0	0	0	0	0	0	0	0	0	0	0	0	0	0	0	0
Bacteria;Bacteroidetes;Bacteroidia;Bacteroidales;Rikenellaceae;A7P-90m;	0	0	0	0	0	0	0	0	0	0	0	0	0	0	0	0	0	0	0	0	0	0	0	0	0	0
Bacteria;Bacteroidetes;Bacteroidia;Bacteroidales;Rikenellaceae;Acetobacteroides;	0	0	0	0	0	0	0	0	0	0	0	0	0	0	0	0	0	0	0	0	0	0	0	0	0	0
Bacteria;Bacteroidetes;Bacteroidia;Bacteroidales;Rikenellaceae;Alistipes;	0	0	0	0	0	0	0	0	0	0	0	0	0	0	0	0	0	0	0	0	0	0	0	0	0	0
Bacteria;Bacteroidetes;Bacteroidia;Bacteroidales;Rikenellaceae;Anaerocella;	0	0	0	0	0	0	0	0	0	0	0	0	0	0	0	0	0	0	0	0	0	0	0	0	0	0
Bacteria;Bacteroidetes;Bacteroidia;Bacteroidales;Rikenellaceae;Bact-08;	0	0	0	0	0	0	0	0	0	0	0	0	0	0	0	0	0	0	0	0	0	0	0	0	0	0
Bacteria;Bacteroidetes;Bacteroidia;Bacteroidales;Rikenellaceae;BCf9-17 termite group;	0	0	0	0	0	0	0	0	0	0	0	0	0	0	0	0	0	0	0	0	0	0	0	0	0	0
Bacteria;Bacteroidetes;Bacteroidia;Bacteroidales;Rikenellaceae;Blvii28 wastewater-sludge group;	0	0	0	0	0	0	0	0	0	0	0	0	0	0	0	0	0	0	0	0	0	0	0	0	0	0
Bacteria;Bacteroidetes;Bacteroidia;Bacteroidales;Rikenellaceae;dgA-11 gut group;	0	0	0	0	0	0	0	0	0	0	0	0	0	0	0	0	0	0	0	0	0	0	0	0	0	0
Bacteria;Bacteroidetes;Bacteroidia;Bacteroidales;Rikenellaceae;DMER64;	0	0	0	0	0	0	0	0	0	0	0	0	0	0	0	0	0	0	0	0	0	0	0	0	0	0
Bacteria;Bacteroidetes;Bacteroidia;Bacteroidales;Rikenellaceae;hoa5-07d05 gut group;	0	0	0	0	0	0	0	0	0	0	0	0	0	0	0	0	0	0	0	0	0	0	0	0	0	0
Bacteria;Bacteroidetes;Bacteroidia;Bacteroidales;Rikenellaceae;M2PB4-61 termite group;	0	0	0	0	0	0	0	0	0	0	0	0	0	0	0	0	0	0	0	0	0	0	0	0	0	0
Bacteria;Bacteroidetes;Bacteroidia;Bacteroidales;Rikenellaceae;Millionella;	0	0	0	0	0	0	0	0	0	0	0	0	0	0	0	0	0	0	0	0	0	0	0	0	0	0
Bacteria;Bacteroidetes;Bacteroidia;Bacteroidales;Rikenellaceae;Mucinivorans;	0	0	0	0	0	0	0	0	0	0	0	0	0	0	0	0	0	0	0	0	0	0	0	0	0	0
Bacteria;Bacteroidetes;Bacteroidia;Bacteroidales;Rikenellaceae;Rikenella;	0	0	0	0	0	0	0	0	0	0	0	0	0	0	0	0	0	0	0	0	0	0	0	0	0	0
Bacteria;Bacteroidetes;Bacteroidia;Bacteroidales;Rikenellaceae;Rikenellaceae RC9 gut group;	0	0	0	0	0	0	0	0	0	0	0	0	0	0	0	0	0	0	0	0	0	0	0	0	0	0
Bacteria;Bacteroidetes;Bacteroidia;Bacteroidales;Rikenellaceae;Rs-D38 termite group;	0	0	0	0	0	0	0	0	0	0	0	0	0	0	0	0	0	0	0	0	0	0	0	0	0	0
Bacteria;Bacteroidetes;Bacteroidia;Bacteroidales;Rikenellaceae;S50 wastewater-sludge group;	0	0	0	0	0	0	0	0	0	0	0	0	0	0	0	0	0	0	0	0	0	0	0	0	0	0
Bacteria;Bacteroidetes;Bacteroidia;Bacteroidales;Rikenellaceae;SP3-e08;	0	0	0	0	0	0	0	0	0	0	0	0	0	0	0	0	0	0	0	0	0	0	0	0	0	0
Bacteria;Bacteroidetes;Bacteroidia;Bacteroidales;Rikenellaceae;U29-B03;	0	0	0	0	0	0	0	0	0	0	0	0	0	0	0	0	0	0	0	0	0	0	0	0	0	0
Bacteria;Bacteroidetes;Bacteroidia;Bacteroidales;Rikenellaceae;uncultured;	0	0	0	0	0	0	0	0	0	0	0	0	0	0	0	0	0	0	0	0	0	0	0	0	0	0
Bacteria;Bacteroidetes;Bacteroidia;Bacteroidales;Rs-E47 termite group;	0	0	0	0	0	0	0	0	0	0	0	0	0	0	0	0	0	0	0	0	0	0	0	0	0	0
Bacteria;Bacteroidetes;Bacteroidia;Bacteroidales;Rs-E47 termite group;GWE2-42-42;	0	0	0	0	0	0	0	0	0	0	0	0	0	0	0	0	0	0	0	0	0	0	0	0	0	0
Bacteria;Bacteroidetes;Bacteroidia;Bacteroidales;Salinivirgaceae;	0	0	0	0	0	0	0	0	0	0	0	0	0	0	0	0	0	0	0	0	0	0	0	0	0	0
Bacteria;Bacteroidetes;Bacteroidia;Bacteroidales;Salinivirgaceae;Salinivirga;	0	0	0	0	0	0	0	0	0	0	0	0	0	0	0	0	0	0	0	0	0	0	0	0	0	0
Bacteria;Bacteroidetes;Bacteroidia;Bacteroidales;Salinivirgaceae;uncultured;	0	0	0	0	0	0	0	0	0	0	0	0	0	0	0	0	0	0	0	0	0	0	0	0	0	0
Bacteria;Bacteroidetes;Bacteroidia;Bacteroidales;SB-5;	0	0	0	0	0	0	0	0	0	0	0	0	0	0	0	0	0	0	0	0	0	0	0	0	0	0
Bacteria;Bacteroidetes;Bacteroidia;Bacteroidales;Tannerellaceae;	0	0	0	0	0	0	0	0	0	0	0	0	0	0	0	0	0	0	0	0	0	0	0	0	0	0
Bacteria;Bacteroidetes;Bacteroidia;Bacteroidales;Tannerellaceae;Candidatus Vestibaculum;	0	0	0	0	0	0	0	0	0	0	0	0	0	0	0	0	0	0	0	0	0	0	0	0	0	0
Bacteria;Bacteroidetes;Bacteroidia;Bacteroidales;Tannerellaceae;Macellibacteroides;	0	0	0	0	0	0	0	0	0	0	0	0	0	0	0	0	0	0	0	0	0	0	0	0	0	0
Bacteria;Bacteroidetes;Bacteroidia;Bacteroidales;Tannerellaceae;Parabacteroides;	0	0	0	0	0	0	0	0	0	0	0	0	0	0	0	0	0	0	0	0	0	0	0	0	0	0
Bacteria;Bacteroidetes;Bacteroidia;Bacteroidales;Tannerellaceae;Tannerella;	0	0	0	0	0	0	0	0	0	0	0	0	0	0	0	0	0	0	0	0	0	0	0	0	0	0
Bacteria;Bacteroidetes;Bacteroidia;Bacteroidales;Tannerellaceae;uncultured;	0	0	0	0	0	0	0	0	0	0	0	0	0	0	0	0	0	0	0	0	0	0	0	0	0	0
Bacteria;Bacteroidetes;Bacteroidia;Bacteroidales;uncultured;	0	0	0	0	0	0	0	0	0	0	0	0	0	0	0	0	0	0	0	0	0	0	0	0	0	0
Bacteria;Bacteroidetes;Bacteroidia;Bacteroidales;vadinHA21;	0	0	0	0	0	0	0	0	0	0	0	0	0	0	0	0	0	0	0	0	0	0	0	0	0	0
Bacteria;Bacteroidetes;Bacteroidia;Bacteroidetes VC2.1 Bac22;	0	0	0	0	0	0	0	0	0	0	0	0	0	0	0	0	0	0	0	0	0	0	0	0	0	0
Bacteria;Bacteroidetes;Bacteroidia;Chitinophagales;	0	0	0	0	0	0	0	0	0	0	0	0	0	0	0	0	0	0	0	0	0	0	0	0	0	0
Bacteria;Bacteroidetes;Bacteroidia;Chitinophagales;37-13;	0	0	0	0	0	0	0	0	0	0	0	0	0	0	0	0	0	0	0	0	0	0	0	0	0	0
Bacteria;Bacteroidetes;Bacteroidia;Chitinophagales;Chitinophagaceae;	0	0	0	0	0	0	0	0	0	0	0	0	0	0	0	0	0	0	0	0	0	0	0	0	0	0
Bacteria;Bacteroidetes;Bacteroidia;Chitinophagales;Chitinophagaceae;Arachidicoccus;	0	0	0	0	0	0	0	0	0	0	0	0	0	0	0	0	0	0	0	0	0	0	0	0	0	0
Bacteria;Bacteroidetes;Bacteroidia;Chitinophagales;Chitinophagaceae;Asinibacterium;	0	0	0	0	0	0	0	0	0	0	0	0	0	0	0	0	0	0	0	0	0	0	0	0	0	0
Bacteria;Bacteroidetes;Bacteroidia;Chitinophagales;Chitinophagaceae;Chitinophaga;	0	0	0	0	0	0	0	0	0	0	0	0	0	0	0	0	0	0	0	0	0	0	0	0	0	0
Bacteria;Bacteroidetes;Bacteroidia;Chitinophagales;Chitinophagaceae;Cnuella;	0	0	0	0	0	0	0	0	0	0	0	0	0	0	0	0	0	0	0	0	0	0	0	0	0	0
Bacteria;Bacteroidetes;Bacteroidia;Chitinophagales;Chitinophagaceae;Crenotalea;	0	0	0	0	0	0	0	0	0	0	0	0	0	0	0	0	0	0	0	0	0	0	0	0	0	0
Bacteria;Bacteroidetes;Bacteroidia;Chitinophagales;Chitinophagaceae;Dinghuibacter;	0	0	0	0	0	0	0	0	0	0	0	0	0	0	0	0	0	0	0	0	0	0	0	0	0	0
Bacteria;Bacteroidetes;Bacteroidia;Chitinophagales;Chitinophagaceae;Ferruginibacter;	0	0	0	0	0	0	0	0	0	0	0	0	0	0	0	0	0	0	0	0	0	0	0	0	0	0
Bacteria;Bacteroidetes;Bacteroidia;Chitinophagales;Chitinophagaceae;Filimonas;	0	0	0	0	0	0	0	0	0	0	0	0	0	0	0	0	0	0	0	0	0	0	0	0	0	0
Bacteria;Bacteroidetes;Bacteroidia;Chitinophagales;Chitinophagaceae;Filobacterium;	0	0	0	0	0	0	0	0	0	0	0	0	0	0	0	0	0	0	0	0	0	0	0	0	0	0
Bacteria;Bacteroidetes;Bacteroidia;Chitinophagales;Chitinophagaceae;Flaviaesturariibacter;	0	0	0	0	0	0	0	0	0	0	0	0	0	0	0	0	0	0	0	0	0	0	0	0	0	0
Bacteria;Bacteroidetes;Bacteroidia;Chitinophagales;Chitinophagaceae;Flavihumibacter;	0	0	0	0	0	0	0	0	0	0	0	0	0	0	0	0	0	0	0	0	0	0	0	0	0	0
Bacteria;Bacteroidetes;Bacteroidia;Chitinophagales;Chitinophagaceae;Flavisolibacter;	0	0	0	0	0	0	0	0	0	0	0	0	0	0	0	0	0	0	0	0	0	0	0	0	0	0
Bacteria;Bacteroidetes;Bacteroidia;Chitinophagales;Chitinophagaceae;Flavitalea;	0	0	0	0	0	0	0	0	0	0	0	0	0	0	0	0	0	0	0	0	0	0	0	0	0	0
Bacteria;Bacteroidetes;Bacteroidia;Chitinophagales;Chitinophagaceae;Haoranjiania;	0	0	0	0	0	0	0	0	0	0	0	0	0	0	0	0	0	0	0	0	0	0	0	0	0	0
Bacteria;Bacteroidetes;Bacteroidia;Chitinophagales;Chitinophagaceae;Heliimonas;	0	0	0	0	0	0	0	0	0	0	0	0	0	0	0	0	0	0	0	0	0	0	0	0	0	0
Bacteria;Bacteroidetes;Bacteroidia;Chitinophagales;Chitinophagaceae;Hydrobacter;	0	0	0	0	0	0	0	0	0	0	0	0	0	0	0	0	0	0	0	0	0	0	0	0	0	0
Bacteria;Bacteroidetes;Bacteroidia;Chitinophagales;Chitinophagaceae;Hydrotalea;	0	0	0	0	0	0	0	0	0	0	0	0	0	0	0	0	0	0	0	0	0	0	0	0	0	0
Bacteria;Bacteroidetes;Bacteroidia;Chitinophagales;Chitinophagaceae;Lacibacter;	0	0	0	0	0	0	0	0	0	0	0	0	0	0	0	0	0	0	0	0	0	0	0	0	0	0
Bacteria;Bacteroidetes;Bacteroidia;Chitinophagales;Chitinophagaceae;Niabella;	0	0	0	0	0	0	0	0	0	0	0	0	0	0	0	0	0	0	0	0	0	0	0	0	0	0
Bacteria;Bacteroidetes;Bacteroidia;Chitinophagales;Chitinophagaceae;Niastella;	0	0	0	0	0	0	0	0	0	0	0	0	0	0	0	0	0	0	0	0	0	0	0	0	0	0
Bacteria;Bacteroidetes;Bacteroidia;Chitinophagales;Chitinophagaceae;Niveitalea;	0	0	0	0	0	0	0	0	0	0	0	0	0	0	0	0	0	0	0	0	0	0	0	0	0	0
Bacteria;Bacteroidetes;Bacteroidia;Chitinophagales;Chitinophagaceae;Parafilimonas;	0	0	0	0	0	0	0	0	0	0	0	0	0	0	0	0	0	0	0	0	0	0	0	0	0	0
Bacteria;Bacteroidetes;Bacteroidia;Chitinophagales;Chitinophagaceae;Parasediminibacterium;	0	0	0	0	0	0	0	0	0	0	0	0	0	0	0	0	0	0	0	0	0	0	0	0	0	0
Bacteria;Bacteroidetes;Bacteroidia;Chitinophagales;Chitinophagaceae;Parasegetibacter;	0	0	0	0	0	0	0	0	0	0	0	0	0	0	0	0	0	0	0	0	0	0	0	0	0	0
Bacteria;Bacteroidetes;Bacteroidia;Chitinophagales;Chitinophagaceae;Pseudoflavitalea;	0	0	0	0	0	0	0	0	0	0	0	0	0	0	0	0	0	0	0	0	0	0	0	0	0	0
Bacteria;Bacteroidetes;Bacteroidia;Chitinophagales;Chitinophagaceae;Sediminibacterium;	0	0	0	0	0	0	0	0	0	0	0	0	0	0	0	0	0	0	0	0	0	0	0	0	0	0
Bacteria;Bacteroidetes;Bacteroidia;Chitinophagales;Chitinophagaceae;Segetibacter;	0	0	0	0	0	0	0	0	0	0	0	0	0	0	0	0	0	0	0	0	0	0	0	0	0	0
Bacteria;Bacteroidetes;Bacteroidia;Chitinophagales;Chitinophagaceae;Taibaiella;	0	0	0	0	0	0	0	0	0	0	0	0	0	0	0	0	0	0	0	0	0	0	0	0	0	0
Bacteria;Bacteroidetes;Bacteroidia;Chitinophagales;Chitinophagaceae;Terrimonas;	0	0	0	0	0	0	0	0	0	0	0	0	0	0	0	0	0	0	0	0	0	0	0	0	0	0
Bacteria;Bacteroidetes;Bacteroidia;Chitinophagales;Chitinophagaceae;Thermoflavifilum;	0	0	0	0	0	0	0	0	0	0	0	0	0	0	0	0	0	0	0	0	0	0	0	0	0	0
Bacteria;Bacteroidetes;Bacteroidia;Chitinophagales;Chitinophagaceae;uncultured;	0	0	0	0	0	0	0	0	0	0	0	0	0	0	0	0	0	0	0	0	0	0	0	0	0	0
Bacteria;Bacteroidetes;Bacteroidia;Chitinophagales;Chitinophagaceae;UTBCD1;	0	0	0	0	0	0	0	0	0	0	0	0	0	0	0	0	0	0	0	0	0	0	0	0	0	0
Bacteria;Bacteroidetes;Bacteroidia;Chitinophagales;Chitinophagaceae;Vibrionimonas;	0	0	0	0	0	0	0	0	0	0	0	0	0	0	0	0	0	0	0	0	0	0	0	0	0	0
Bacteria;Bacteroidetes;Bacteroidia;Chitinophagales;Saprospiraceae;	0	0	0	0	0	0	0	0	0	0	0	0	0	0	0	0	0	0	0	0	0	0	0	0	0	0
Bacteria;Bacteroidetes;Bacteroidia;Chitinophagales;Saprospiraceae;Aureispira;	0	0	0	0	0	0	0	0	0	0	0	0	0	0	0	0	0	0	0	0	0	0	0	0	0	0
Bacteria;Bacteroidetes;Bacteroidia;Chitinophagales;Saprospiraceae;Candidatus Aquirestis;	0	0	0	0	0	0	0	0	0	0	0	0	0	0	0	0	0	0	0	0	0	0	0	0	0	0
Bacteria;Bacteroidetes;Bacteroidia;Chitinophagales;Saprospiraceae;Haliscomenobacter;	0	0	0	0	0	0	0	0	0	0	0	0	0	0	0	0	0	0	0	0	0	0	0	0	0	0
Bacteria;Bacteroidetes;Bacteroidia;Chitinophagales;Saprospiraceae;Lewinella;	0	0	0	0	0	0	0	0	0	0	0	0	0	0	0	0	0	0	0	0	0	0	0	0	0	0
Bacteria;Bacteroidetes;Bacteroidia;Chitinophagales;Saprospiraceae;Membranicola;	0	0	0	0	0	0	0	0	0	0	0	0	0	0	0	0	0	0	0	0	0	0	0	0	0	0
Bacteria;Bacteroidetes;Bacteroidia;Chitinophagales;Saprospiraceae;OLB8;	0	0	0	0	0	0	0	0	0	0	0	0	0	0	0	0	0	0	0	0	0	0	0	0	0	0
Bacteria;Bacteroidetes;Bacteroidia;Chitinophagales;Saprospiraceae;Phaeodactylibacter;	0	0	0	0	0	0	0	0	0	0	0	0	0	0	0	0	0	0	0	0	0	0	0	0	0	0
Bacteria;Bacteroidetes;Bacteroidia;Chitinophagales;Saprospiraceae;Portibacter;	0	0	0	0	0	0	0	0	0	0	0	0	0	0	0	0	0	0	0	0	0	0	0	0	0	0
Bacteria;Bacteroidetes;Bacteroidia;Chitinophagales;Saprospiraceae;Rubidimonas;	0	0	0	0	0	0	0	0	0	0	0	0	0	0	0	0	0	0	0	0	0	0	0	0	0	0
Bacteria;Bacteroidetes;Bacteroidia;Chitinophagales;Saprospiraceae;Saprospira;	0	0	0	0	0	0	0	0	0	0	0	0	0	0	0	0	0	0	0	0	0	0	0	0	0	0
Bacteria;Bacteroidetes;Bacteroidia;Chitinophagales;Saprospiraceae;uncultured;	0	0	0	0	0	0	0	0	0	0	0	0	0	0	0	0	0	0	0	0	0	0	0	0	0	0
Bacteria;Bacteroidetes;Bacteroidia;Chitinophagales;uncultured;	0	0	0	0	0	0	0	0	0	0	0	0	0	0	0	0	0	0	0	0	0	0	0	0	0	0
Bacteria;Bacteroidetes;Bacteroidia;Cytophagales;	0	0	0	0	0	0	0	0	0	0	0	0	0	0	0	0	0	0	0	0	0	0	0	0	0	0
Bacteria;Bacteroidetes;Bacteroidia;Cytophagales;Amoebophilaceae;	0	0	0	0	0	0	0	0	0	0	0	0	0	0	0	0	0	0	0	0	0	0	0	0	0	0
Bacteria;Bacteroidetes;Bacteroidia;Cytophagales;Amoebophilaceae;Candidatus Amoebophilus;	0	0	0	0	0	0	0	0	0	0	0	0	0	0	0	0	0	0	0	0	0	0	0	0	0	0
Bacteria;Bacteroidetes;Bacteroidia;Cytophagales;Amoebophilaceae;Candidatus Cardinium;	0	0	0	0	0	0	0	0	0	0	0	0	0	0	0	0	0	0	0	0	0	0	0	0	0	0
Bacteria;Bacteroidetes;Bacteroidia;Cytophagales;Amoebophilaceae;Candidatus Paenicardinium;	0	0	0	0	0	0	0	0	0	0	0	0	0	0	0	0	0	0	0	0	0	0	0	0	0	0
Bacteria;Bacteroidetes;Bacteroidia;Cytophagales;Amoebophilaceae;uncultured;	0	0	0	0	0	0	0	0	0	0	0	0	0	0	0	0	0	0	0	0	0	0	0	0	0	0
Bacteria;Bacteroidetes;Bacteroidia;Cytophagales;Bernardetiaceae;	0	0	0	0	0	0	0	0	0	0	0	0	0	0	0	0	0	0	0	0	0	0	0	0	0	0
Bacteria;Bacteroidetes;Bacteroidia;Cytophagales;Bernardetiaceae;Bernardetia;	0	0	0	0	0	0	0	0	0	0	0	0	0	0	0	0	0	0	0	0	0	0	0	0	0	0
Bacteria;Bacteroidetes;Bacteroidia;Cytophagales;Bernardetiaceae;Garritya;	0	0	0	0	0	0	0	0	0	0	0	0	0	0	0	0	0	0	0	0	0	0	0	0	0	0
Bacteria;Bacteroidetes;Bacteroidia;Cytophagales;Bernardetiaceae;Hugenholtzia;	0	0	0	0	0	0	0	0	0	0	0	0	0	0	0	0	0	0	0	0	0	0	0	0	0	0
Bacteria;Bacteroidetes;Bacteroidia;Cytophagales;Bernardetiaceae;uncultured;	0	0	0	0	0	0	0	0	0	0	0	0	0	0	0	0	0	0	0	0	0	0	0	0	0	0
Bacteria;Bacteroidetes;Bacteroidia;Cytophagales;Cyclobacteriaceae;	0	0	0	0	0	0	0	0	0	0	0	0	0	0	0	0	0	0	0	0	0	0	0	0	0	0
Bacteria;Bacteroidetes;Bacteroidia;Cytophagales;Cyclobacteriaceae;Algoriphagus;	0	0	0	0	0	0	0	0	0	0	0	0	0	0	0	0	0	0	0	0	0	0	0	0	0	0
Bacteria;Bacteroidetes;Bacteroidia;Cytophagales;Cyclobacteriaceae;Anditalea;	0	0	0	0	0	0	0	0	0	0	0	0	0	0	0	0	0	0	0	0	0	0	0	0	0	0
Bacteria;Bacteroidetes;Bacteroidia;Cytophagales;Cyclobacteriaceae;Aquiflexum;	0	0	0	0	0	0	0	0	0	0	0	0	0	0	0	0	0	0	0	0	0	0	0	0	0	0
Bacteria;Bacteroidetes;Bacteroidia;Cytophagales;Cyclobacteriaceae;Aureibacter;	0	0	0	0	0	0	0	0	0	0	0	0	0	0	0	0	0	0	0	0	0	0	0	0	0	0
Bacteria;Bacteroidetes;Bacteroidia;Cytophagales;Cyclobacteriaceae;Belliella;	0	0	0	0	0	0	0	0	0	0	0	0	0	0	0	0	0	0	0	0	0	0	0	0	0	0
Bacteria;Bacteroidetes;Bacteroidia;Cytophagales;Cyclobacteriaceae;Catalinimonas;	0	0	0	0	0	0	0	0	0	0	0	0	0	0	0	0	0	0	0	0	0	0	0	0	0	0
Bacteria;Bacteroidetes;Bacteroidia;Cytophagales;Cyclobacteriaceae;Cecembia;	0	0	0	0	0	0	0	0	0	0	0	0	0	0	0	0	0	0	0	0	0	0	0	0	0	0
Bacteria;Bacteroidetes;Bacteroidia;Cytophagales;Cyclobacteriaceae;Cesiribacter;	0	0	0	0	0	0	0	0	0	0	0	0	0	0	0	0	0	0	0	0	0	0	0	0	0	0
Bacteria;Bacteroidetes;Bacteroidia;Cytophagales;Cyclobacteriaceae;Cyclobacterium;	0	0	0	0	0	0	0	0	0	0	0	0	0	0	0	0	0	0	0	0	0	0	0	0	0	0
Bacteria;Bacteroidetes;Bacteroidia;Cytophagales;Cyclobacteriaceae;Echinicola;	0	0	0	0	0	0	0	0	0	0	0	0	0	0	0	0	0	0	0	0	0	0	0	0	0	0
Bacteria;Bacteroidetes;Bacteroidia;Cytophagales;Cyclobacteriaceae;Ekhidna;	0	0	0	0	0	0	0	0	0	0	0	0	0	0	0	0	0	0	0	0	0	0	0	0	0	0
Bacteria;Bacteroidetes;Bacteroidia;Cytophagales;Cyclobacteriaceae;Fabibacter;	0	0	0	0	0	0	0	0	0	0	0	0	0	0	0	0	0	0	0	0	0	0	0	0	0	0
Bacteria;Bacteroidetes;Bacteroidia;Cytophagales;Cyclobacteriaceae;Fontibacter;	0	0	0	0	0	0	0	0	0	0	0	0	0	0	0	0	0	0	0	0	0	0	0	0	0	0
Bacteria;Bacteroidetes;Bacteroidia;Cytophagales;Cyclobacteriaceae;Fulvitalea;	0	0	0	0	0	0	0	0	0	0	0	0	0	0	0	0	0	0	0	0	0	0	0	0	0	0
Bacteria;Bacteroidetes;Bacteroidia;Cytophagales;Cyclobacteriaceae;Fulvivirga;	0	0	0	0	0	0	0	0	0	0	0	0	0	0	0	0	0	0	0	0	0	0	0	0	0	0
Bacteria;Bacteroidetes;Bacteroidia;Cytophagales;Cyclobacteriaceae;Imperialibacter;	0	0	0	0	0	0	0	0	0	0	0	0	0	0	0	0	0	0	0	0	0	0	0	0	0	0
Bacteria;Bacteroidetes;Bacteroidia;Cytophagales;Cyclobacteriaceae;Indibacter;	0	0	0	0	0	0	0	0	0	0	0	0	0	0	0	0	0	0	0	0	0	0	0	0	0	0
Bacteria;Bacteroidetes;Bacteroidia;Cytophagales;Cyclobacteriaceae;Litoribacter;	0	0	0	0	0	0	0	0	0	0	0	0	0	0	0	0	0	0	0	0	0	0	0	0	0	0
Bacteria;Bacteroidetes;Bacteroidia;Cytophagales;Cyclobacteriaceae;Lunatimonas;	0	0	0	0	0	0	0	0	0	0	0	0	0	0	0	0	0	0	0	0	0	0	0	0	0	0
Bacteria;Bacteroidetes;Bacteroidia;Cytophagales;Cyclobacteriaceae;Mariniradius;	0	0	0	0	0	0	0	0	0	0	0	0	0	0	0	0	0	0	0	0	0	0	0	0	0	0
Bacteria;Bacteroidetes;Bacteroidia;Cytophagales;Cyclobacteriaceae;Marinoscillum;	0	0	0	0	0	0	0	0	0	0	0	0	0	0	0	0	0	0	0	0	0	0	0	0	0	0
Bacteria;Bacteroidetes;Bacteroidia;Cytophagales;Cyclobacteriaceae;Marivirga;	0	0	0	0	0	0	0	0	0	0	0	0	0	0	0	0	0	0	0	0	0	0	0	0	0	0
Bacteria;Bacteroidetes;Bacteroidia;Cytophagales;Cyclobacteriaceae;Mongoliibacter;	0	0	0	0	0	0	0	0	0	0	0	0	0	0	0	0	0	0	0	0	0	0	0	0	0	0
Bacteria;Bacteroidetes;Bacteroidia;Cytophagales;Cyclobacteriaceae;Mongoliicoccus;	0	0	0	0	0	0	0	0	0	0	0	0	0	0	0	0	0	0	0	0	0	0	0	0	0	0
Bacteria;Bacteroidetes;Bacteroidia;Cytophagales;Cyclobacteriaceae;Mongoliitalea;	0	0	0	0	0	0	0	0	0	0	0	0	0	0	0	0	0	0	0	0	0	0	0	0	0	0
Bacteria;Bacteroidetes;Bacteroidia;Cytophagales;Cyclobacteriaceae;Nafulsella;	0	0	0	0	0	0	0	0	0	0	0	0	0	0	0	0	0	0	0	0	0	0	0	0	0	0
Bacteria;Bacteroidetes;Bacteroidia;Cytophagales;Cyclobacteriaceae;Negadavirga;	0	0	0	0	0	0	0	0	0	0	0	0	0	0	0	0	0	0	0	0	0	0	0	0	0	0
Bacteria;Bacteroidetes;Bacteroidia;Cytophagales;Cyclobacteriaceae;Nitritalea;	0	0	0	0	0	0	0	0	0	0	0	0	0	0	0	0	0	0	0	0	0	0	0	0	0	0
Bacteria;Bacteroidetes;Bacteroidia;Cytophagales;Cyclobacteriaceae;Persicobacter;	0	0	0	0	0	0	0	0	0	0	0	0	0	0	0	0	0	0	0	0	0	0	0	0	0	0
Bacteria;Bacteroidetes;Bacteroidia;Cytophagales;Cyclobacteriaceae;Reichenbachiella;	0	0	0	0	0	0	0	0	0	0	0	0	0	0	0	0	0	0	0	0	0	0	0	0	0	0
Bacteria;Bacteroidetes;Bacteroidia;Cytophagales;Cyclobacteriaceae;Rhodonellum;	0	0	0	0	0	0	0	0	0	0	0	0	0	0	0	0	0	0	0	0	0	0	0	0	0	0
Bacteria;Bacteroidetes;Bacteroidia;Cytophagales;Cyclobacteriaceae;Roseivirga;	0	0	0	0	0	0	0	0	0	0	0	0	0	0	0	0	0	0	0	0	0	0	0	0	0	0
Bacteria;Bacteroidetes;Bacteroidia;Cytophagales;Cyclobacteriaceae;Shivajiella;	0	0	0	0	0	0	0	0	0	0	0	0	0	0	0	0	0	0	0	0	0	0	0	0	0	0
Bacteria;Bacteroidetes;Bacteroidia;Cytophagales;Cyclobacteriaceae;Tunicatimonas;	0	0	0	0	0	0	0	0	0	0	0	0	0	0	0	0	0	0	0	0	0	0	0	0	0	0
Bacteria;Bacteroidetes;Bacteroidia;Cytophagales;Cyclobacteriaceae;uncultured;	0	0	0	0	0	0	0	0	0	0	0	0	0	0	0	0	0	0	0	0	0	0	0	0	0	0
Bacteria;Bacteroidetes;Bacteroidia;Cytophagales;Cytophagaceae;	0	0	0	0	0	0	0	0	0	0	0	0	0	0	0	0	0	0	0	0	0	0	0	0	0	0
Bacteria;Bacteroidetes;Bacteroidia;Cytophagales;Cytophagaceae;Cytophaga;	0	0	0	0	0	0	0	0	0	0	0	0	0	0	0	0	0	0	0	0	0	0	0	0	0	0
Bacteria;Bacteroidetes;Bacteroidia;Cytophagales;Cytophagaceae;Rhodocytophaga;	0	0	0	0	0	0	0	0	0	0	0	0	0	0	0	0	0	0	0	0	0	0	0	0	0	0
Bacteria;Bacteroidetes;Bacteroidia;Cytophagales;Cytophagaceae;Sporocytophaga;	0	0	0	0	0	0	0	0	0	0	0	0	0	0	0	0	0	0	0	0	0	0	0	0	0	0
Bacteria;Bacteroidetes;Bacteroidia;Cytophagales;Cytophagaceae;uncultured;	0	0	0	0	0	0	0	0	0	0	0	0	0	0	0	0	0	0	0	0	0	0	0	0	0	0
Bacteria;Bacteroidetes;Bacteroidia;Cytophagales;Flammeovirgaceae;	0	0	0	0	0	0	0	0	0	0	0	0	0	0	0	0	0	0	0	0	0	0	0	0	0	0
Bacteria;Bacteroidetes;Bacteroidia;Cytophagales;Flammeovirgaceae;Algivirga;	0	0	0	0	0	0	0	0	0	0	0	0	0	0	0	0	0	0	0	0	0	0	0	0	0	0
Bacteria;Bacteroidetes;Bacteroidia;Cytophagales;Flammeovirgaceae;Flammeovirga;	0	0	0	0	0	0	0	0	0	0	0	0	0	0	0	0	0	0	0	0	0	0	0	0	0	0
Bacteria;Bacteroidetes;Bacteroidia;Cytophagales;Flammeovirgaceae;Flexithrix;	0	0	0	0	0	0	0	0	0	0	0	0	0	0	0	0	0	0	0	0	0	0	0	0	0	0
Bacteria;Bacteroidetes;Bacteroidia;Cytophagales;Flammeovirgaceae;Limibacter;	0	0	0	0	0	0	0	0	0	0	0	0	0	0	0	0	0	0	0	0	0	0	0	0	0	0
Bacteria;Bacteroidetes;Bacteroidia;Cytophagales;Flammeovirgaceae;Luteivirga;	0	0	0	0	0	0	0	0	0	0	0	0	0	0	0	0	0	0	0	0	0	0	0	0	0	0
Bacteria;Bacteroidetes;Bacteroidia;Cytophagales;Flammeovirgaceae;Perexilibacter;	0	0	0	0	0	0	0	0	0	0	0	0	0	0	0	0	0	0	0	0	0	0	0	0	0	0
Bacteria;Bacteroidetes;Bacteroidia;Cytophagales;Flammeovirgaceae;Rapidithrix;	0	0	0	0	0	0	0	0	0	0	0	0	0	0	0	0	0	0	0	0	0	0	0	0	0	0
Bacteria;Bacteroidetes;Bacteroidia;Cytophagales;Flammeovirgaceae;Sediminitomix;	0	0	0	0	0	0	0	0	0	0	0	0	0	0	0	0	0	0	0	0	0	0	0	0	0	0
Bacteria;Bacteroidetes;Bacteroidia;Cytophagales;Flammeovirgaceae;uncultured;	0	0	0	0	0	0	0	0	0	0	0	0	0	0	0	0	0	0	0	0	0	0	0	0	0	0
Bacteria;Bacteroidetes;Bacteroidia;Cytophagales;Hymenobacteraceae;	0	0	0	0	0	0	0	0	0	0	0	0	0	0	0	0	0	0	0	0	0	0	0	0	0	0
Bacteria;Bacteroidetes;Bacteroidia;Cytophagales;Hymenobacteraceae;Adhaeribacter;	0	0	0	0	0	0	0	0	0	0	0	0	0	0	0	0	0	0	0	0	0	0	0	0	0	0
Bacteria;Bacteroidetes;Bacteroidia;Cytophagales;Hymenobacteraceae;Hymenobacter;	0	0	0	0	0	0	0	0	0	0	0	0	0	0	0	0	0	0	0	0	0	0	0	0	0	0
Bacteria;Bacteroidetes;Bacteroidia;Cytophagales;Hymenobacteraceae;Nibribacter;	0	0	0	0	0	0	0	0	0	0	0	0	0	0	0	0	0	0	0	0	0	0	0	0	0	0
Bacteria;Bacteroidetes;Bacteroidia;Cytophagales;Hymenobacteraceae;Pontibacter;	0	0	0	0	0	0	0	0	0	0	0	0	0	0	0	0	0	0	0	0	0	0	0	0	0	0
Bacteria;Bacteroidetes;Bacteroidia;Cytophagales;Hymenobacteraceae;Rufibacter;	0	0	0	0	0	0	0	0	0	0	0	0	0	0	0	0	0	0	0	0	0	0	0	0	0	0
Bacteria;Bacteroidetes;Bacteroidia;Cytophagales;Microscillaceae;	0	0	0	0	0	0	0	0	0	0	0	0	0	0	0	0	0	0	0	0	0	0	0	0	0	0
Bacteria;Bacteroidetes;Bacteroidia;Cytophagales;Microscillaceae;Chryseolinea;	0	0	0	0	0	0	0	0	0	0	0	0	0	0	0	0	0	0	0	0	0	0	0	0	0	0
Bacteria;Bacteroidetes;Bacteroidia;Cytophagales;Microscillaceae;Eisenibacter;	0	0	0	0	0	0	0	0	0	0	0	0	0	0	0	0	0	0	0	0	0	0	0	0	0	0
Bacteria;Bacteroidetes;Bacteroidia;Cytophagales;Microscillaceae;Flexibacter;	0	0	0	0	0	0	0	0	0	0	0	0	0	0	0	0	0	0	0	0	0	0	0	0	0	0
Bacteria;Bacteroidetes;Bacteroidia;Cytophagales;Microscillaceae;Microscilla;	0	0	0	0	0	0	0	0	0	0	0	0	0	0	0	0	0	0	0	0	0	0	0	0	0	0
Bacteria;Bacteroidetes;Bacteroidia;Cytophagales;Microscillaceae;Mooreia;	0	0	0	0	0	0	0	0	0	0	0	0	0	0	0	0	0	0	0	0	0	0	0	0	0	0
Bacteria;Bacteroidetes;Bacteroidia;Cytophagales;Microscillaceae;Ohtaekwangia;	0	0	0	0	0	0	0	0	0	0	0	0	0	0	0	0	0	0	0	0	0	0	0	0	0	0
Bacteria;Bacteroidetes;Bacteroidia;Cytophagales;Microscillaceae;OLB12;	0	0	0	0	0	0	0	0	0	0	0	0	0	0	0	0	0	0	0	0	0	0	0	0	0	0
Bacteria;Bacteroidetes;Bacteroidia;Cytophagales;Microscillaceae;Siphonobacter;	0	0	0	0	0	0	0	0	0	0	0	0	0	0	0	0	0	0	0	0	0	0	0	0	0	0
Bacteria;Bacteroidetes;Bacteroidia;Cytophagales;Microscillaceae;Thermoflexibacter;	0	0	0	0	0	0	0	0	0	0	0	0	0	0	0	0	0	0	0	0	0	0	0	0	0	0
Bacteria;Bacteroidetes;Bacteroidia;Cytophagales;Microscillaceae;uncultured;	0	0	0	0	0	0	0	0	0	0	0	0	0	0	0	0	0	0	0	0	0	0	0	0	0	0
Bacteria;Bacteroidetes;Bacteroidia;Cytophagales;MWH-CFBk5;	0	0	0	0	0	0	0	0	0	0	0	0	0	0	0	0	0	0	0	0	0	0	0	0	0	0
Bacteria;Bacteroidetes;Bacteroidia;Cytophagales;Spirosomaceae;	0	0	0	0	0	0	0	0	0	0	0	0	0	0	0	0	0	0	0	0	0	0	0	0	0	0
Bacteria;Bacteroidetes;Bacteroidia;Cytophagales;Spirosomaceae;Arcicella;	0	0	0	0	0	0	0	0	0	0	0	0	0	0	0	0	0	0	0	0	0	0	0	0	0	0
Bacteria;Bacteroidetes;Bacteroidia;Cytophagales;Spirosomaceae;Arsenicibacter;	0	0	0	0	0	0	0	0	0	0	0	0	0	0	0	0	0	0	0	0	0	0	0	0	0	0
Bacteria;Bacteroidetes;Bacteroidia;Cytophagales;Spirosomaceae;Dyadobacter;	0	0	0	0	0	0	0	0	0	0	0	0	0	0	0	0	0	0	0	0	0	0	0	0	0	0
Bacteria;Bacteroidetes;Bacteroidia;Cytophagales;Spirosomaceae;Emticicia;	0	0	0	0	0	0	0	0	0	0	0	0	0	0	0	0	0	0	0	0	0	0	0	0	0	0
Bacteria;Bacteroidetes;Bacteroidia;Cytophagales;Spirosomaceae;Fibrella;	0	0	0	0	0	0	0	0	0	0	0	0	0	0	0	0	0	0	0	0	0	0	0	0	0	0
Bacteria;Bacteroidetes;Bacteroidia;Cytophagales;Spirosomaceae;Fibrisoma;	0	0	0	0	0	0	0	0	0	0	0	0	0	0	0	0	0	0	0	0	0	0	0	0	0	0
Bacteria;Bacteroidetes;Bacteroidia;Cytophagales;Spirosomaceae;Flectobacillus;	0	0	0	0	0	0	0	0	0	0	0	0	0	0	0	0	0	0	0	0	0	0	0	0	0	0
Bacteria;Bacteroidetes;Bacteroidia;Cytophagales;Spirosomaceae;Fluviimonas;	0	0	0	0	0	0	0	0	0	0	0	0	0	0	0	0	0	0	0	0	0	0	0	0	0	0
Bacteria;Bacteroidetes;Bacteroidia;Cytophagales;Spirosomaceae;Huanghella;	0	0	0	0	0	0	0	0	0	0	0	0	0	0	0	0	0	0	0	0	0	0	0	0	0	0
Bacteria;Bacteroidetes;Bacteroidia;Cytophagales;Spirosomaceae;Lacihabitans;	0	0	0	0	0	0	0	0	0	0	0	0	0	0	0	0	0	0	0	0	0	0	0	0	0	0
Bacteria;Bacteroidetes;Bacteroidia;Cytophagales;Spirosomaceae;Larkinella;	0	0	0	0	0	0	0	0	0	0	0	0	0	0	0	0	0	0	0	0	0	0	0	0	0	0
Bacteria;Bacteroidetes;Bacteroidia;Cytophagales;Spirosomaceae;Leadbetterella;	0	0	0	0	0	0	0	0	0	0	0	0	0	0	0	0	0	0	0	0	0	0	0	0	0	0
Bacteria;Bacteroidetes;Bacteroidia;Cytophagales;Spirosomaceae;Nibrella;	0	0	0	0	0	0	0	0	0	0	0	0	0	0	0	0	0	0	0	0	0	0	0	0	0	0
Bacteria;Bacteroidetes;Bacteroidia;Cytophagales;Spirosomaceae;Persicitalea;	0	0	0	0	0	0	0	0	0	0	0	0	0	0	0	0	0	0	0	0	0	0	0	0	0	0
Bacteria;Bacteroidetes;Bacteroidia;Cytophagales;Spirosomaceae;Pseudarcicella;	0	0	0	0	0	0	0	0	0	0	0	0	0	0	0	0	0	0	0	0	0	0	0	0	0	0
Bacteria;Bacteroidetes;Bacteroidia;Cytophagales;Spirosomaceae;Rhabdobacter;	0	0	0	0	0	0	0	0	0	0	0	0	0	0	0	0	0	0	0	0	0	0	0	0	0	0
Bacteria;Bacteroidetes;Bacteroidia;Cytophagales;Spirosomaceae;Rudanella;	0	0	0	0	0	0	0	0	0	0	0	0	0	0	0	0	0	0	0	0	0	0	0	0	0	0
Bacteria;Bacteroidetes;Bacteroidia;Cytophagales;Spirosomaceae;Runella;	0	0	0	0	0	0	0	0	0	0	0	0	0	0	0	0	0	0	0	0	0	0	0	0	0	0
Bacteria;Bacteroidetes;Bacteroidia;Cytophagales;Spirosomaceae;Spirosoma;	0	0	0	0	0	0	0	0	0	0	0	0	0	0	0	0	0	0	0	0	0	0	0	0	0	0
Bacteria;Bacteroidetes;Bacteroidia;Cytophagales;Spirosomaceae;Taeseokella;	0	0	0	0	0	0	0	0	0	0	0	0	0	0	0	0	0	0	0	0	0	0	0	0	0	0
Bacteria;Bacteroidetes;Bacteroidia;Cytophagales;Spirosomaceae;uncultured;	0	0	0	0	0	0	0	0	0	0	0	0	0	0	0	0	0	0	0	0	0	0	0	0	0	0
Bacteria;Bacteroidetes;Bacteroidia;Cytophagales;Thermonemataceae;	0	0	0	0	0	0	0	0	0	0	0	0	0	0	0	0	0	0	0	0	0	0	0	0	0	0
Bacteria;Bacteroidetes;Bacteroidia;Cytophagales;Thermonemataceae;Thermonema;	0	0	0	0	0	0	0	0	0	0	0	0	0	0	0	0	0	0	0	0	0	0	0	0	0	0
Bacteria;Bacteroidetes;Bacteroidia;Cytophagales;uncultured;	0	0	0	0	0	0	0	0	0	0	0	0	0	0	0	0	0	0	0	0	0	0	0	0	0	0
Bacteria;Bacteroidetes;Bacteroidia;Flavobacteriales;	0	0	0	0	0	0	0	0	0	0	0	0	0	0	0	0	0	0	0	0	0	0	0	0	0	0
Bacteria;Bacteroidetes;Bacteroidia;Flavobacteriales;Blattabacteriaceae;	0	0	0	0	0	0	0	0	0	0	0	0	0	0	0	0	0	0	0	0	0	0	0	0	0	0
Bacteria;Bacteroidetes;Bacteroidia;Flavobacteriales;Blattabacteriaceae;Blattabacterium;	0	0	0	0	0	0	0	0	0	0	0	0	0	0	0	0	0	0	0	0	0	0	0	0	0	0
Bacteria;Bacteroidetes;Bacteroidia;Flavobacteriales;Blattabacteriaceae;Candidatus Brownia;	0	0	0	0	0	0	0	0	0	0	0	0	0	0	0	0	0	0	0	0	0	0	0	0	0	0
Bacteria;Bacteroidetes;Bacteroidia;Flavobacteriales;Blattabacteriaceae;Candidatus Sulcia;	0	0	0	0	0	0	0	0	0	0	0	0	0	0	0	0	0	0	0	0	0	0	0	0	0	0
Bacteria;Bacteroidetes;Bacteroidia;Flavobacteriales;Blattabacteriaceae;Candidatus Uzinura;	0	0	0	0	0	0	0	0	0	0	0	0	0	0	0	0	0	0	0	0	0	0	0	0	0	0
Bacteria;Bacteroidetes;Bacteroidia;Flavobacteriales;Blattabacteriaceae;uncultured;	0	0	0	0	0	0	0	0	0	0	0	0	0	0	0	0	0	0	0	0	0	0	0	0	0	0
Bacteria;Bacteroidetes;Bacteroidia;Flavobacteriales;Crocinitomicaceae;	0	0	0	0	0	0	0	0	0	0	0	0	0	0	0	0	0	0	0	0	0	0	0	0	0	0
Bacteria;Bacteroidetes;Bacteroidia;Flavobacteriales;Crocinitomicaceae;Brumimicrobium;	0	0	0	0	0	0	0	0	0	0	0	0	0	0	0	0	0	0	0	0	0	0	0	0	0	0
Bacteria;Bacteroidetes;Bacteroidia;Flavobacteriales;Crocinitomicaceae;Crocinitomix;	0	0	0	0	0	0	0	0	0	0	0	0	0	0	0	0	0	0	0	0	0	0	0	0	0	0
Bacteria;Bacteroidetes;Bacteroidia;Flavobacteriales;Crocinitomicaceae;Fluviicola;	0	0	0	0	0	0	0	0	0	0	0	0	0	0	0	0	0	0	0	0	0	0	0	0	0	0
Bacteria;Bacteroidetes;Bacteroidia;Flavobacteriales;Crocinitomicaceae;Lishizhenia;	0	0	0	0	0	0	0	0	0	0	0	0	0	0	0	0	0	0	0	0	0	0	0	0	0	0
Bacteria;Bacteroidetes;Bacteroidia;Flavobacteriales;Crocinitomicaceae;Salinirepens;	0	0	0	0	0	0	0	0	0	0	0	0	0	0	0	0	0	0	0	0	0	0	0	0	0	0
Bacteria;Bacteroidetes;Bacteroidia;Flavobacteriales;Crocinitomicaceae;uncultured;	0	0	0	0	0	0	0	0	0	0	0	0	0	0	0	0	0	0	0	0	0	0	0	0	0	0
Bacteria;Bacteroidetes;Bacteroidia;Flavobacteriales;Crocinitomicaceae;Wandonia;	0	0	0	0	0	0	0	0	0	0	0	0	0	0	0	0	0	0	0	0	0	0	0	0	0	0
Bacteria;Bacteroidetes;Bacteroidia;Flavobacteriales;Cryomorphaceae;	0	0	0	0	0	0	0	0	0	0	0	0	0	0	0	0	0	0	0	0	0	0	0	0	0	0
Bacteria;Bacteroidetes;Bacteroidia;Flavobacteriales;Cryomorphaceae;Cryomorpha;	0	0	0	0	0	0	0	0	0	0	0	0	0	0	0	0	0	0	0	0	0	0	0	0	0	0
Bacteria;Bacteroidetes;Bacteroidia;Flavobacteriales;Cryomorphaceae;Luteibaculum;	0	0	0	0	0	0	0	0	0	0	0	0	0	0	0	0	0	0	0	0	0	0	0	0	0	0
Bacteria;Bacteroidetes;Bacteroidia;Flavobacteriales;Cryomorphaceae;NS10 marine group;	0	0	0	0	0	0	0	0	0	0	0	0	0	0	0	0	0	0	0	0	0	0	0	0	0	0
Bacteria;Bacteroidetes;Bacteroidia;Flavobacteriales;Cryomorphaceae;Owenweeksia;	0	0	0	0	0	0	0	0	0	0	0	0	0	0	0	0	0	0	0	0	0	0	0	0	0	0
Bacteria;Bacteroidetes;Bacteroidia;Flavobacteriales;Cryomorphaceae;Phaeocystidibacter;	0	0	0	0	0	0	0	0	0	0	0	0	0	0	0	0	0	0	0	0	0	0	0	0	0	0
Bacteria;Bacteroidetes;Bacteroidia;Flavobacteriales;Cryomorphaceae;uncultured;	0	0	0	0	0	0	0	0	0	0	0	0	0	0	0	0	0	0	0	0	0	0	0	0	0	0
Bacteria;Bacteroidetes;Bacteroidia;Flavobacteriales;Flavobacteriaceae;	0	0	0	0	0	0	0	0	0	0	0	0	0	0	0	0	0	0	0	0	0	0	0	0	0	0
Bacteria;Bacteroidetes;Bacteroidia;Flavobacteriales;Flavobacteriaceae;[Polaribacter] huanghezhanensis;	0	0	0	0	0	0	0	0	0	0	0	0	0	0	0	0	0	0	0	0	0	0	0	0	0	0
Bacteria;Bacteroidetes;Bacteroidia;Flavobacteriales;Flavobacteriaceae;Actibacter;	0	0	0	0	0	0	0	0	0	0	0	0	0	0	0	0	0	0	0	0	0	0	0	0	0	0
Bacteria;Bacteroidetes;Bacteroidia;Flavobacteriales;Flavobacteriaceae;Aequorivita;	0	0	0	0	0	0	0	0	0	0	0	0	0	0	0	0	0	0	0	0	0	0	0	0	0	0
Bacteria;Bacteroidetes;Bacteroidia;Flavobacteriales;Flavobacteriaceae;Aestuariibaculum;	0	0	0	0	0	0	0	0	0	0	0	0	0	0	0	0	0	0	0	0	0	0	0	0	0	0
Bacteria;Bacteroidetes;Bacteroidia;Flavobacteriales;Flavobacteriaceae;Aestuariivivens;	0	0	0	0	0	0	0	0	0	0	0	0	0	0	0	0	0	0	0	0	0	0	0	0	0	0
Bacteria;Bacteroidetes;Bacteroidia;Flavobacteriales;Flavobacteriaceae;Algibacter;	0	0	0	0	0	0	0	0	0	0	0	0	0	0	0	0	0	0	0	0	0	0	0	0	0	0
Bacteria;Bacteroidetes;Bacteroidia;Flavobacteriales;Flavobacteriaceae;Algitalea;	0	0	0	0	0	0	0	0	0	0	0	0	0	0	0	0	0	0	0	0	0	0	0	0	0	0
Bacteria;Bacteroidetes;Bacteroidia;Flavobacteriales;Flavobacteriaceae;Antarcticimonas;	0	0	0	0	0	0	0	0	0	0	0	0	0	0	0	0	0	0	0	0	0	0	0	0	0	0
Bacteria;Bacteroidetes;Bacteroidia;Flavobacteriales;Flavobacteriaceae;Aquibacter;	0	0	0	0	0	0	0	0	0	0	0	0	0	0	0	0	0	0	0	0	0	0	0	0	0	0
Bacteria;Bacteroidetes;Bacteroidia;Flavobacteriales;Flavobacteriaceae;Aquimarina;	0	0	0	0	0	0	0	0	0	0	0	0	0	0	0	0	0	0	0	0	0	0	0	0	0	0
Bacteria;Bacteroidetes;Bacteroidia;Flavobacteriales;Flavobacteriaceae;Arcticiflavibacter;	0	0	0	0	0	0	0	0	0	0	0	0	0	0	0	0	0	0	0	0	0	0	0	0	0	0
Bacteria;Bacteroidetes;Bacteroidia;Flavobacteriales;Flavobacteriaceae;Arenibacter;	0	0	0	0	0	0	0	0	0	0	0	0	0	0	0	0	0	0	0	0	0	0	0	0	0	0
Bacteria;Bacteroidetes;Bacteroidia;Flavobacteriales;Flavobacteriaceae;Arenitalea;	0	0	0	0	0	0	0	0	0	0	0	0	0	0	0	0	0	0	0	0	0	0	0	0	0	0
Bacteria;Bacteroidetes;Bacteroidia;Flavobacteriales;Flavobacteriaceae;Ascidiimonas;	0	0	0	0	0	0	0	0	0	0	0	0	0	0	0	0	0	0	0	0	0	0	0	0	0	0
Bacteria;Bacteroidetes;Bacteroidia;Flavobacteriales;Flavobacteriaceae;Aurantiacicella;	0	0	0	0	0	0	0	0	0	0	0	0	0	0	0	0	0	0	0	0	0	0	0	0	0	0
Bacteria;Bacteroidetes;Bacteroidia;Flavobacteriales;Flavobacteriaceae;Aurantivirga;	0	0	0	0	0	0	0	0	0	0	0	0	0	0	0	0	0	0	0	0	0	0	0	0	0	0
Bacteria;Bacteroidetes;Bacteroidia;Flavobacteriales;Flavobacteriaceae;Aureicoccus;	0	0	0	0	0	0	0	0	0	0	0	0	0	0	0	0	0	0	0	0	0	0	0	0	0	0
Bacteria;Bacteroidetes;Bacteroidia;Flavobacteriales;Flavobacteriaceae;Aureimarina;	0	0	0	0	0	0	0	0	0	0	0	0	0	0	0	0	0	0	0	0	0	0	0	0	0	0
Bacteria;Bacteroidetes;Bacteroidia;Flavobacteriales;Flavobacteriaceae;Aureisphaera;	0	0	0	0	0	0	0	0	0	0	0	0	0	0	0	0	0	0	0	0	0	0	0	0	0	0
Bacteria;Bacteroidetes;Bacteroidia;Flavobacteriales;Flavobacteriaceae;Aureitalea;	0	0	0	0	0	0	0	0	0	0	0	0	0	0	0	0	0	0	0	0	0	0	0	0	0	0
Bacteria;Bacteroidetes;Bacteroidia;Flavobacteriales;Flavobacteriaceae;Aureivirga;	0	0	0	0	0	0	0	0	0	0	0	0	0	0	0	0	0	0	0	0	0	0	0	0	0	0
Bacteria;Bacteroidetes;Bacteroidia;Flavobacteriales;Flavobacteriaceae;Bizionia;	0	0	0	0	0	0	0	0	0	0	0	0	0	0	0	0	0	0	0	0	0	0	0	0	0	0
Bacteria;Bacteroidetes;Bacteroidia;Flavobacteriales;Flavobacteriaceae;Capnocytophaga;	0	0	0	0	0	0	0	0	0	0	0	0	0	0	0	0	0	0	0	0	0	0	0	0	0	0
Bacteria;Bacteroidetes;Bacteroidia;Flavobacteriales;Flavobacteriaceae;Cellulophaga;	0	0	0	0	0	0	0	0	0	0	0	0	0	0	0	0	0	0	0	0	0	0	0	0	0	0
Bacteria;Bacteroidetes;Bacteroidia;Flavobacteriales;Flavobacteriaceae;Citreitalea;	0	0	0	0	0	0	0	0	0	0	0	0	0	0	0	0	0	0	0	0	0	0	0	0	0	0
Bacteria;Bacteroidetes;Bacteroidia;Flavobacteriales;Flavobacteriaceae;Coenonia;	0	0	0	0	0	0	0	0	0	0	0	0	0	0	0	0	0	0	0	0	0	0	0	0	0	0
Bacteria;Bacteroidetes;Bacteroidia;Flavobacteriales;Flavobacteriaceae;Confluentibacter;	0	0	0	0	0	0	0	0	0	0	0	0	0	0	0	0	0	0	0	0	0	0	0	0	0	0
Bacteria;Bacteroidetes;Bacteroidia;Flavobacteriales;Flavobacteriaceae;Corallibacter;	0	0	0	0	0	0	0	0	0	0	0	0	0	0	0	0	0	0	0	0	0	0	0	0	0	0
Bacteria;Bacteroidetes;Bacteroidia;Flavobacteriales;Flavobacteriaceae;Costertonia;	0	0	0	0	0	0	0	0	0	0	0	0	0	0	0	0	0	0	0	0	0	0	0	0	0	0
Bacteria;Bacteroidetes;Bacteroidia;Flavobacteriales;Flavobacteriaceae;Croceibacter;	0	0	0	0	0	0	0	0	0	0	0	0	0	0	0	0	0	0	0	0	0	0	0	0	0	0
Bacteria;Bacteroidetes;Bacteroidia;Flavobacteriales;Flavobacteriaceae;Croceitalea;	0	0	0	0	0	0	0	0	0	0	0	0	0	0	0	0	0	0	0	0	0	0	0	0	0	0
Bacteria;Bacteroidetes;Bacteroidia;Flavobacteriales;Flavobacteriaceae;Dokdonia;	0	0	0	0	0	0	0	0	0	0	0	0	0	0	0	0	0	0	0	0	0	0	0	0	0	0
Bacteria;Bacteroidetes;Bacteroidia;Flavobacteriales;Flavobacteriaceae;Eudoraea;	0	0	0	0	0	0	0	0	0	0	0	0	0	0	0	0	0	0	0	0	0	0	0	0	0	0
Bacteria;Bacteroidetes;Bacteroidia;Flavobacteriales;Flavobacteriaceae;Euzebyella;	0	0	0	0	0	0	0	0	0	0	0	0	0	0	0	0	0	0	0	0	0	0	0	0	0	0
Bacteria;Bacteroidetes;Bacteroidia;Flavobacteriales;Flavobacteriaceae;Flagellimonas;	0	0	0	0	0	0	0	0	0	0	0	0	0	0	0	0	0	0	0	0	0	0	0	0	0	0
Bacteria;Bacteroidetes;Bacteroidia;Flavobacteriales;Flavobacteriaceae;Flavicella;	0	0	0	0	0	0	0	0	0	0	0	0	0	0	0	0	0	0	0	0	0	0	0	0	0	0
Bacteria;Bacteroidetes;Bacteroidia;Flavobacteriales;Flavobacteriaceae;Flavimarina;	0	0	0	0	0	0	0	0	0	0	0	0	0	0	0	0	0	0	0	0	0	0	0	0	0	0
Bacteria;Bacteroidetes;Bacteroidia;Flavobacteriales;Flavobacteriaceae;Flaviramulus;	0	0	0	0	0	0	0	0	0	0	0	0	0	0	0	0	0	0	0	0	0	0	0	0	0	0
Bacteria;Bacteroidetes;Bacteroidia;Flavobacteriales;Flavobacteriaceae;Flavirhabdus;	0	0	0	0	0	0	0	0	0	0	0	0	0	0	0	0	0	0	0	0	0	0	0	0	0	0
Bacteria;Bacteroidetes;Bacteroidia;Flavobacteriales;Flavobacteriaceae;Flavivirga;	0	0	0	0	0	0	0	0	0	0	0	0	0	0	0	0	0	0	0	0	0	0	0	0	0	0
Bacteria;Bacteroidetes;Bacteroidia;Flavobacteriales;Flavobacteriaceae;Flavobacterium;	0	0	0	0	0	0	0	0	0	0	0	0	0	0	0	0	0	0	0	0	0	0	0	0	0	0
Bacteria;Bacteroidetes;Bacteroidia;Flavobacteriales;Flavobacteriaceae;Formosa;	0	0	0	0	0	0	0	0	0	0	0	0	0	0	0	0	0	0	0	0	0	0	0	0	0	0
Bacteria;Bacteroidetes;Bacteroidia;Flavobacteriales;Flavobacteriaceae;Frondibacter;	0	0	0	0	0	0	0	0	0	0	0	0	0	0	0	0	0	0	0	0	0	0	0	0	0	0
Bacteria;Bacteroidetes;Bacteroidia;Flavobacteriales;Flavobacteriaceae;Fulvibacter;	0	0	0	0	0	0	0	0	0	0	0	0	0	0	0	0	0	0	0	0	0	0	0	0	0	0
Bacteria;Bacteroidetes;Bacteroidia;Flavobacteriales;Flavobacteriaceae;Gaetbulibacter;	0	0	0	0	0	0	0	0	0	0	0	0	0	0	0	0	0	0	0	0	0	0	0	0	0	0
Bacteria;Bacteroidetes;Bacteroidia;Flavobacteriales;Flavobacteriaceae;Galbibacter;	0	0	0	0	0	0	0	0	0	0	0	0	0	0	0	0	0	0	0	0	0	0	0	0	0	0
Bacteria;Bacteroidetes;Bacteroidia;Flavobacteriales;Flavobacteriaceae;Gangjinia;	0	0	0	0	0	0	0	0	0	0	0	0	0	0	0	0	0	0	0	0	0	0	0	0	0	0
Bacteria;Bacteroidetes;Bacteroidia;Flavobacteriales;Flavobacteriaceae;Gelidibacter;	0	0	0	0	0	0	0	0	0	0	0	0	0	0	0	0	0	0	0	0	0	0	0	0	0	0
Bacteria;Bacteroidetes;Bacteroidia;Flavobacteriales;Flavobacteriaceae;Geojedonia;	0	0	0	0	0	0	0	0	0	0	0	0	0	0	0	0	0	0	0	0	0	0	0	0	0	0
Bacteria;Bacteroidetes;Bacteroidia;Flavobacteriales;Flavobacteriaceae;Gillisia;	0	0	0	0	0	0	0	0	0	0	0	0	0	0	0	0	0	0	0	0	0	0	0	0	0	0
Bacteria;Bacteroidetes;Bacteroidia;Flavobacteriales;Flavobacteriaceae;Gilvibacter;	0	0	0	0	0	0	0	0	0	0	0	0	0	0	0	0	0	0	0	0	0	0	0	0	0	0
Bacteria;Bacteroidetes;Bacteroidia;Flavobacteriales;Flavobacteriaceae;Gramella;	0	0	0	0	0	0	0	0	0	0	0	0	0	0	0	0	0	0	0	0	0	0	0	0	0	0
Bacteria;Bacteroidetes;Bacteroidia;Flavobacteriales;Flavobacteriaceae;Hanstruepera;	0	0	0	0	0	0	0	0	0	0	0	0	0	0	0	0	0	0	0	0	0	0	0	0	0	0
Bacteria;Bacteroidetes;Bacteroidia;Flavobacteriales;Flavobacteriaceae;Hoppeia;	0	0	0	0	0	0	0	0	0	0	0	0	0	0	0	0	0	0	0	0	0	0	0	0	0	0
Bacteria;Bacteroidetes;Bacteroidia;Flavobacteriales;Flavobacteriaceae;Hwangdonia;	0	0	0	0	0	0	0	0	0	0	0	0	0	0	0	0	0	0	0	0	0	0	0	0	0	0
Bacteria;Bacteroidetes;Bacteroidia;Flavobacteriales;Flavobacteriaceae;Hyunsoonleella;	0	0	0	0	0	0	0	0	0	0	0	0	0	0	0	0	0	0	0	0	0	0	0	0	0	0
Bacteria;Bacteroidetes;Bacteroidia;Flavobacteriales;Flavobacteriaceae;Ichthyenterobacterium;	0	0	0	0	0	0	0	0	0	0	0	0	0	0	0	0	0	0	0	0	0	0	0	0	0	0
Bacteria;Bacteroidetes;Bacteroidia;Flavobacteriales;Flavobacteriaceae;Imtechella;	0	0	0	0	0	0	0	0	0	0	0	0	0	0	0	0	0	0	0	0	0	0	0	0	0	0
Bacteria;Bacteroidetes;Bacteroidia;Flavobacteriales;Flavobacteriaceae;Jejudonia;	0	0	0	0	0	0	0	0	0	0	0	0	0	0	0	0	0	0	0	0	0	0	0	0	0	0
Bacteria;Bacteroidetes;Bacteroidia;Flavobacteriales;Flavobacteriaceae;Jejuia;	0	0	0	0	0	0	0	0	0	0	0	0	0	0	0	0	0	0	0	0	0	0	0	0	0	0
Bacteria;Bacteroidetes;Bacteroidia;Flavobacteriales;Flavobacteriaceae;Joostella;	0	0	0	0	0	0	0	0	0	0	0	0	0	0	0	0	0	0	0	0	0	0	0	0	0	0
Bacteria;Bacteroidetes;Bacteroidia;Flavobacteriales;Flavobacteriaceae;Kordia;	0	0	0	0	0	0	0	0	0	0	0	0	0	0	0	0	0	0	0	0	0	0	0	0	0	0
Bacteria;Bacteroidetes;Bacteroidia;Flavobacteriales;Flavobacteriaceae;Kriegella;	0	0	0	0	0	0	0	0	0	0	0	0	0	0	0	0	0	0	0	0	0	0	0	0	0	0
Bacteria;Bacteroidetes;Bacteroidia;Flavobacteriales;Flavobacteriaceae;Lacinutrix;	0	0	0	0	0	0	0	0	0	0	0	0	0	0	0	0	0	0	0	0	0	0	0	0	0	0
Bacteria;Bacteroidetes;Bacteroidia;Flavobacteriales;Flavobacteriaceae;Leeuwenhoekiella;	0	0	0	0	0	0	0	0	0	0	0	0	0	0	0	0	0	0	0	0	0	0	0	0	0	0
Bacteria;Bacteroidetes;Bacteroidia;Flavobacteriales;Flavobacteriaceae;Leptobacterium;	0	0	0	0	0	0	0	0	0	0	0	0	0	0	0	0	0	0	0	0	0	0	0	0	0	0
Bacteria;Bacteroidetes;Bacteroidia;Flavobacteriales;Flavobacteriaceae;Litoribaculum;	0	0	0	0	0	0	0	0	0	0	0	0	0	0	0	0	0	0	0	0	0	0	0	0	0	0
Bacteria;Bacteroidetes;Bacteroidia;Flavobacteriales;Flavobacteriaceae;Lutaonella;	0	0	0	0	0	0	0	0	0	0	0	0	0	0	0	0	0	0	0	0	0	0	0	0	0	0
Bacteria;Bacteroidetes;Bacteroidia;Flavobacteriales;Flavobacteriaceae;Lutibacter;	0	0	0	0	0	0	0	0	0	0	0	0	0	0	0	0	0	0	0	0	0	0	0	0	0	0
Bacteria;Bacteroidetes;Bacteroidia;Flavobacteriales;Flavobacteriaceae;Lutimonas;	0	0	0	0	0	0	0	0	0	0	0	0	0	0	0	0	0	0	0	0	0	0	0	0	0	0
Bacteria;Bacteroidetes;Bacteroidia;Flavobacteriales;Flavobacteriaceae;Mangrovimonas;	0	0	0	0	0	0	0	0	0	0	0	0	0	0	0	0	0	0	0	0	0	0	0	0	0	0
Bacteria;Bacteroidetes;Bacteroidia;Flavobacteriales;Flavobacteriaceae;Maribacter;	0	0	0	0	0	0	0	0	0	0	0	0	0	0	0	0	0	0	0	0	0	0	0	0	0	0
Bacteria;Bacteroidetes;Bacteroidia;Flavobacteriales;Flavobacteriaceae;Mariniflexile;	0	0	0	0	0	0	0	0	0	0	0	0	0	0	0	0	0	0	0	0	0	0	0	0	0	0
Bacteria;Bacteroidetes;Bacteroidia;Flavobacteriales;Flavobacteriaceae;Maritimimonas;	0	0	0	0	0	0	0	0	0	0	0	0	0	0	0	0	0	0	0	0	0	0	0	0	0	0
Bacteria;Bacteroidetes;Bacteroidia;Flavobacteriales;Flavobacteriaceae;Marixanthomonas;	0	0	0	0	0	0	0	0	0	0	0	0	0	0	0	0	0	0	0	0	0	0	0	0	0	0
Bacteria;Bacteroidetes;Bacteroidia;Flavobacteriales;Flavobacteriaceae;Meridianimaribacter;	0	0	0	0	0	0	0	0	0	0	0	0	0	0	0	0	0	0	0	0	0	0	0	0	0	0
Bacteria;Bacteroidetes;Bacteroidia;Flavobacteriales;Flavobacteriaceae;Mesoflavibacter;	0	0	0	0	0	0	0	0	0	0	0	0	0	0	0	0	0	0	0	0	0	0	0	0	0	0
Bacteria;Bacteroidetes;Bacteroidia;Flavobacteriales;Flavobacteriaceae;Mesonia;	0	0	0	0	0	0	0	0	0	0	0	0	0	0	0	0	0	0	0	0	0	0	0	0	0	0
Bacteria;Bacteroidetes;Bacteroidia;Flavobacteriales;Flavobacteriaceae;Muricauda;	0	0	0	0	0	0	0	0	0	0	0	0	0	0	0	0	0	0	0	0	0	0	0	0	0	0
Bacteria;Bacteroidetes;Bacteroidia;Flavobacteriales;Flavobacteriaceae;Muriicola;	0	0	0	0	0	0	0	0	0	0	0	0	0	0	0	0	0	0	0	0	0	0	0	0	0	0
Bacteria;Bacteroidetes;Bacteroidia;Flavobacteriales;Flavobacteriaceae;Myroides;	0	0	0	0	0	0	0	0	0	0	0	0	0	0	0	0	0	0	0	0	0	0	0	0	0	0
Bacteria;Bacteroidetes;Bacteroidia;Flavobacteriales;Flavobacteriaceae;Neptunitalea;	0	0	0	0	0	0	0	0	0	0	0	0	0	0	0	0	0	0	0	0	0	0	0	0	0	0
Bacteria;Bacteroidetes;Bacteroidia;Flavobacteriales;Flavobacteriaceae;Nonlabens;	0	0	0	0	0	0	0	0	0	0	0	0	0	0	0	0	0	0	0	0	0	0	0	0	0	0
Bacteria;Bacteroidetes;Bacteroidia;Flavobacteriales;Flavobacteriaceae;NS2b marine group;	0	0	0	0	0	0	0	0	0	0	0	0	0	0	0	0	0	0	0	0	0	0	0	0	0	0
Bacteria;Bacteroidetes;Bacteroidia;Flavobacteriales;Flavobacteriaceae;NS3a marine group;	0	0	0	0	0	0	0	0	0	0	0	0	0	0	0	0	0	0	0	0	0	0	0	0	0	0
Bacteria;Bacteroidetes;Bacteroidia;Flavobacteriales;Flavobacteriaceae;NS4 marine group;	0	0	0	0	0	0	0	0	0	0	0	0	0	0	0	0	0	0	0	0	0	0	0	0	0	0
Bacteria;Bacteroidetes;Bacteroidia;Flavobacteriales;Flavobacteriaceae;NS5 marine group;	0	0	0	0	0	0	0	0	0	0	0	0	0	0	0	0	0	0	0	0	0	0	0	0	0	0
Bacteria;Bacteroidetes;Bacteroidia;Flavobacteriales;Flavobacteriaceae;Olleya;	0	0	0	0	0	0	0	0	0	0	0	0	0	0	0	0	0	0	0	0	0	0	0	0	0	0
Bacteria;Bacteroidetes;Bacteroidia;Flavobacteriales;Flavobacteriaceae;Pibocella;	0	0	0	0	0	0	0	0	0	0	0	0	0	0	0	0	0	0	0	0	0	0	0	0	0	0
Bacteria;Bacteroidetes;Bacteroidia;Flavobacteriales;Flavobacteriaceae;Planktosalinus;	0	0	0	0	0	0	0	0	0	0	0	0	0	0	0	0	0	0	0	0	0	0	0	0	0	0
Bacteria;Bacteroidetes;Bacteroidia;Flavobacteriales;Flavobacteriaceae;Polaribacter 1;	0	0	0	0	0	0	0	0	0	0	0	0	0	0	0	0	0	0	0	0	0	0	0	0	0	0
Bacteria;Bacteroidetes;Bacteroidia;Flavobacteriales;Flavobacteriaceae;Polaribacter 2;	0	0	0	0	0	0	0	0	0	0	0	0	0	0	0	0	0	0	0	0	0	0	0	0	0	0
Bacteria;Bacteroidetes;Bacteroidia;Flavobacteriales;Flavobacteriaceae;Polaribacter 3;	0	0	0	0	0	0	0	0	0	0	0	0	0	0	0	0	0	0	0	0	0	0	0	0	0	0
Bacteria;Bacteroidetes;Bacteroidia;Flavobacteriales;Flavobacteriaceae;Polaribacter 4;	0	0	0	0	0	0	0	0	0	0	0	0	0	0	0	0	0	0	0	0	0	0	0	0	0	0
Bacteria;Bacteroidetes;Bacteroidia;Flavobacteriales;Flavobacteriaceae;Polaribacter;	0	0	0	0	0	0	0	0	0	0	0	0	0	0	0	0	0	0	0	0	0	0	0	0	0	0
Bacteria;Bacteroidetes;Bacteroidia;Flavobacteriales;Flavobacteriaceae;Postechiella;	0	0	0	0	0	0	0	0	0	0	0	0	0	0	0	0	0	0	0	0	0	0	0	0	0	0
Bacteria;Bacteroidetes;Bacteroidia;Flavobacteriales;Flavobacteriaceae;Pricia;	0	0	0	0	0	0	0	0	0	0	0	0	0	0	0	0	0	0	0	0	0	0	0	0	0	0
Bacteria;Bacteroidetes;Bacteroidia;Flavobacteriales;Flavobacteriaceae;Pseudofulvibacter;	0	0	0	0	0	0	0	0	0	0	0	0	0	0	0	0	0	0	0	0	0	0	0	0	0	0
Bacteria;Bacteroidetes;Bacteroidia;Flavobacteriales;Flavobacteriaceae;Pseudozobellia;	0	0	0	0	0	0	0	0	0	0	0	0	0	0	0	0	0	0	0	0	0	0	0	0	0	0
Bacteria;Bacteroidetes;Bacteroidia;Flavobacteriales;Flavobacteriaceae;Psychroflexus;	0	0	0	0	0	0	0	0	0	0	0	0	0	0	0	0	0	0	0	0	0	0	0	0	0	0
Bacteria;Bacteroidetes;Bacteroidia;Flavobacteriales;Flavobacteriaceae;Psychroserpens;	0	0	0	0	0	0	0	0	0	0	0	0	0	0	0	0	0	0	0	0	0	0	0	0	0	0
Bacteria;Bacteroidetes;Bacteroidia;Flavobacteriales;Flavobacteriaceae;Pustulibacterium;	0	0	0	0	0	0	0	0	0	0	0	0	0	0	0	0	0	0	0	0	0	0	0	0	0	0
Bacteria;Bacteroidetes;Bacteroidia;Flavobacteriales;Flavobacteriaceae;Robertkochia;	0	0	0	0	0	0	0	0	0	0	0	0	0	0	0	0	0	0	0	0	0	0	0	0	0	0
Bacteria;Bacteroidetes;Bacteroidia;Flavobacteriales;Flavobacteriaceae;Robiginitalea;	0	0	0	0	0	0	0	0	0	0	0	0	0	0	0	0	0	0	0	0	0	0	0	0	0	0
Bacteria;Bacteroidetes;Bacteroidia;Flavobacteriales;Flavobacteriaceae;Sabulilitoribacter;	0	0	0	0	0	0	0	0	0	0	0	0	0	0	0	0	0	0	0	0	0	0	0	0	0	0
Bacteria;Bacteroidetes;Bacteroidia;Flavobacteriales;Flavobacteriaceae;Salegentibacter;	0	0	0	0	0	0	0	0	0	0	0	0	0	0	0	0	0	0	0	0	0	0	0	0	0	0
Bacteria;Bacteroidetes;Bacteroidia;Flavobacteriales;Flavobacteriaceae;Salinimicrobium;	0	0	0	0	0	0	0	0	0	0	0	0	0	0	0	0	0	0	0	0	0	0	0	0	0	0
Bacteria;Bacteroidetes;Bacteroidia;Flavobacteriales;Flavobacteriaceae;Sediminibacter;	0	0	0	0	0	0	0	0	0	0	0	0	0	0	0	0	0	0	0	0	0	0	0	0	0	0
Bacteria;Bacteroidetes;Bacteroidia;Flavobacteriales;Flavobacteriaceae;Sediminicola;	0	0	0	0	0	0	0	0	0	0	0	0	0	0	0	0	0	0	0	0	0	0	0	0	0	0
Bacteria;Bacteroidetes;Bacteroidia;Flavobacteriales;Flavobacteriaceae;Seonamhaeicola;	0	0	0	0	0	0	0	0	0	0	0	0	0	0	0	0	0	0	0	0	0	0	0	0	0	0
Bacteria;Bacteroidetes;Bacteroidia;Flavobacteriales;Flavobacteriaceae;Siansivirga;	0	0	0	0	0	0	0	0	0	0	0	0	0	0	0	0	0	0	0	0	0	0	0	0	0	0
Bacteria;Bacteroidetes;Bacteroidia;Flavobacteriales;Flavobacteriaceae;Sinomicrobium;	0	0	0	0	0	0	0	0	0	0	0	0	0	0	0	0	0	0	0	0	0	0	0	0	0	0
Bacteria;Bacteroidetes;Bacteroidia;Flavobacteriales;Flavobacteriaceae;Snuella;	0	0	0	0	0	0	0	0	0	0	0	0	0	0	0	0	0	0	0	0	0	0	0	0	0	0
Bacteria;Bacteroidetes;Bacteroidia;Flavobacteriales;Flavobacteriaceae;Spongiibacterium;	0	0	0	0	0	0	0	0	0	0	0	0	0	0	0	0	0	0	0	0	0	0	0	0	0	0
Bacteria;Bacteroidetes;Bacteroidia;Flavobacteriales;Flavobacteriaceae;Spongiiferula;	0	0	0	0	0	0	0	0	0	0	0	0	0	0	0	0	0	0	0	0	0	0	0	0	0	0
Bacteria;Bacteroidetes;Bacteroidia;Flavobacteriales;Flavobacteriaceae;Spongiimicrobium;	0	0	0	0	0	0	0	0	0	0	0	0	0	0	0	0	0	0	0	0	0	0	0	0	0	0
Bacteria;Bacteroidetes;Bacteroidia;Flavobacteriales;Flavobacteriaceae;Spongiimonas;	0	0	0	0	0	0	0	0	0	0	0	0	0	0	0	0	0	0	0	0	0	0	0	0	0	0
Bacteria;Bacteroidetes;Bacteroidia;Flavobacteriales;Flavobacteriaceae;Spongiivirga;	0	0	0	0	0	0	0	0	0	0	0	0	0	0	0	0	0	0	0	0	0	0	0	0	0	0
Bacteria;Bacteroidetes;Bacteroidia;Flavobacteriales;Flavobacteriaceae;Subsaxibacter;	0	0	0	0	0	0	0	0	0	0	0	0	0	0	0	0	0	0	0	0	0	0	0	0	0	0
Bacteria;Bacteroidetes;Bacteroidia;Flavobacteriales;Flavobacteriaceae;Subsaximicrobium;	0	0	0	0	0	0	0	0	0	0	0	0	0	0	0	0	0	0	0	0	0	0	0	0	0	0
Bacteria;Bacteroidetes;Bacteroidia;Flavobacteriales;Flavobacteriaceae;Sufflavibacter;	0	0	0	0	0	0	0	0	0	0	0	0	0	0	0	0	0	0	0	0	0	0	0	0	0	0
Bacteria;Bacteroidetes;Bacteroidia;Flavobacteriales;Flavobacteriaceae;Sungkyunkwania;	0	0	0	0	0	0	0	0	0	0	0	0	0	0	0	0	0	0	0	0	0	0	0	0	0	0
Bacteria;Bacteroidetes;Bacteroidia;Flavobacteriales;Flavobacteriaceae;Tamlana;	0	0	0	0	0	0	0	0	0	0	0	0	0	0	0	0	0	0	0	0	0	0	0	0	0	0
Bacteria;Bacteroidetes;Bacteroidia;Flavobacteriales;Flavobacteriaceae;Tenacibaculum;	0	0	0	0	0	0	0	0	0	0	0	0	0	0	0	0	0	0	0	0	0	0	0	0	0	0
Bacteria;Bacteroidetes;Bacteroidia;Flavobacteriales;Flavobacteriaceae;Ulvibacter;	0	0	0	0	0	0	0	0	0	0	0	0	0	0	0	0	0	0	0	0	0	0	0	0	0	0
Bacteria;Bacteroidetes;Bacteroidia;Flavobacteriales;Flavobacteriaceae;uncultured;	0	0	0	0	0	0	0	0	0	0	0	0	0	0	0	0	0	0	0	0	0	0	0	0	0	0
Bacteria;Bacteroidetes;Bacteroidia;Flavobacteriales;Flavobacteriaceae;Vitellibacter;	0	0	0	0	0	0	0	0	0	0	0	0	0	0	0	0	0	0	0	0	0	0	0	0	0	0
Bacteria;Bacteroidetes;Bacteroidia;Flavobacteriales;Flavobacteriaceae;Wenyingzhuangia;	0	0	0	0	0	0	0	0	0	0	0	0	0	0	0	0	0	0	0	0	0	0	0	0	0	0
Bacteria;Bacteroidetes;Bacteroidia;Flavobacteriales;Flavobacteriaceae;Winogradskyella;	0	0	0	0	0	0	0	0	0	0	0	0	0	0	0	0	0	0	0	0	0	0	0	0	0	0
Bacteria;Bacteroidetes;Bacteroidia;Flavobacteriales;Flavobacteriaceae;Xanthomarina;	0	0	0	0	0	0	0	0	0	0	0	0	0	0	0	0	0	0	0	0	0	0	0	0	0	0
Bacteria;Bacteroidetes;Bacteroidia;Flavobacteriales;Flavobacteriaceae;Yeosuana;	0	0	0	0	0	0	0	0	0	0	0	0	0	0	0	0	0	0	0	0	0	0	0	0	0	0
Bacteria;Bacteroidetes;Bacteroidia;Flavobacteriales;Flavobacteriaceae;Zeaxanthinibacter;	0	0	0	0	0	0	0	0	0	0	0	0	0	0	0	0	0	0	0	0	0	0	0	0	0	0
Bacteria;Bacteroidetes;Bacteroidia;Flavobacteriales;Flavobacteriaceae;Zhouia;	0	0	0	0	0	0	0	0	0	0	0	0	0	0	0	0	0	0	0	0	0	0	0	0	0	0
Bacteria;Bacteroidetes;Bacteroidia;Flavobacteriales;Flavobacteriaceae;Zobellia;	0	0	0	0	0	0	0	0	0	0	0	0	0	0	0	0	0	0	0	0	0	0	0	0	0	0
Bacteria;Bacteroidetes;Bacteroidia;Flavobacteriales;Flavobacteriaceae;Zunongwangia;	0	0	0	0	0	0	0	0	0	0	0	0	0	0	0	0	0	0	0	0	0	0	0	0	0	0
Bacteria;Bacteroidetes;Bacteroidia;Flavobacteriales;Flavobacteriales Incertae Sedis;	0	0	0	0	0	0	0	0	0	0	0	0	0	0	0	0	0	0	0	0	0	0	0	0	0	0
Bacteria;Bacteroidetes;Bacteroidia;Flavobacteriales;Flavobacteriales Incertae Sedis;Ichthyobacterium;	0	0	0	0	0	0	0	0	0	0	0	0	0	0	0	0	0	0	0	0	0	0	0	0	0	0
Bacteria;Bacteroidetes;Bacteroidia;Flavobacteriales;NS7 marine group;	0	0	0	0	0	0	0	0	0	0	0	0	0	0	0	0	0	0	0	0	0	0	0	0	0	0
Bacteria;Bacteroidetes;Bacteroidia;Flavobacteriales;NS9 marine group;	0	0	0	0	0	0	0	0	0	0	0	0	0	0	0	0	0	0	0	0	0	0	0	0	0	0
Bacteria;Bacteroidetes;Bacteroidia;Flavobacteriales;Schleiferiaceae;	0	0	0	0	0	0	0	0	0	0	0	0	0	0	0	0	0	0	0	0	0	0	0	0	0	0
Bacteria;Bacteroidetes;Bacteroidia;Flavobacteriales;Schleiferiaceae;Schleiferia;	0	0	0	0	0	0	0	0	0	0	0	0	0	0	0	0	0	0	0	0	0	0	0	0	0	0
Bacteria;Bacteroidetes;Bacteroidia;Flavobacteriales;Weeksellaceae;	0	0	0	0	0	0	0	0	0	0	0	0	0	0	0	0	0	0	0	0	0	0	0	0	0	0
Bacteria;Bacteroidetes;Bacteroidia;Flavobacteriales;Weeksellaceae;Algoriella;	0	0	0	0	0	0	0	0	0	0	0	0	0	0	0	0	0	0	0	0	0	0	0	0	0	0
Bacteria;Bacteroidetes;Bacteroidia;Flavobacteriales;Weeksellaceae;Apibacter;	0	0	0	0	0	0	0	0	0	0	0	0	0	0	0	0	0	0	0	0	0	0	0	0	0	0
Bacteria;Bacteroidetes;Bacteroidia;Flavobacteriales;Weeksellaceae;Bergeyella;	0	0	0	0	0	0	0	0	0	0	0	0	0	0	0	0	0	0	0	0	0	0	0	0	0	0
Bacteria;Bacteroidetes;Bacteroidia;Flavobacteriales;Weeksellaceae;Candidatus Hemobacterium;	0	0	0	0	0	0	0	0	0	0	0	0	0	0	0	0	0	0	0	0	0	0	0	0	0	0
Bacteria;Bacteroidetes;Bacteroidia;Flavobacteriales;Weeksellaceae;Chishuiella;	0	0	0	0	0	0	0	0	0	0	0	0	0	0	0	0	0	0	0	0	0	0	0	0	0	0
Bacteria;Bacteroidetes;Bacteroidia;Flavobacteriales;Weeksellaceae;Chryseobacterium;	0	0	0	0	0	0	0	0	0	0	0	0	0	0	0	0	0	0	0	0	0	0	0	0	0	0
Bacteria;Bacteroidetes;Bacteroidia;Flavobacteriales;Weeksellaceae;Cloacibacterium;	0	0	0	0	0	0	0	0	0	0	0	0	0	0	0	0	0	0	0	0	0	0	0	0	0	0
Bacteria;Bacteroidetes;Bacteroidia;Flavobacteriales;Weeksellaceae;Cruoricaptor;	0	0	0	0	0	0	0	0	0	0	0	0	0	0	0	0	0	0	0	0	0	0	0	0	0	0
Bacteria;Bacteroidetes;Bacteroidia;Flavobacteriales;Weeksellaceae;Elizabethkingia;	0	0	0	0	0	0	0	0	0	0	0	0	0	0	0	0	0	0	0	0	0	0	0	0	0	0
Bacteria;Bacteroidetes;Bacteroidia;Flavobacteriales;Weeksellaceae;Empedobacter;	0	0	0	0	0	0	0	0	0	0	0	0	0	0	0	0	0	0	0	0	0	0	0	0	0	0
Bacteria;Bacteroidetes;Bacteroidia;Flavobacteriales;Weeksellaceae;Moheibacter;	0	0	0	0	0	0	0	0	0	0	0	0	0	0	0	0	0	0	0	0	0	0	0	0	0	0
Bacteria;Bacteroidetes;Bacteroidia;Flavobacteriales;Weeksellaceae;Ornithobacterium;	0	0	0	0	0	0	0	0	0	0	0	0	0	0	0	0	0	0	0	0	0	0	0	0	0	0
Bacteria;Bacteroidetes;Bacteroidia;Flavobacteriales;Weeksellaceae;Riemerella;	0	0	0	0	0	0	0	0	0	0	0	0	0	0	0	0	0	0	0	0	0	0	0	0	0	0
Bacteria;Bacteroidetes;Bacteroidia;Flavobacteriales;Weeksellaceae;Soonwooa;	0	0	0	0	0	0	0	0	0	0	0	0	0	0	0	0	0	0	0	0	0	0	0	0	0	0
Bacteria;Bacteroidetes;Bacteroidia;Flavobacteriales;Weeksellaceae;uncultured;	0	0	0	0	0	0	0	0	0	0	0	0	0	0	0	0	0	0	0	0	0	0	0	0	0	0
Bacteria;Bacteroidetes;Bacteroidia;Flavobacteriales;Weeksellaceae;Weeksella;	0	0	0	0	0	0	0	0	0	0	0	0	0	0	0	0	0	0	0	0	0	0	0	0	0	0
Bacteria;Bacteroidetes;Bacteroidia;ML602M-17;	0	0	0	0	0	0	0	0	0	0	0	0	0	0	0	0	0	0	0	0	0	0	0	0	0	0
Bacteria;Bacteroidetes;Bacteroidia;SM1A07;	0	0	0	0	0	0	0	0	0	0	0	0	0	0	0	0	0	0	0	0	0	0	0	0	0	0
Bacteria;Bacteroidetes;Bacteroidia;Sphingobacteriales;	0	0	0	0	0	0	0	0	0	0	0	0	0	0	0	0	0	0	0	0	0	0	0	0	0	0
Bacteria;Bacteroidetes;Bacteroidia;Sphingobacteriales;ADurb.Bin408;	0	0	0	0	0	0	0	0	0	0	0	0	0	0	0	0	0	0	0	0	0	0	0	0	0	0
Bacteria;Bacteroidetes;Bacteroidia;Sphingobacteriales;AKYH767;	0	0	0	0	0	0	0	0	0	0	0	0	0	0	0	0	0	0	0	0	0	0	0	0	0	0
Bacteria;Bacteroidetes;Bacteroidia;Sphingobacteriales;CMW-169;	0	0	0	0	0	0	0	0	0	0	0	0	0	0	0	0	0	0	0	0	0	0	0	0	0	0
Bacteria;Bacteroidetes;Bacteroidia;Sphingobacteriales;CWT CU03-E12;	0	0	0	0	0	0	0	0	0	0	0	0	0	0	0	0	0	0	0	0	0	0	0	0	0	0
Bacteria;Bacteroidetes;Bacteroidia;Sphingobacteriales;E6aC02;	0	0	0	0	0	0	0	0	0	0	0	0	0	0	0	0	0	0	0	0	0	0	0	0	0	0
Bacteria;Bacteroidetes;Bacteroidia;Sphingobacteriales;env.OPS 17;	0	0	0	0	0	0	0	0	0	0	0	0	0	0	0	0	0	0	0	0	0	0	0	0	0	0
Bacteria;Bacteroidetes;Bacteroidia;Sphingobacteriales;FFCH9454;	0	0	0	0	0	0	0	0	0	0	0	0	0	0	0	0	0	0	0	0	0	0	0	0	0	0
Bacteria;Bacteroidetes;Bacteroidia;Sphingobacteriales;GWF2-29-10;	0	0	0	0	0	0	0	0	0	0	0	0	0	0	0	0	0	0	0	0	0	0	0	0	0	0
Bacteria;Bacteroidetes;Bacteroidia;Sphingobacteriales;KD1-131;	0	0	0	0	0	0	0	0	0	0	0	0	0	0	0	0	0	0	0	0	0	0	0	0	0	0
Bacteria;Bacteroidetes;Bacteroidia;Sphingobacteriales;KD3-93;	0	0	0	0	0	0	0	0	0	0	0	0	0	0	0	0	0	0	0	0	0	0	0	0	0	0
Bacteria;Bacteroidetes;Bacteroidia;Sphingobacteriales;Lentimicrobiaceae;	0	0	0	0	0	0	0	0	0	0	0	0	0	0	0	0	0	0	0	0	0	0	0	0	0	0
Bacteria;Bacteroidetes;Bacteroidia;Sphingobacteriales;Lentimicrobiaceae;Lentimicrobium;	0	0	0	0	0	0	0	0	0	0	0	0	0	0	0	0	0	0	0	0	0	0	0	0	0	0
Bacteria;Bacteroidetes;Bacteroidia;Sphingobacteriales;LiUU-11-161;	0	0	0	0	0	0	0	0	0	0	0	0	0	0	0	0	0	0	0	0	0	0	0	0	0	0
Bacteria;Bacteroidetes;Bacteroidia;Sphingobacteriales;NS11-12 marine group;	0	0	0	0	0	0	0	0	0	0	0	0	0	0	0	0	0	0	0	0	0	0	0	0	0	0
Bacteria;Bacteroidetes;Bacteroidia;Sphingobacteriales;S15-21;	0	0	0	0	0	0	0	0	0	0	0	0	0	0	0	0	0	0	0	0	0	0	0	0	0	0
Bacteria;Bacteroidetes;Bacteroidia;Sphingobacteriales;S15A-MN91;	0	0	0	0	0	0	0	0	0	0	0	0	0	0	0	0	0	0	0	0	0	0	0	0	0	0
Bacteria;Bacteroidetes;Bacteroidia;Sphingobacteriales;s74e-6049;	0	0	0	0	0	0	0	0	0	0	0	0	0	0	0	0	0	0	0	0	0	0	0	0	0	0
Bacteria;Bacteroidetes;Bacteroidia;Sphingobacteriales;SBYC-2600;	0	0	0	0	0	0	0	0	0	0	0	0	0	0	0	0	0	0	0	0	0	0	0	0	0	0
Bacteria;Bacteroidetes;Bacteroidia;Sphingobacteriales;Sphingobacteriaceae;	0	0	0	0	0	0	0	0	0	0	0	0	0	0	0	0	0	0	0	0	0	0	0	0	0	0
Bacteria;Bacteroidetes;Bacteroidia;Sphingobacteriales;Sphingobacteriaceae;Anseongella;	0	0	0	0	0	0	0	0	0	0	0	0	0	0	0	0	0	0	0	0	0	0	0	0	0	0
Bacteria;Bacteroidetes;Bacteroidia;Sphingobacteriales;Sphingobacteriaceae;Arcticibacter;	0	0	0	0	0	0	0	0	0	0	0	0	0	0	0	0	0	0	0	0	0	0	0	0	0	0
Bacteria;Bacteroidetes;Bacteroidia;Sphingobacteriales;Sphingobacteriaceae;Mucilaginibacter;	0	0	0	0	0	0	0	0	0	0	0	0	0	0	0	0	0	0	0	0	0	0	0	0	0	0
Bacteria;Bacteroidetes;Bacteroidia;Sphingobacteriales;Sphingobacteriaceae;Nubsella;	0	0	0	0	0	0	0	0	0	0	0	0	0	0	0	0	0	0	0	0	0	0	0	0	0	0
Bacteria;Bacteroidetes;Bacteroidia;Sphingobacteriales;Sphingobacteriaceae;Olivibacter;	0	0	0	0	0	0	0	0	0	0	0	0	0	0	0	0	0	0	0	0	0	0	0	0	0	0
Bacteria;Bacteroidetes;Bacteroidia;Sphingobacteriales;Sphingobacteriaceae;Parapedobacter;	0	0	0	0	0	0	0	0	0	0	0	0	0	0	0	0	0	0	0	0	0	0	0	0	0	0
Bacteria;Bacteroidetes;Bacteroidia;Sphingobacteriales;Sphingobacteriaceae;Pedobacter;	0	0	0	0	0	0	0	0	0	0	0	0	0	0	0	0	0	0	0	0	0	0	0	0	0	0
Bacteria;Bacteroidetes;Bacteroidia;Sphingobacteriales;Sphingobacteriaceae;Pelobium;	0	0	0	0	0	0	0	0	0	0	0	0	0	0	0	0	0	0	0	0	0	0	0	0	0	0
Bacteria;Bacteroidetes;Bacteroidia;Sphingobacteriales;Sphingobacteriaceae;Pseudopedobacter;	0	0	0	0	0	0	0	0	0	0	0	0	0	0	0	0	0	0	0	0	0	0	0	0	0	0
Bacteria;Bacteroidetes;Bacteroidia;Sphingobacteriales;Sphingobacteriaceae;Pseudosphingobacterium;	0	0	0	0	0	0	0	0	0	0	0	0	0	0	0	0	0	0	0	0	0	0	0	0	0	0
Bacteria;Bacteroidetes;Bacteroidia;Sphingobacteriales;Sphingobacteriaceae;Solitalea;	0	0	0	0	0	0	0	0	0	0	0	0	0	0	0	0	0	0	0	0	0	0	0	0	0	0
Bacteria;Bacteroidetes;Bacteroidia;Sphingobacteriales;Sphingobacteriaceae;Sphingobacterium;	0	0	0	0	0	0	0	0	0	0	0	0	0	0	0	0	0	0	0	0	0	0	0	0	0	0
Bacteria;Bacteroidetes;Bacteroidia;Sphingobacteriales;Sphingobacteriaceae;uncultured;	0	0	0	0	0	0	0	0	0	0	0	0	0	0	0	0	0	0	0	0	0	0	0	0	0	0
Bacteria;Bacteroidetes;Bacteroidia;Sphingobacteriales;ST-12K33;	0	0	0	0	0	0	0	0	0	0	0	0	0	0	0	0	0	0	0	0	0	0	0	0	0	0
Bacteria;Bacteroidetes;Bacteroidia;Sphingobacteriales;uncultured;	0	0	0	0	0	0	0	0	0	0	0	0	0	0	0	0	0	0	0	0	0	0	0	0	0	0
Bacteria;Bacteroidetes;Bacteroidia;Sphingobacteriales;Z4MB62;	0	0	0	0	0	0	0	0	0	0	0	0	0	0	0	0	0	0	0	0	0	0	0	0	0	0
Bacteria;Bacteroidetes;Chlorobia;	0	0	0	0	0	0	0	0	0	0	0	0	0	0	0	0	0	0	0	0	0	0	0	0	0	0
Bacteria;Bacteroidetes;Chlorobia;Chlorobiales;	0	0	0	0	0	0	0	0	0	0	0	0	0	0	0	0	0	0	0	0	0	0	0	0	0	0
Bacteria;Bacteroidetes;Chlorobia;Chlorobiales;Chlorobiaceae;	0	0	0	0	0	0	0	0	0	0	0	0	0	0	0	0	0	0	0	0	0	0	0	0	0	0
Bacteria;Bacteroidetes;Chlorobia;Chlorobiales;Chlorobiaceae;Chlorobaculum;	0	0	0	0	0	0	0	0	0	0	0	0	0	0	0	0	0	0	0	0	0	0	0	0	0	0
Bacteria;Bacteroidetes;Chlorobia;Chlorobiales;Chlorobiaceae;Chlorobium;	0	0	0	0	0	0	0	0	0	0	0	0	0	0	0	0	0	0	0	0	0	0	0	0	0	0
Bacteria;Bacteroidetes;Chlorobia;Chlorobiales;Chlorobiaceae;Prosthecochloris;	0	0	0	0	0	0	0	0	0	0	0	0	0	0	0	0	0	0	0	0	0	0	0	0	0	0
Bacteria;Bacteroidetes;Chlorobia;Chlorobiales;Chlorobiaceae;uncultured;	0	0	0	0	0	0	0	0	0	0	0	0	0	0	0	0	0	0	0	0	0	0	0	0	0	0
Bacteria;Bacteroidetes;Chlorobia;Chlorobiales;Chloroherpetonaceae;	0	0	0	0	0	0	0	0	0	0	0	0	0	0	0	0	0	0	0	0	0	0	0	0	0	0
Bacteria;Bacteroidetes;Chlorobia;Chlorobiales;Chloroherpetonaceae;Chloroherpeton;	0	0	0	0	0	0	0	0	0	0	0	0	0	0	0	0	0	0	0	0	0	0	0	0	0	0
Bacteria;Bacteroidetes;Chlorobia;Chlorobiales;Chloroherpetonaceae;GBChlB;	0	0	0	0	0	0	0	0	0	0	0	0	0	0	0	0	0	0	0	0	0	0	0	0	0	0
Bacteria;Bacteroidetes;Ignavibacteria;	0	0	0	0	0	0	0	0	0	0	0	0	0	0	0	0	0	0	0	0	0	0	0	0	0	0
Bacteria;Bacteroidetes;Ignavibacteria;Ignavibacteriales;	0	0	0	0	0	0	0	0	0	0	0	0	0	0	0	0	0	0	0	0	0	0	0	0	0	0
Bacteria;Bacteroidetes;Ignavibacteria;Ignavibacteriales;BSN166;	0	0	0	0	0	0	0	0	0	0	0	0	0	0	0	0	0	0	0	0	0	0	0	0	0	0
Bacteria;Bacteroidetes;Ignavibacteria;Ignavibacteriales;BSV40;	0	0	0	0	0	0	0	0	0	0	0	0	0	0	0	0	0	0	0	0	0	0	0	0	0	0
Bacteria;Bacteroidetes;Ignavibacteria;Ignavibacteriales;Ignavibacteriaceae;	0	0	0	0	0	0	0	0	0	0	0	0	0	0	0	0	0	0	0	0	0	0	0	0	0	0
Bacteria;Bacteroidetes;Ignavibacteria;Ignavibacteriales;Ignavibacteriaceae;Ignavibacterium;	0	0	0	0	0	0	0	0	0	0	0	0	0	0	0	0	0	0	0	0	0	0	0	0	0	0
Bacteria;Bacteroidetes;Ignavibacteria;Ignavibacteriales;LD-RB-34;	0	0	0	0	0	0	0	0	0	0	0	0	0	0	0	0	0	0	0	0	0	0	0	0	0	0
Bacteria;Bacteroidetes;Ignavibacteria;Ignavibacteriales;Melioribacteraceae;	0	0	0	0	0	0	0	0	0	0	0	0	0	0	0	0	0	0	0	0	0	0	0	0	0	0
Bacteria;Bacteroidetes;Ignavibacteria;Ignavibacteriales;Melioribacteraceae;IheB3-7;	0	0	0	0	0	0	0	0	0	0	0	0	0	0	0	0	0	0	0	0	0	0	0	0	0	0
Bacteria;Bacteroidetes;Ignavibacteria;Ignavibacteriales;Melioribacteraceae;Melioribacter;	0	0	0	0	0	0	0	0	0	0	0	0	0	0	0	0	0	0	0	0	0	0	0	0	0	0
Bacteria;Bacteroidetes;Ignavibacteria;Ignavibacteriales;Melioribacteraceae;ST-3K26;	0	0	0	0	0	0	0	0	0	0	0	0	0	0	0	0	0	0	0	0	0	0	0	0	0	0
Bacteria;Bacteroidetes;Ignavibacteria;Ignavibacteriales;PHOS-HE36;	0	0	0	0	0	0	0	0	0	0	0	0	0	0	0	0	0	0	0	0	0	0	0	0	0	0
Bacteria;Bacteroidetes;Ignavibacteria;Ignavibacteriales;SM1H02;	0	0	0	0	0	0	0	0	0	0	0	0	0	0	0	0	0	0	0	0	0	0	0	0	0	0
Bacteria;Bacteroidetes;Ignavibacteria;Ignavibacteriales;SR-FBR-L83;	0	0	0	0	0	0	0	0	0	0	0	0	0	0	0	0	0	0	0	0	0	0	0	0	0	0
Bacteria;Bacteroidetes;Ignavibacteria;Ignavibacteriales;UA-50;	0	0	0	0	0	0	0	0	0	0	0	0	0	0	0	0	0	0	0	0	0	0	0	0	0	0
Bacteria;Bacteroidetes;Ignavibacteria;Kryptoniales;	0	0	0	0	0	0	0	0	0	0	0	0	0	0	0	0	0	0	0	0	0	0	0	0	0	0
Bacteria;Bacteroidetes;Ignavibacteria;Kryptoniales;BSV26;	0	0	0	0	0	0	0	0	0	0	0	0	0	0	0	0	0	0	0	0	0	0	0	0	0	0
Bacteria;Bacteroidetes;Ignavibacteria;Kryptoniales;Kryptoniaceae;	0	0	0	0	0	0	0	0	0	0	0	0	0	0	0	0	0	0	0	0	0	0	0	0	0	0
Bacteria;Bacteroidetes;Ignavibacteria;Kryptoniales;Kryptoniaceae;Candidatus Chrysopegis;	0	0	0	0	0	0	0	0	0	0	0	0	0	0	0	0	0	0	0	0	0	0	0	0	0	0
Bacteria;Bacteroidetes;Ignavibacteria;Kryptoniales;Kryptoniaceae;Candidatus Kryptobacter;	0	0	0	0	0	0	0	0	0	0	0	0	0	0	0	0	0	0	0	0	0	0	0	0	0	0
Bacteria;Bacteroidetes;Ignavibacteria;Kryptoniales;Kryptoniaceae;Candidatus Kryptonium;	0	0	0	0	0	0	0	0	0	0	0	0	0	0	0	0	0	0	0	0	0	0	0	0	0	0
Bacteria;Bacteroidetes;Ignavibacteria;Kryptoniales;Kryptoniaceae;Candidatus Thermokryptus;	0	0	0	0	0	0	0	0	0	0	0	0	0	0	0	0	0	0	0	0	0	0	0	0	0	0
Bacteria;Bacteroidetes;Ignavibacteria;Kryptoniales;MSB-3C8;	0	0	0	0	0	0	0	0	0	0	0	0	0	0	0	0	0	0	0	0	0	0	0	0	0	0
Bacteria;Bacteroidetes;Ignavibacteria;OPB56;	0	0	0	0	0	0	0	0	0	0	0	0	0	0	0	0	0	0	0	0	0	0	0	0	0	0
Bacteria;Bacteroidetes;Ignavibacteria;SJA-28;	0	0	0	0	0	0	0	0	0	0	0	0	0	0	0	0	0	0	0	0	0	0	0	0	0	0
Bacteria;Bacteroidetes;OC31;	0	0	0	0	0	0	0	0	0	0	0	0	0	0	0	0	0	0	0	0	0	0	0	0	0	0
Bacteria;Bacteroidetes;Rhodothermia;	0	0	0	0	0	0	0	0	0	0	0	0	0	0	0	0	0	0	0	0	0	0	0	0	0	0
Bacteria;Bacteroidetes;Rhodothermia;Balneolales;	0	0	0	0	0	0	0	0	0	0	0	0	0	0	0	0	0	0	0	0	0	0	0	0	0	0
Bacteria;Bacteroidetes;Rhodothermia;Balneolales;Balneolaceae;	0	0	0	0	0	0	0	0	0	0	0	0	0	0	0	0	0	0	0	0	0	0	0	0	0	0
Bacteria;Bacteroidetes;Rhodothermia;Balneolales;Balneolaceae;A815;	0	0	0	0	0	0	0	0	0	0	0	0	0	0	0	0	0	0	0	0	0	0	0	0	0	0
Bacteria;Bacteroidetes;Rhodothermia;Balneolales;Balneolaceae;Aliifodinibius;	0	0	0	0	0	0	0	0	0	0	0	0	0	0	0	0	0	0	0	0	0	0	0	0	0	0
Bacteria;Bacteroidetes;Rhodothermia;Balneolales;Balneolaceae;B2706-C7;	0	0	0	0	0	0	0	0	0	0	0	0	0	0	0	0	0	0	0	0	0	0	0	0	0	0
Bacteria;Bacteroidetes;Rhodothermia;Balneolales;Balneolaceae;Balneola;	0	0	0	0	0	0	0	0	0	0	0	0	0	0	0	0	0	0	0	0	0	0	0	0	0	0
Bacteria;Bacteroidetes;Rhodothermia;Balneolales;Balneolaceae;CK06-06-Mud-MAS4B-21;	0	0	0	0	0	0	0	0	0	0	0	0	0	0	0	0	0	0	0	0	0	0	0	0	0	0
Bacteria;Bacteroidetes;Rhodothermia;Balneolales;Balneolaceae;F1-37X2;	0	0	0	0	0	0	0	0	0	0	0	0	0	0	0	0	0	0	0	0	0	0	0	0	0	0
Bacteria;Bacteroidetes;Rhodothermia;Balneolales;Balneolaceae;Fodinibius;	0	0	0	0	0	0	0	0	0	0	0	0	0	0	0	0	0	0	0	0	0	0	0	0	0	0
Bacteria;Bacteroidetes;Rhodothermia;Balneolales;Balneolaceae;Gracilimonas;	0	0	0	0	0	0	0	0	0	0	0	0	0	0	0	0	0	0	0	0	0	0	0	0	0	0
Bacteria;Bacteroidetes;Rhodothermia;Balneolales;Balneolaceae;HK-RBC54;	0	0	0	0	0	0	0	0	0	0	0	0	0	0	0	0	0	0	0	0	0	0	0	0	0	0
Bacteria;Bacteroidetes;Rhodothermia;Balneolales;Balneolaceae;MAT-CR-P4-C12;	0	0	0	0	0	0	0	0	0	0	0	0	0	0	0	0	0	0	0	0	0	0	0	0	0	0
Bacteria;Bacteroidetes;Rhodothermia;Balneolales;Balneolaceae;ML310M-34;	0	0	0	0	0	0	0	0	0	0	0	0	0	0	0	0	0	0	0	0	0	0	0	0	0	0
Bacteria;Bacteroidetes;Rhodothermia;Balneolales;Balneolaceae;Rhodohalobacter;	0	0	0	0	0	0	0	0	0	0	0	0	0	0	0	0	0	0	0	0	0	0	0	0	0	0
Bacteria;Bacteroidetes;Rhodothermia;Balneolales;Balneolaceae;Soortia;	0	0	0	0	0	0	0	0	0	0	0	0	0	0	0	0	0	0	0	0	0	0	0	0	0	0
Bacteria;Bacteroidetes;Rhodothermia;Balneolales;Balneolaceae;uncultured;	0	0	0	0	0	0	0	0	0	0	0	0	0	0	0	0	0	0	0	0	0	0	0	0	0	0
Bacteria;Bacteroidetes;Rhodothermia;Rhodothermales;	0	0	0	0	0	0	0	0	0	0	0	0	0	0	0	0	0	0	0	0	0	0	0	0	0	0
Bacteria;Bacteroidetes;Rhodothermia;Rhodothermales;Rhodothermaceae;	0	0	0	0	0	0	0	0	0	0	0	0	0	0	0	0	0	0	0	0	0	0	0	0	0	0
Bacteria;Bacteroidetes;Rhodothermia;Rhodothermales;Rhodothermaceae;Longimonas;	0	0	0	0	0	0	0	0	0	0	0	0	0	0	0	0	0	0	0	0	0	0	0	0	0	0
Bacteria;Bacteroidetes;Rhodothermia;Rhodothermales;Rhodothermaceae;RA;	0	0	0	0	0	0	0	0	0	0	0	0	0	0	0	0	0	0	0	0	0	0	0	0	0	0
Bacteria;Bacteroidetes;Rhodothermia;Rhodothermales;Rhodothermaceae;Rhodothermus;	0	0	0	0	0	0	0	0	0	0	0	0	0	0	0	0	0	0	0	0	0	0	0	0	0	0
Bacteria;Bacteroidetes;Rhodothermia;Rhodothermales;Rhodothermaceae;Rubricoccus;	0	0	0	0	0	0	0	0	0	0	0	0	0	0	0	0	0	0	0	0	0	0	0	0	0	0
Bacteria;Bacteroidetes;Rhodothermia;Rhodothermales;Rhodothermaceae;Rubrivirga;	0	0	0	0	0	0	0	0	0	0	0	0	0	0	0	0	0	0	0	0	0	0	0	0	0	0
Bacteria;Bacteroidetes;Rhodothermia;Rhodothermales;Rhodothermaceae;Salinibacter;	0	0	0	0	0	0	0	0	0	0	0	0	0	0	0	0	0	0	0	0	0	0	0	0	0	0
Bacteria;Bacteroidetes;Rhodothermia;Rhodothermales;Rhodothermaceae;Salisaeta;	0	0	0	0	0	0	0	0	0	0	0	0	0	0	0	0	0	0	0	0	0	0	0	0	0	0
Bacteria;Bacteroidetes;Rhodothermia;Rhodothermales;Rhodothermaceae;uncultured;	0	0	0	0	0	0	0	0	0	0	0	0	0	0	0	0	0	0	0	0	0	0	0	0	0	0
Bacteria;BHI80-139;	0	0	0	0	0	0	0	0	0	0	0	0	0	0	0	0	0	0	0	0	0	0	0	0	0	0
Bacteria;BRC1;	0	0	0	0	0	0	0	0	0	0	0	0	0	0	0	0	0	0	0	0	0	0	0	0	0	0
Bacteria;Caldiserica;	0	0	0	0	0	0	0	0	0	0	0	0	0	0	0	0	0	0	0	0	0	0	0	0	0	0
Bacteria;Caldiserica;Caldisericia;	0	0	0	0	0	0	0	0	0	0	0	0	0	0	0	0	0	0	0	0	0	0	0	0	0	0
Bacteria;Caldiserica;Caldisericia;Caldisericales;	0	0	0	0	0	0	0	0	0	0	0	0	0	0	0	0	0	0	0	0	0	0	0	0	0	0
Bacteria;Caldiserica;Caldisericia;Caldisericales;Caldisericaceae;	0	0	0	0	0	0	0	0	0	0	0	0	0	0	0	0	0	0	0	0	0	0	0	0	0	0
Bacteria;Caldiserica;Caldisericia;Caldisericales;Caldisericaceae;Caldisericum;	0	0	0	0	0	0	0	0	0	0	0	0	0	0	0	0	0	0	0	0	0	0	0	0	0	0
Bacteria;Caldiserica;Caldisericia;Caldisericales;LF045;	0	0	0	0	0	0	0	0	0	0	0	0	0	0	0	0	0	0	0	0	0	0	0	0	0	0
Bacteria;Caldiserica;Caldisericia;Caldisericales;TTA-B1;	0	0	0	0	0	0	0	0	0	0	0	0	0	0	0	0	0	0	0	0	0	0	0	0	0	0
Bacteria;Caldiserica;Caldisericia;Caldisericales;TTA-B15;	0	0	0	0	0	0	0	0	0	0	0	0	0	0	0	0	0	0	0	0	0	0	0	0	0	0
Bacteria;Caldiserica;Caldisericia;Caldisericales;WCHB1-02;	0	0	0	0	0	0	0	0	0	0	0	0	0	0	0	0	0	0	0	0	0	0	0	0	0	0
Bacteria;Calditrichaeota;	0	0	0	0	0	0	0	0	0	0	0	0	0	0	0	0	0	0	0	0	0	0	0	0	0	0
Bacteria;Calditrichaeota;Calditrichia;	0	0	0	0	0	0	0	0	0	0	0	0	0	0	0	0	0	0	0	0	0	0	0	0	0	0
Bacteria;Calditrichaeota;Calditrichia;Calditrichales;	0	0	0	0	0	0	0	0	0	0	0	0	0	0	0	0	0	0	0	0	0	0	0	0	0	0
Bacteria;Calditrichaeota;Calditrichia;Calditrichales;Calditrichaceae;	0	0	0	0	0	0	0	0	0	0	0	0	0	0	0	0	0	0	0	0	0	0	0	0	0	0
Bacteria;Calditrichaeota;Calditrichia;Calditrichales;Calditrichaceae;Caldithrix;	0	0	0	0	0	0	0	0	0	0	0	0	0	0	0	0	0	0	0	0	0	0	0	0	0	0
Bacteria;Calditrichaeota;Calditrichia;Calditrichales;Calditrichaceae;Calorithrix;	0	0	0	0	0	0	0	0	0	0	0	0	0	0	0	0	0	0	0	0	0	0	0	0	0	0
Bacteria;Calditrichaeota;Calditrichia;Calditrichales;Calditrichaceae;JdFR-76;	0	0	0	0	0	0	0	0	0	0	0	0	0	0	0	0	0	0	0	0	0	0	0	0	0	0
Bacteria;Calditrichaeota;Calditrichia;Calditrichales;Calditrichaceae;SM23-31;	0	0	0	0	0	0	0	0	0	0	0	0	0	0	0	0	0	0	0	0	0	0	0	0	0	0
Bacteria;Calescamantes;	0	0	0	0	0	0	0	0	0	0	0	0	0	0	0	0	0	0	0	0	0	0	0	0	0	0
Bacteria;Calescamantes;Calescibacteriia;	0	0	0	0	0	0	0	0	0	0	0	0	0	0	0	0	0	0	0	0	0	0	0	0	0	0
Bacteria;Calescamantes;Calescibacteriia;Calescibacteriales;	0	0	0	0	0	0	0	0	0	0	0	0	0	0	0	0	0	0	0	0	0	0	0	0	0	0
Bacteria;Calescamantes;Calescibacteriia;Calescibacteriales;Calescibacteriaceae;	0	0	0	0	0	0	0	0	0	0	0	0	0	0	0	0	0	0	0	0	0	0	0	0	0	0
Bacteria;Chlamydiae;	0	0	0	0	0	0	0	0	0	0	0	0	0	0	0	0	0	0	0	0	0	0	0	0	0	0
Bacteria;Chlamydiae;Chlamydiae;	0	0	0	0	0	0	0	0	0	0	0	0	0	0	0	0	0	0	0	0	0	0	0	0	0	0
Bacteria;Chlamydiae;Chlamydiae;Chlamydiales;	0	0	0	0	0	0	0	0	0	0	0	0	0	0	0	0	0	0	0	0	0	0	0	0	0	0
Bacteria;Chlamydiae;Chlamydiae;Chlamydiales;Chlamydiaceae;	0	0	0	0	0	0	0	0	0	0	0	0	0	0	0	0	0	0	0	0	0	0	0	0	0	0
Bacteria;Chlamydiae;Chlamydiae;Chlamydiales;Chlamydiaceae;Candidatus Amphibiichlamydia;	0	0	0	0	0	0	0	0	0	0	0	0	0	0	0	0	0	0	0	0	0	0	0	0	0	0
Bacteria;Chlamydiae;Chlamydiae;Chlamydiales;Chlamydiaceae;Candidatus Clavichlamydia;	0	0	0	0	0	0	0	0	0	0	0	0	0	0	0	0	0	0	0	0	0	0	0	0	0	0
Bacteria;Chlamydiae;Chlamydiae;Chlamydiales;Chlamydiaceae;Chlamydia;	0	0	0	0	0	0	0	0	0	0	0	0	0	0	0	0	0	0	0	0	0	0	0	0	0	0
Bacteria;Chlamydiae;Chlamydiae;Chlamydiales;Chlamydiaceae;uncultured;	0	0	0	0	0	0	0	0	0	0	0	0	0	0	0	0	0	0	0	0	0	0	0	0	0	0
Bacteria;Chlamydiae;Chlamydiae;Chlamydiales;Chlamydiales Incertae Sedis;	0	0	0	0	0	0	0	0	0	0	0	0	0	0	0	0	0	0	0	0	0	0	0	0	0	0
Bacteria;Chlamydiae;Chlamydiae;Chlamydiales;Chlamydiales Incertae Sedis;Candidatus Piscichlamydia;	0	0	0	0	0	0	0	0	0	0	0	0	0	0	0	0	0	0	0	0	0	0	0	0	0	0
Bacteria;Chlamydiae;Chlamydiae;Chlamydiales;Chlamydiales Incertae Sedis;Candidatus Similichlamydia;	0	0	0	0	0	0	0	0	0	0	0	0	0	0	0	0	0	0	0	0	0	0	0	0	0	0
Bacteria;Chlamydiae;Chlamydiae;Chlamydiales;Criblamydiaceae;	0	0	0	0	0	0	0	0	0	0	0	0	0	0	0	0	0	0	0	0	0	0	0	0	0	0
Bacteria;Chlamydiae;Chlamydiae;Chlamydiales;Criblamydiaceae;Criblamydia;	0	0	0	0	0	0	0	0	0	0	0	0	0	0	0	0	0	0	0	0	0	0	0	0	0	0
Bacteria;Chlamydiae;Chlamydiae;Chlamydiales;Criblamydiaceae;Estrella;	0	0	0	0	0	0	0	0	0	0	0	0	0	0	0	0	0	0	0	0	0	0	0	0	0	0
Bacteria;Chlamydiae;Chlamydiae;Chlamydiales;Criblamydiaceae;uncultured;	0	0	0	0	0	0	0	0	0	0	0	0	0	0	0	0	0	0	0	0	0	0	0	0	0	0
Bacteria;Chlamydiae;Chlamydiae;Chlamydiales;cvE6;	0	0	0	0	0	0	0	0	0	0	0	0	0	0	0	0	0	0	0	0	0	0	0	0	0	0
Bacteria;Chlamydiae;Chlamydiae;Chlamydiales;Parachlamydiaceae;	0	0	0	0	0	0	0	0	0	0	0	0	0	0	0	0	0	0	0	0	0	0	0	0	0	0
Bacteria;Chlamydiae;Chlamydiae;Chlamydiales;Parachlamydiaceae;Candidatus Mesochlamydia;	0	0	0	0	0	0	0	0	0	0	0	0	0	0	0	0	0	0	0	0	0	0	0	0	0	0
Bacteria;Chlamydiae;Chlamydiae;Chlamydiales;Parachlamydiaceae;Candidatus Metachlamydia;	0	0	0	0	0	0	0	0	0	0	0	0	0	0	0	0	0	0	0	0	0	0	0	0	0	0
Bacteria;Chlamydiae;Chlamydiae;Chlamydiales;Parachlamydiaceae;Candidatus Protochlamydia;	0	0	0	0	0	0	0	0	0	0	0	0	0	0	0	0	0	0	0	0	0	0	0	0	0	0
Bacteria;Chlamydiae;Chlamydiae;Chlamydiales;Parachlamydiaceae;Candidatus Rubidus;	0	0	0	0	0	0	0	0	0	0	0	0	0	0	0	0	0	0	0	0	0	0	0	0	0	0
Bacteria;Chlamydiae;Chlamydiae;Chlamydiales;Parachlamydiaceae;Neochlamydia;	0	0	0	0	0	0	0	0	0	0	0	0	0	0	0	0	0	0	0	0	0	0	0	0	0	0
Bacteria;Chlamydiae;Chlamydiae;Chlamydiales;Parachlamydiaceae;Parachlamydia;	0	0	0	0	0	0	0	0	0	0	0	0	0	0	0	0	0	0	0	0	0	0	0	0	0	0
Bacteria;Chlamydiae;Chlamydiae;Chlamydiales;Parachlamydiaceae;uncultured;	0	0	0	0	0	0	0	0	0	0	0	0	0	0	0	0	0	0	0	0	0	0	0	0	0	0
Bacteria;Chlamydiae;Chlamydiae;Chlamydiales;Simkaniaceae;	0	0	0	0	0	0	0	0	0	0	0	0	0	0	0	0	0	0	0	0	0	0	0	0	0	0
Bacteria;Chlamydiae;Chlamydiae;Chlamydiales;Simkaniaceae;Candidatus Fritschea;	0	0	0	0	0	0	0	0	0	0	0	0	0	0	0	0	0	0	0	0	0	0	0	0	0	0
Bacteria;Chlamydiae;Chlamydiae;Chlamydiales;Simkaniaceae;Candidatus Renichlamydia;	0	0	0	0	0	0	0	0	0	0	0	0	0	0	0	0	0	0	0	0	0	0	0	0	0	0
Bacteria;Chlamydiae;Chlamydiae;Chlamydiales;Simkaniaceae;Candidatus Rhabdochlamydia;	0	0	0	0	0	0	0	0	0	0	0	0	0	0	0	0	0	0	0	0	0	0	0	0	0	0
Bacteria;Chlamydiae;Chlamydiae;Chlamydiales;Simkaniaceae;Ga0074140;	0	0	0	0	0	0	0	0	0	0	0	0	0	0	0	0	0	0	0	0	0	0	0	0	0	0
Bacteria;Chlamydiae;Chlamydiae;Chlamydiales;Simkaniaceae;Simkania;	0	0	0	0	0	0	0	0	0	0	0	0	0	0	0	0	0	0	0	0	0	0	0	0	0	0
Bacteria;Chlamydiae;Chlamydiae;Chlamydiales;Simkaniaceae;uncultured;	0	0	0	0	0	0	0	0	0	0	0	0	0	0	0	0	0	0	0	0	0	0	0	0	0	0
Bacteria;Chlamydiae;Chlamydiae;Chlamydiales;Waddliaceae;	0	0	0	0	0	0	0	0	0	0	0	0	0	0	0	0	0	0	0	0	0	0	0	0	0	0
Bacteria;Chlamydiae;Chlamydiae;Chlamydiales;Waddliaceae;Waddlia;	0	0	0	0	0	0	0	0	0	0	0	0	0	0	0	0	0	0	0	0	0	0	0	0	0	0
Bacteria;Chlamydiae;LD1-PA32;	0	0	0	0	0	0	0	0	0	0	0	0	0	0	0	0	0	0	0	0	0	0	0	0	0	0
Bacteria;Chloroflexi;	0	0	0	0	0	0	0	0	0	0	0	0	0	0	0	0	0	0	0	0	0	0	0	0	0	0
Bacteria;Chloroflexi;AD3;	0	0	0	0	0	0	0	0	0	0	0	0	0	0	0	0	0	0	0	0	0	0	0	0	0	0
Bacteria;Chloroflexi;Anaerolineae;	0	0	0	0	0	0	0	0	0	0	0	0	0	0	0	0	0	0	0	0	0	0	0	0	0	0
Bacteria;Chloroflexi;Anaerolineae;1-20;	0	0	0	0	0	0	0	0	0	0	0	0	0	0	0	0	0	0	0	0	0	0	0	0	0	0
Bacteria;Chloroflexi;Anaerolineae;ADurb.Bin180;	0	0	0	0	0	0	0	0	0	0	0	0	0	0	0	0	0	0	0	0	0	0	0	0	0	0
Bacteria;Chloroflexi;Anaerolineae;Anaerolineales;	0	0	0	0	0	0	0	0	0	0	0	0	0	0	0	0	0	0	0	0	0	0	0	0	0	0
Bacteria;Chloroflexi;Anaerolineae;Anaerolineales;Anaerolineaceae;	0	0	0	0	0	0	0	0	0	0	0	0	0	0	0	0	0	0	0	0	0	0	0	0	0	0
Bacteria;Chloroflexi;Anaerolineae;Anaerolineales;Anaerolineaceae;ADurb.Bin120;	0	0	0	0	0	0	0	0	0	0	0	0	0	0	0	0	0	0	0	0	0	0	0	0	0	0
Bacteria;Chloroflexi;Anaerolineae;Anaerolineales;Anaerolineaceae;Anaerolinea;	0	0	0	0	0	0	0	0	0	0	0	0	0	0	0	0	0	0	0	0	0	0	0	0	0	0
Bacteria;Chloroflexi;Anaerolineae;Anaerolineales;Anaerolineaceae;Anaerolineaceae UCG-001;	0	0	0	0	0	0	0	0	0	0	0	0	0	0	0	0	0	0	0	0	0	0	0	0	0	0
Bacteria;Chloroflexi;Anaerolineae;Anaerolineales;Anaerolineaceae;Bellilinea;	0	0	0	0	0	0	0	0	0	0	0	0	0	0	0	0	0	0	0	0	0	0	0	0	0	0
Bacteria;Chloroflexi;Anaerolineae;Anaerolineales;Anaerolineaceae;Flexilinea;	0	0	0	0	0	0	0	0	0	0	0	0	0	0	0	0	0	0	0	0	0	0	0	0	0	0
Bacteria;Chloroflexi;Anaerolineae;Anaerolineales;Anaerolineaceae;GWD2-49-16;	0	0	0	0	0	0	0	0	0	0	0	0	0	0	0	0	0	0	0	0	0	0	0	0	0	0
Bacteria;Chloroflexi;Anaerolineae;Anaerolineales;Anaerolineaceae;Leptolinea;	0	0	0	0	0	0	0	0	0	0	0	0	0	0	0	0	0	0	0	0	0	0	0	0	0	0
Bacteria;Chloroflexi;Anaerolineae;Anaerolineales;Anaerolineaceae;Levilinea;	0	0	0	0	0	0	0	0	0	0	0	0	0	0	0	0	0	0	0	0	0	0	0	0	0	0
Bacteria;Chloroflexi;Anaerolineae;Anaerolineales;Anaerolineaceae;Longilinea;	0	0	0	0	0	0	0	0	0	0	0	0	0	0	0	0	0	0	0	0	0	0	0	0	0	0
Bacteria;Chloroflexi;Anaerolineae;Anaerolineales;Anaerolineaceae;Ornatilinea;	0	0	0	0	0	0	0	0	0	0	0	0	0	0	0	0	0	0	0	0	0	0	0	0	0	0
Bacteria;Chloroflexi;Anaerolineae;Anaerolineales;Anaerolineaceae;Pelolinea;	0	0	0	0	0	0	0	0	0	0	0	0	0	0	0	0	0	0	0	0	0	0	0	0	0	0
Bacteria;Chloroflexi;Anaerolineae;Anaerolineales;Anaerolineaceae;RBG-16-58-14;	0	0	0	0	0	0	0	0	0	0	0	0	0	0	0	0	0	0	0	0	0	0	0	0	0	0
Bacteria;Chloroflexi;Anaerolineae;Anaerolineales;Anaerolineaceae;Thermanaerothrix;	0	0	0	0	0	0	0	0	0	0	0	0	0	0	0	0	0	0	0	0	0	0	0	0	0	0
Bacteria;Chloroflexi;Anaerolineae;Anaerolineales;Anaerolineaceae;Thermomarinilinea;	0	0	0	0	0	0	0	0	0	0	0	0	0	0	0	0	0	0	0	0	0	0	0	0	0	0
Bacteria;Chloroflexi;Anaerolineae;Anaerolineales;Anaerolineaceae;uncultured;	0	0	0	0	0	0	0	0	0	0	0	0	0	0	0	0	0	0	0	0	0	0	0	0	0	0
Bacteria;Chloroflexi;Anaerolineae;Anaerolineales;Anaerolineaceae;UTCFX1;	0	0	0	0	0	0	0	0	0	0	0	0	0	0	0	0	0	0	0	0	0	0	0	0	0	0
Bacteria;Chloroflexi;Anaerolineae;Ardenticatenales;	0	0	0	0	0	0	0	0	0	0	0	0	0	0	0	0	0	0	0	0	0	0	0	0	0	0
Bacteria;Chloroflexi;Anaerolineae;Ardenticatenales;Ardenticatenaceae;	0	0	0	0	0	0	0	0	0	0	0	0	0	0	0	0	0	0	0	0	0	0	0	0	0	0
Bacteria;Chloroflexi;Anaerolineae;Ardenticatenales;Ardenticatenaceae;Ardenticatena;	0	0	0	0	0	0	0	0	0	0	0	0	0	0	0	0	0	0	0	0	0	0	0	0	0	0
Bacteria;Chloroflexi;Anaerolineae;Ardenticatenales;Ardenticatenaceae;uncultured;	0	0	0	0	0	0	0	0	0	0	0	0	0	0	0	0	0	0	0	0	0	0	0	0	0	0
Bacteria;Chloroflexi;Anaerolineae;Ardenticatenales;uncultured;	0	0	0	0	0	0	0	0	0	0	0	0	0	0	0	0	0	0	0	0	0	0	0	0	0	0
Bacteria;Chloroflexi;Anaerolineae;C10-SB1A;	0	0	0	0	0	0	0	0	0	0	0	0	0	0	0	0	0	0	0	0	0	0	0	0	0	0
Bacteria;Chloroflexi;Anaerolineae;Caldilineales;	0	0	0	0	0	0	0	0	0	0	0	0	0	0	0	0	0	0	0	0	0	0	0	0	0	0
Bacteria;Chloroflexi;Anaerolineae;Caldilineales;Caldilineaceae;	0	0	0	0	0	0	0	0	0	0	0	0	0	0	0	0	0	0	0	0	0	0	0	0	0	0
Bacteria;Chloroflexi;Anaerolineae;Caldilineales;Caldilineaceae;Caldilinea;	0	0	0	0	0	0	0	0	0	0	0	0	0	0	0	0	0	0	0	0	0	0	0	0	0	0
Bacteria;Chloroflexi;Anaerolineae;Caldilineales;Caldilineaceae;Litorilinea;	0	0	0	0	0	0	0	0	0	0	0	0	0	0	0	0	0	0	0	0	0	0	0	0	0	0
Bacteria;Chloroflexi;Anaerolineae;Caldilineales;Caldilineaceae;uncultured;	0	0	0	0	0	0	0	0	0	0	0	0	0	0	0	0	0	0	0	0	0	0	0	0	0	0
Bacteria;Chloroflexi;Anaerolineae;KZNMV-5-B42;	0	0	0	0	0	0	0	0	0	0	0	0	0	0	0	0	0	0	0	0	0	0	0	0	0	0
Bacteria;Chloroflexi;Anaerolineae;MSB-5B2;	0	0	0	0	0	0	0	0	0	0	0	0	0	0	0	0	0	0	0	0	0	0	0	0	0	0
Bacteria;Chloroflexi;Anaerolineae;MSB-5E12;	0	0	0	0	0	0	0	0	0	0	0	0	0	0	0	0	0	0	0	0	0	0	0	0	0	0
Bacteria;Chloroflexi;Anaerolineae;RBG-13-54-9;	0	0	0	0	0	0	0	0	0	0	0	0	0	0	0	0	0	0	0	0	0	0	0	0	0	0
Bacteria;Chloroflexi;Anaerolineae;SBR1031;	0	0	0	0	0	0	0	0	0	0	0	0	0	0	0	0	0	0	0	0	0	0	0	0	0	0
Bacteria;Chloroflexi;Anaerolineae;SBR1031;A4b;	0	0	0	0	0	0	0	0	0	0	0	0	0	0	0	0	0	0	0	0	0	0	0	0	0	0
Bacteria;Chloroflexi;Anaerolineae;SBR1031;A4b;OLB13;	0	0	0	0	0	0	0	0	0	0	0	0	0	0	0	0	0	0	0	0	0	0	0	0	0	0
Bacteria;Chloroflexi;Anaerolineae;SBR1031;A4b;OLB15;	0	0	0	0	0	0	0	0	0	0	0	0	0	0	0	0	0	0	0	0	0	0	0	0	0	0
Bacteria;Chloroflexi;Anaerolineae;SJA-15;	0	0	0	0	0	0	0	0	0	0	0	0	0	0	0	0	0	0	0	0	0	0	0	0	0	0
Bacteria;Chloroflexi;Anaerolineae;Thermoflexales;	0	0	0	0	0	0	0	0	0	0	0	0	0	0	0	0	0	0	0	0	0	0	0	0	0	0
Bacteria;Chloroflexi;Anaerolineae;Thermoflexales;Thermoflexaceae;	0	0	0	0	0	0	0	0	0	0	0	0	0	0	0	0	0	0	0	0	0	0	0	0	0	0
Bacteria;Chloroflexi;Anaerolineae;Thermoflexales;Thermoflexaceae;Thermoflexus;	0	0	0	0	0	0	0	0	0	0	0	0	0	0	0	0	0	0	0	0	0	0	0	0	0	0
Bacteria;Chloroflexi;Anaerolineae;uncultured;	0	0	0	0	0	0	0	0	0	0	0	0	0	0	0	0	0	0	0	0	0	0	0	0	0	0
Bacteria;Chloroflexi;Chloroflexia;	0	0	0	0	0	0	0	0	0	0	0	0	0	0	0	0	0	0	0	0	0	0	0	0	0	0
Bacteria;Chloroflexi;Chloroflexia;Chloroflexales;	0	0	0	0	0	0	0	0	0	0	0	0	0	0	0	0	0	0	0	0	0	0	0	0	0	0
Bacteria;Chloroflexi;Chloroflexia;Chloroflexales;Chloroflexaceae;	0	0	0	0	0	0	0	0	0	0	0	0	0	0	0	0	0	0	0	0	0	0	0	0	0	0
Bacteria;Chloroflexi;Chloroflexia;Chloroflexales;Chloroflexaceae;Candidatus Chloroploca;	0	0	0	0	0	0	0	0	0	0	0	0	0	0	0	0	0	0	0	0	0	0	0	0	0	0
Bacteria;Chloroflexi;Chloroflexia;Chloroflexales;Chloroflexaceae;Candidatus Chlorothrix;	0	0	0	0	0	0	0	0	0	0	0	0	0	0	0	0	0	0	0	0	0	0	0	0	0	0
Bacteria;Chloroflexi;Chloroflexia;Chloroflexales;Chloroflexaceae;Chloroflexus;	0	0	0	0	0	0	0	0	0	0	0	0	0	0	0	0	0	0	0	0	0	0	0	0	0	0
Bacteria;Chloroflexi;Chloroflexia;Chloroflexales;Chloroflexaceae;Chloronema;	0	0	0	0	0	0	0	0	0	0	0	0	0	0	0	0	0	0	0	0	0	0	0	0	0	0
Bacteria;Chloroflexi;Chloroflexia;Chloroflexales;Chloroflexaceae;FFCH7168;	0	0	0	0	0	0	0	0	0	0	0	0	0	0	0	0	0	0	0	0	0	0	0	0	0	0
Bacteria;Chloroflexi;Chloroflexia;Chloroflexales;Chloroflexaceae;Oscillochloris;	0	0	0	0	0	0	0	0	0	0	0	0	0	0	0	0	0	0	0	0	0	0	0	0	0	0
Bacteria;Chloroflexi;Chloroflexia;Chloroflexales;Chloroflexaceae;uncultured;	0	0	0	0	0	0	0	0	0	0	0	0	0	0	0	0	0	0	0	0	0	0	0	0	0	0
Bacteria;Chloroflexi;Chloroflexia;Chloroflexales;Herpetosiphonaceae;	0	0	0	0	0	0	0	0	0	0	0	0	0	0	0	0	0	0	0	0	0	0	0	0	0	0
Bacteria;Chloroflexi;Chloroflexia;Chloroflexales;Herpetosiphonaceae;Herpetosiphon;	0	0	0	0	0	0	0	0	0	0	0	0	0	0	0	0	0	0	0	0	0	0	0	0	0	0
Bacteria;Chloroflexi;Chloroflexia;Chloroflexales;Roseiflexaceae;	0	0	0	0	0	0	0	0	0	0	0	0	0	0	0	0	0	0	0	0	0	0	0	0	0	0
Bacteria;Chloroflexi;Chloroflexia;Chloroflexales;Roseiflexaceae;Kouleothrix;	0	0	0	0	0	0	0	0	0	0	0	0	0	0	0	0	0	0	0	0	0	0	0	0	0	0
Bacteria;Chloroflexi;Chloroflexia;Chloroflexales;Roseiflexaceae;Roseiflexus;	0	0	0	0	0	0	0	0	0	0	0	0	0	0	0	0	0	0	0	0	0	0	0	0	0	0
Bacteria;Chloroflexi;Chloroflexia;Chloroflexales;Roseiflexaceae;uncultured;	0	0	0	0	0	0	0	0	0	0	0	0	0	0	0	0	0	0	0	0	0	0	0	0	0	0
Bacteria;Chloroflexi;Chloroflexia;Elev-1554;	0	0	0	0	0	0	0	0	0	0	0	0	0	0	0	0	0	0	0	0	0	0	0	0	0	0
Bacteria;Chloroflexi;Chloroflexia;Kallotenuales;	0	0	0	0	0	0	0	0	0	0	0	0	0	0	0	0	0	0	0	0	0	0	0	0	0	0
Bacteria;Chloroflexi;Chloroflexia;Kallotenuales;AKIW781;	0	0	0	0	0	0	0	0	0	0	0	0	0	0	0	0	0	0	0	0	0	0	0	0	0	0
Bacteria;Chloroflexi;Chloroflexia;Kallotenuales;Kallotenuaceae;	0	0	0	0	0	0	0	0	0	0	0	0	0	0	0	0	0	0	0	0	0	0	0	0	0	0
Bacteria;Chloroflexi;Chloroflexia;Kallotenuales;Kallotenuaceae;Kallotenue;	0	0	0	0	0	0	0	0	0	0	0	0	0	0	0	0	0	0	0	0	0	0	0	0	0	0
Bacteria;Chloroflexi;Chloroflexia;Thermobaculales;	0	0	0	0	0	0	0	0	0	0	0	0	0	0	0	0	0	0	0	0	0	0	0	0	0	0
Bacteria;Chloroflexi;Chloroflexia;Thermobaculales;Thermobaculaceae;	0	0	0	0	0	0	0	0	0	0	0	0	0	0	0	0	0	0	0	0	0	0	0	0	0	0
Bacteria;Chloroflexi;Chloroflexia;Thermobaculales;Thermobaculaceae;Thermobaculum;	0	0	0	0	0	0	0	0	0	0	0	0	0	0	0	0	0	0	0	0	0	0	0	0	0	0
Bacteria;Chloroflexi;Chloroflexia;Thermomicrobiales;	0	0	0	0	0	0	0	0	0	0	0	0	0	0	0	0	0	0	0	0	0	0	0	0	0	0
Bacteria;Chloroflexi;Chloroflexia;Thermomicrobiales;AKYG1722;	0	0	0	0	0	0	0	0	0	0	0	0	0	0	0	0	0	0	0	0	0	0	0	0	0	0
Bacteria;Chloroflexi;Chloroflexia;Thermomicrobiales;JG30-KF-CM45;	0	0	0	0	0	0	0	0	0	0	0	0	0	0	0	0	0	0	0	0	0	0	0	0	0	0
Bacteria;Chloroflexi;Chloroflexia;Thermomicrobiales;Thermomicrobiaceae;	0	0	0	0	0	0	0	0	0	0	0	0	0	0	0	0	0	0	0	0	0	0	0	0	0	0
Bacteria;Chloroflexi;Chloroflexia;Thermomicrobiales;Thermomicrobiaceae;Nitrolancea;	0	0	0	0	0	0	0	0	0	0	0	0	0	0	0	0	0	0	0	0	0	0	0	0	0	0
Bacteria;Chloroflexi;Chloroflexia;Thermomicrobiales;Thermomicrobiaceae;Sphaerobacter;	0	0	0	0	0	0	0	0	0	0	0	0	0	0	0	0	0	0	0	0	0	0	0	0	0	0
Bacteria;Chloroflexi;Chloroflexia;Thermomicrobiales;Thermomicrobiaceae;Thermomicrobium;	0	0	0	0	0	0	0	0	0	0	0	0	0	0	0	0	0	0	0	0	0	0	0	0	0	0
Bacteria;Chloroflexi;Chloroflexia;Thermomicrobiales;Thermomicrobiaceae;Thermorudis;	0	0	0	0	0	0	0	0	0	0	0	0	0	0	0	0	0	0	0	0	0	0	0	0	0	0
Bacteria;Chloroflexi;Dehalococcoidia;	0	0	0	0	0	0	0	0	0	0	0	0	0	0	0	0	0	0	0	0	0	0	0	0	0	0
Bacteria;Chloroflexi;Dehalococcoidia;1226B1H1-22-FL;	0	0	0	0	0	0	0	0	0	0	0	0	0	0	0	0	0	0	0	0	0	0	0	0	0	0
Bacteria;Chloroflexi;Dehalococcoidia;185B01;	0	0	0	0	0	0	0	0	0	0	0	0	0	0	0	0	0	0	0	0	0	0	0	0	0	0
Bacteria;Chloroflexi;Dehalococcoidia;3051bac4-16;	0	0	0	0	0	0	0	0	0	0	0	0	0	0	0	0	0	0	0	0	0	0	0	0	0	0
Bacteria;Chloroflexi;Dehalococcoidia;661239;	0	0	0	0	0	0	0	0	0	0	0	0	0	0	0	0	0	0	0	0	0	0	0	0	0	0
Bacteria;Chloroflexi;Dehalococcoidia;Dehalococcoidales;	0	0	0	0	0	0	0	0	0	0	0	0	0	0	0	0	0	0	0	0	0	0	0	0	0	0
Bacteria;Chloroflexi;Dehalococcoidia;Dehalococcoidales;Dehalococcoidaceae;	0	0	0	0	0	0	0	0	0	0	0	0	0	0	0	0	0	0	0	0	0	0	0	0	0	0
Bacteria;Chloroflexi;Dehalococcoidia;Dehalococcoidales;Dehalococcoidaceae;Dehalococcoides;	0	0	0	0	0	0	0	0	0	0	0	0	0	0	0	0	0	0	0	0	0	0	0	0	0	0
Bacteria;Chloroflexi;Dehalococcoidia;Dehalococcoidales;Dehalococcoidaceae;Dehalogenimonas;	0	0	0	0	0	0	0	0	0	0	0	0	0	0	0	0	0	0	0	0	0	0	0	0	0	0
Bacteria;Chloroflexi;Dehalococcoidia;Dehalococcoidales;Dehalococcoidales Incertae Sedis;	0	0	0	0	0	0	0	0	0	0	0	0	0	0	0	0	0	0	0	0	0	0	0	0	0	0
Bacteria;Chloroflexi;Dehalococcoidia;Dehalococcoidales;Dehalococcoidales Incertae Sedis;Dehalobium;	0	0	0	0	0	0	0	0	0	0	0	0	0	0	0	0	0	0	0	0	0	0	0	0	0	0
Bacteria;Chloroflexi;Dehalococcoidia;Dehalococcoidales;uncultured;	0	0	0	0	0	0	0	0	0	0	0	0	0	0	0	0	0	0	0	0	0	0	0	0	0	0
Bacteria;Chloroflexi;Dehalococcoidia;DscP2;	0	0	0	0	0	0	0	0	0	0	0	0	0	0	0	0	0	0	0	0	0	0	0	0	0	0
Bacteria;Chloroflexi;Dehalococcoidia;ER-E4-17;	0	0	0	0	0	0	0	0	0	0	0	0	0	0	0	0	0	0	0	0	0	0	0	0	0	0
Bacteria;Chloroflexi;Dehalococcoidia;FS117-23B-02;	0	0	0	0	0	0	0	0	0	0	0	0	0	0	0	0	0	0	0	0	0	0	0	0	0	0
Bacteria;Chloroflexi;Dehalococcoidia;FW22;	0	0	0	0	0	0	0	0	0	0	0	0	0	0	0	0	0	0	0	0	0	0	0	0	0	0
Bacteria;Chloroflexi;Dehalococcoidia;GIF3;	0	0	0	0	0	0	0	0	0	0	0	0	0	0	0	0	0	0	0	0	0	0	0	0	0	0
Bacteria;Chloroflexi;Dehalococcoidia;GIF9;	0	0	0	0	0	0	0	0	0	0	0	0	0	0	0	0	0	0	0	0	0	0	0	0	0	0
Bacteria;Chloroflexi;Dehalococcoidia;GIF9;AB-539-J10;	0	0	0	0	0	0	0	0	0	0	0	0	0	0	0	0	0	0	0	0	0	0	0	0	0	0
Bacteria;Chloroflexi;Dehalococcoidia;GIF9;AB-539-J10;Dsc1;	0	0	0	0	0	0	0	0	0	0	0	0	0	0	0	0	0	0	0	0	0	0	0	0	0	0
Bacteria;Chloroflexi;Dehalococcoidia;GIF9;AB-539-J10;SCGC-AB-539-J10;	0	0	0	0	0	0	0	0	0	0	0	0	0	0	0	0	0	0	0	0	0	0	0	0	0	0
Bacteria;Chloroflexi;Dehalococcoidia;H3.93;	0	0	0	0	0	0	0	0	0	0	0	0	0	0	0	0	0	0	0	0	0	0	0	0	0	0
Bacteria;Chloroflexi;Dehalococcoidia;JdFR-54;	0	0	0	0	0	0	0	0	0	0	0	0	0	0	0	0	0	0	0	0	0	0	0	0	0	0
Bacteria;Chloroflexi;Dehalococcoidia;MB-C2-126;	0	0	0	0	0	0	0	0	0	0	0	0	0	0	0	0	0	0	0	0	0	0	0	0	0	0
Bacteria;Chloroflexi;Dehalococcoidia;MSBL5;	0	0	0	0	0	0	0	0	0	0	0	0	0	0	0	0	0	0	0	0	0	0	0	0	0	0
Bacteria;Chloroflexi;Dehalococcoidia;Napoli-4B-65;	0	0	0	0	0	0	0	0	0	0	0	0	0	0	0	0	0	0	0	0	0	0	0	0	0	0
Bacteria;Chloroflexi;Dehalococcoidia;RBG-13-46-9;	0	0	0	0	0	0	0	0	0	0	0	0	0	0	0	0	0	0	0	0	0	0	0	0	0	0
Bacteria;Chloroflexi;Dehalococcoidia;S085;	0	0	0	0	0	0	0	0	0	0	0	0	0	0	0	0	0	0	0	0	0	0	0	0	0	0
Bacteria;Chloroflexi;Dehalococcoidia;SAR202 clade;	0	0	0	0	0	0	0	0	0	0	0	0	0	0	0	0	0	0	0	0	0	0	0	0	0	0
Bacteria;Chloroflexi;Dehalococcoidia;Sh765B-AG-111;	0	0	0	0	0	0	0	0	0	0	0	0	0	0	0	0	0	0	0	0	0	0	0	0	0	0
Bacteria;Chloroflexi;Dehalococcoidia;Sh765B-TzT-20;	0	0	0	0	0	0	0	0	0	0	0	0	0	0	0	0	0	0	0	0	0	0	0	0	0	0
Bacteria;Chloroflexi;Dehalococcoidia;SPG12-343-353-B75;	0	0	0	0	0	0	0	0	0	0	0	0	0	0	0	0	0	0	0	0	0	0	0	0	0	0
Bacteria;Chloroflexi;Dehalococcoidia;SPG12-461-471-B8;	0	0	0	0	0	0	0	0	0	0	0	0	0	0	0	0	0	0	0	0	0	0	0	0	0	0
Bacteria;Chloroflexi;Dehalococcoidia;t0.6.f;	0	0	0	0	0	0	0	0	0	0	0	0	0	0	0	0	0	0	0	0	0	0	0	0	0	0
Bacteria;Chloroflexi;Dehalococcoidia;vadinBA26;	0	0	0	0	0	0	0	0	0	0	0	0	0	0	0	0	0	0	0	0	0	0	0	0	0	0
Bacteria;Chloroflexi;Gitt-GS-136;	0	0	0	0	0	0	0	0	0	0	0	0	0	0	0	0	0	0	0	0	0	0	0	0	0	0
Bacteria;Chloroflexi;JG30-KF-CM66;	0	0	0	0	0	0	0	0	0	0	0	0	0	0	0	0	0	0	0	0	0	0	0	0	0	0
Bacteria;Chloroflexi;KD4-96;	0	0	0	0	0	0	0	0	0	0	0	0	0	0	0	0	0	0	0	0	0	0	0	0	0	0
Bacteria;Chloroflexi;Ktedonobacteria;	0	0	0	0	0	0	0	0	0	0	0	0	0	0	0	0	0	0	0	0	0	0	0	0	0	0
Bacteria;Chloroflexi;Ktedonobacteria;B10-SB3A;	0	0	0	0	0	0	0	0	0	0	0	0	0	0	0	0	0	0	0	0	0	0	0	0	0	0
Bacteria;Chloroflexi;Ktedonobacteria;B12-WMSP1;	0	0	0	0	0	0	0	0	0	0	0	0	0	0	0	0	0	0	0	0	0	0	0	0	0	0
Bacteria;Chloroflexi;Ktedonobacteria;C0119;	0	0	0	0	0	0	0	0	0	0	0	0	0	0	0	0	0	0	0	0	0	0	0	0	0	0
Bacteria;Chloroflexi;Ktedonobacteria;Ktedonobacterales;	0	0	0	0	0	0	0	0	0	0	0	0	0	0	0	0	0	0	0	0	0	0	0	0	0	0
Bacteria;Chloroflexi;Ktedonobacteria;Ktedonobacterales;JG30-KF-AS9;	0	0	0	0	0	0	0	0	0	0	0	0	0	0	0	0	0	0	0	0	0	0	0	0	0	0
Bacteria;Chloroflexi;Ktedonobacteria;Ktedonobacterales;Ktedonobacteraceae;	0	0	0	0	0	0	0	0	0	0	0	0	0	0	0	0	0	0	0	0	0	0	0	0	0	0
Bacteria;Chloroflexi;Ktedonobacteria;Ktedonobacterales;Ktedonobacteraceae;1921-2;	0	0	0	0	0	0	0	0	0	0	0	0	0	0	0	0	0	0	0	0	0	0	0	0	0	0
Bacteria;Chloroflexi;Ktedonobacteria;Ktedonobacterales;Ktedonobacteraceae;1921-3;	0	0	0	0	0	0	0	0	0	0	0	0	0	0	0	0	0	0	0	0	0	0	0	0	0	0
Bacteria;Chloroflexi;Ktedonobacteria;Ktedonobacterales;Ktedonobacteraceae;1959-1;	0	0	0	0	0	0	0	0	0	0	0	0	0	0	0	0	0	0	0	0	0	0	0	0	0	0
Bacteria;Chloroflexi;Ktedonobacteria;Ktedonobacterales;Ktedonobacteraceae;BacC-u-018;	0	0	0	0	0	0	0	0	0	0	0	0	0	0	0	0	0	0	0	0	0	0	0	0	0	0
Bacteria;Chloroflexi;Ktedonobacteria;Ktedonobacterales;Ktedonobacteraceae;FCPS473;	0	0	0	0	0	0	0	0	0	0	0	0	0	0	0	0	0	0	0	0	0	0	0	0	0	0
Bacteria;Chloroflexi;Ktedonobacteria;Ktedonobacterales;Ktedonobacteraceae;G12-WMSP1;	0	0	0	0	0	0	0	0	0	0	0	0	0	0	0	0	0	0	0	0	0	0	0	0	0	0
Bacteria;Chloroflexi;Ktedonobacteria;Ktedonobacterales;Ktedonobacteraceae;HSB OF53-F07;	0	0	0	0	0	0	0	0	0	0	0	0	0	0	0	0	0	0	0	0	0	0	0	0	0	0
Bacteria;Chloroflexi;Ktedonobacteria;Ktedonobacterales;Ktedonobacteraceae;JG30a-KF-32;	0	0	0	0	0	0	0	0	0	0	0	0	0	0	0	0	0	0	0	0	0	0	0	0	0	0
Bacteria;Chloroflexi;Ktedonobacteria;Ktedonobacterales;Ktedonobacteraceae;Ktedonobacter;	0	0	0	0	0	0	0	0	0	0	0	0	0	0	0	0	0	0	0	0	0	0	0	0	0	0
Bacteria;Chloroflexi;Ktedonobacteria;Ktedonobacterales;Ktedonobacteraceae;Thermogemmatispora;	0	0	0	0	0	0	0	0	0	0	0	0	0	0	0	0	0	0	0	0	0	0	0	0	0	0
Bacteria;Chloroflexi;Ktedonobacteria;Ktedonobacterales;Ktedonobacteraceae;Thermosporothrix;	0	0	0	0	0	0	0	0	0	0	0	0	0	0	0	0	0	0	0	0	0	0	0	0	0	0
Bacteria;Chloroflexi;Ktedonobacteria;Ktedonobacterales;Ktedonobacteraceae;uncultured;	0	0	0	0	0	0	0	0	0	0	0	0	0	0	0	0	0	0	0	0	0	0	0	0	0	0
Bacteria;Chloroflexi;Ktedonobacteria;MVP-21;	0	0	0	0	0	0	0	0	0	0	0	0	0	0	0	0	0	0	0	0	0	0	0	0	0	0
Bacteria;Chloroflexi;N9D0;	0	0	0	0	0	0	0	0	0	0	0	0	0	0	0	0	0	0	0	0	0	0	0	0	0	0
Bacteria;Chloroflexi;NLS2-31;	0	0	0	0	0	0	0	0	0	0	0	0	0	0	0	0	0	0	0	0	0	0	0	0	0	0
Bacteria;Chloroflexi;OLB14;	0	0	0	0	0	0	0	0	0	0	0	0	0	0	0	0	0	0	0	0	0	0	0	0	0	0
Bacteria;Chloroflexi;P2-11E;	0	0	0	0	0	0	0	0	0	0	0	0	0	0	0	0	0	0	0	0	0	0	0	0	0	0
Bacteria;Chloroflexi;SHA-26;	0	0	0	0	0	0	0	0	0	0	0	0	0	0	0	0	0	0	0	0	0	0	0	0	0	0
Bacteria;Chloroflexi;SL56 marine group;	0	0	0	0	0	0	0	0	0	0	0	0	0	0	0	0	0	0	0	0	0	0	0	0	0	0
Bacteria;Chloroflexi;TK10;	0	0	0	0	0	0	0	0	0	0	0	0	0	0	0	0	0	0	0	0	0	0	0	0	0	0
Bacteria;Chloroflexi;TK17;	0	0	0	0	0	0	0	0	0	0	0	0	0	0	0	0	0	0	0	0	0	0	0	0	0	0
Bacteria;Chloroflexi;TK30;	0	0	0	0	0	0	0	0	0	0	0	0	0	0	0	0	0	0	0	0	0	0	0	0	0	0
Bacteria;Chrysiogenetes;	0	0	0	0	0	0	0	0	0	0	0	0	0	0	0	0	0	0	0	0	0	0	0	0	0	0
Bacteria;Chrysiogenetes;Chrysiogenetes;	0	0	0	0	0	0	0	0	0	0	0	0	0	0	0	0	0	0	0	0	0	0	0	0	0	0
Bacteria;Chrysiogenetes;Chrysiogenetes;Chrysiogenales;	0	0	0	0	0	0	0	0	0	0	0	0	0	0	0	0	0	0	0	0	0	0	0	0	0	0
Bacteria;Chrysiogenetes;Chrysiogenetes;Chrysiogenales;Chrysiogenaceae;	0	0	0	0	0	0	0	0	0	0	0	0	0	0	0	0	0	0	0	0	0	0	0	0	0	0
Bacteria;Chrysiogenetes;Chrysiogenetes;Chrysiogenales;Chrysiogenaceae;Chrysiogenes;	0	0	0	0	0	0	0	0	0	0	0	0	0	0	0	0	0	0	0	0	0	0	0	0	0	0
Bacteria;Chrysiogenetes;Chrysiogenetes;Chrysiogenales;Chrysiogenaceae;Desulfurispira;	0	0	0	0	0	0	0	0	0	0	0	0	0	0	0	0	0	0	0	0	0	0	0	0	0	0
Bacteria;Chrysiogenetes;Chrysiogenetes;Chrysiogenales;Chrysiogenaceae;Desulfurispirillum;	0	0	0	0	0	0	0	0	0	0	0	0	0	0	0	0	0	0	0	0	0	0	0	0	0	0
Bacteria;CK-2C2-2;	0	0	0	0	0	0	0	0	0	0	0	0	0	0	0	0	0	0	0	0	0	0	0	0	0	0
Bacteria;Cloacimonetes;	0	0	0	0	0	0	0	0	0	0	0	0	0	0	0	0	0	0	0	0	0	0	0	0	0	0
Bacteria;Cloacimonetes;Cloacimonadia;	0	0	0	0	0	0	0	0	0	0	0	0	0	0	0	0	0	0	0	0	0	0	0	0	0	0
Bacteria;Cloacimonetes;Cloacimonadia;Cloacimonadales;	0	0	0	0	0	0	0	0	0	0	0	0	0	0	0	0	0	0	0	0	0	0	0	0	0	0
Bacteria;Cloacimonetes;Cloacimonadia;Cloacimonadales;Cloacimonadaceae;	0	0	0	0	0	0	0	0	0	0	0	0	0	0	0	0	0	0	0	0	0	0	0	0	0	0
Bacteria;Cloacimonetes;Cloacimonadia;Cloacimonadales;Cloacimonadaceae;C-2;	0	0	0	0	0	0	0	0	0	0	0	0	0	0	0	0	0	0	0	0	0	0	0	0	0	0
Bacteria;Cloacimonetes;Cloacimonadia;Cloacimonadales;Cloacimonadaceae;Candidatus Cloacimonas;	0	0	0	0	0	0	0	0	0	0	0	0	0	0	0	0	0	0	0	0	0	0	0	0	0	0
Bacteria;Cloacimonetes;Cloacimonadia;Cloacimonadales;Cloacimonadaceae;LNR A2-18;	0	0	0	0	0	0	0	0	0	0	0	0	0	0	0	0	0	0	0	0	0	0	0	0	0	0
Bacteria;Cloacimonetes;Cloacimonadia;Cloacimonadales;Cloacimonadaceae;W5;	0	0	0	0	0	0	0	0	0	0	0	0	0	0	0	0	0	0	0	0	0	0	0	0	0	0
Bacteria;Cloacimonetes;Cloacimonadia;Cloacimonadales;CW-1 termite group;	0	0	0	0	0	0	0	0	0	0	0	0	0	0	0	0	0	0	0	0	0	0	0	0	0	0
Bacteria;Cloacimonetes;Cloacimonadia;Cloacimonadales;GZKB75;	0	0	0	0	0	0	0	0	0	0	0	0	0	0	0	0	0	0	0	0	0	0	0	0	0	0
Bacteria;Cloacimonetes;Cloacimonadia;Cloacimonadales;LK-44f;	0	0	0	0	0	0	0	0	0	0	0	0	0	0	0	0	0	0	0	0	0	0	0	0	0	0
Bacteria;Cloacimonetes;Cloacimonadia;Cloacimonadales;MSBL8;	0	0	0	0	0	0	0	0	0	0	0	0	0	0	0	0	0	0	0	0	0	0	0	0	0	0
Bacteria;Cloacimonetes;Cloacimonadia;Cloacimonadales;NK-L14;	0	0	0	0	0	0	0	0	0	0	0	0	0	0	0	0	0	0	0	0	0	0	0	0	0	0
Bacteria;Cloacimonetes;Cloacimonadia;Cloacimonadales;PBS-18;	0	0	0	0	0	0	0	0	0	0	0	0	0	0	0	0	0	0	0	0	0	0	0	0	0	0
Bacteria;Cloacimonetes;Cloacimonadia;Cloacimonadales;SHA-4;	0	0	0	0	0	0	0	0	0	0	0	0	0	0	0	0	0	0	0	0	0	0	0	0	0	0
Bacteria;Cloacimonetes;Cloacimonadia;Cloacimonadales;SHA-41;	0	0	0	0	0	0	0	0	0	0	0	0	0	0	0	0	0	0	0	0	0	0	0	0	0	0
Bacteria;Cloacimonetes;Cloacimonadia;Cloacimonadales;W27;	0	0	0	0	0	0	0	0	0	0	0	0	0	0	0	0	0	0	0	0	0	0	0	0	0	0
Bacteria;Cloacimonetes;Cloacimonadia;MSBL2;	0	0	0	0	0	0	0	0	0	0	0	0	0	0	0	0	0	0	0	0	0	0	0	0	0	0
Bacteria;Coprothermobacteraeota;	0	0	0	0	0	0	0	0	0	0	0	0	0	0	0	0	0	0	0	0	0	0	0	0	0	0
Bacteria;Coprothermobacteraeota;Coprothermobacteria;	0	0	0	0	0	0	0	0	0	0	0	0	0	0	0	0	0	0	0	0	0	0	0	0	0	0
Bacteria;Coprothermobacteraeota;Coprothermobacteria;Coprothermobacterales;	0	0	0	0	0	0	0	0	0	0	0	0	0	0	0	0	0	0	0	0	0	0	0	0	0	0
Bacteria;Coprothermobacteraeota;Coprothermobacteria;Coprothermobacterales;Coprothermobacteraceae;	0	0	0	0	0	0	0	0	0	0	0	0	0	0	0	0	0	0	0	0	0	0	0	0	0	0
Bacteria;Coprothermobacteraeota;Coprothermobacteria;Coprothermobacterales;Coprothermobacteraceae;Coprothermobacter;	0	0	0	0	0	0	0	0	0	0	0	0	0	0	0	0	0	0	0	0	0	0	0	0	0	0
Bacteria;Cyanobacteria;	0	0	0	0	0	0	0	0	0	0	0	0	0	0	0	0	0	0	0	0	0	0	0	0	0	0
Bacteria;Cyanobacteria;Melainabacteria;	0	0	0	0	0	0	0	0	0	0	0	0	0	0	0	0	0	0	0	0	0	0	0	0	0	0
Bacteria;Cyanobacteria;Melainabacteria;Caenarcaniphilales;	0	0	0	0	0	0	0	0	0	0	0	0	0	0	0	0	0	0	0	0	0	0	0	0	0	0
Bacteria;Cyanobacteria;Melainabacteria;Gastranaerophilales;	0	0	0	0	0	0	0	0	0	0	0	0	0	0	0	0	0	0	0	0	0	0	0	0	0	0
Bacteria;Cyanobacteria;Melainabacteria;Obscuribacterales;	0	0	0	0	0	0	0	0	0	0	0	0	0	0	0	0	0	0	0	0	0	0	0	0	0	0
Bacteria;Cyanobacteria;Melainabacteria;Vampirovibrionales;	0	0	0	0	0	0	0	0	0	0	0	0	0	0	0	0	0	0	0	0	0	0	0	0	0	0
Bacteria;Cyanobacteria;Oxyphotobacteria;	0	0	0	0	0	0	0	0	0	0	0	0	0	0	0	0	0	0	0	0	0	0	0	0	0	0
Bacteria;Cyanobacteria;Oxyphotobacteria;Chloroplast;	0	0	0	0	0	0	0	0	0	0	0	0	0	0	0	0	0	0	0	0	0	0	0	0	0	0
Bacteria;Cyanobacteria;Oxyphotobacteria;Eurycoccales;	0	0	0	0	0	0	0	0	0	0	0	0	0	0	0	0	0	0	0	0	0	0	0	0	0	0
Bacteria;Cyanobacteria;Oxyphotobacteria;Eurycoccales;Eurycoccales Incertae Sedis;	0	0	0	0	0	0	0	0	0	0	0	0	0	0	0	0	0	0	0	0	0	0	0	0	0	0
Bacteria;Cyanobacteria;Oxyphotobacteria;Eurycoccales;Eurycoccales Incertae Sedis;Candidatus Gloeomargarita;	0	0	0	0	0	0	0	0	0	0	0	0	0	0	0	0	0	0	0	0	0	0	0	0	0	0
Bacteria;Cyanobacteria;Oxyphotobacteria;Eurycoccales;Eurycoccales Incertae Sedis;Synechococcus PCC-7336;	0	0	0	0	0	0	0	0	0	0	0	0	0	0	0	0	0	0	0	0	0	0	0	0	0	0
Bacteria;Cyanobacteria;Oxyphotobacteria;Eurycoccales;Leptococcaceae;	0	0	0	0	0	0	0	0	0	0	0	0	0	0	0	0	0	0	0	0	0	0	0	0	0	0
Bacteria;Cyanobacteria;Oxyphotobacteria;Eurycoccales;Leptococcaceae;Leptococcus JA-3-3Ab;	0	0	0	0	0	0	0	0	0	0	0	0	0	0	0	0	0	0	0	0	0	0	0	0	0	0
Bacteria;Cyanobacteria;Oxyphotobacteria;Eurycoccales;uncultured;	0	0	0	0	0	0	0	0	0	0	0	0	0	0	0	0	0	0	0	0	0	0	0	0	0	0
Bacteria;Cyanobacteria;Oxyphotobacteria;Fr127;	0	0	0	0	0	0	0	0	0	0	0	0	0	0	0	0	0	0	0	0	0	0	0	0	0	0
Bacteria;Cyanobacteria;Oxyphotobacteria;Geitlerinematales;	0	0	0	0	0	0	0	0	0	0	0	0	0	0	0	0	0	0	0	0	0	0	0	0	0	0
Bacteria;Cyanobacteria;Oxyphotobacteria;Geitlerinematales;Geitlerinemataceae;	0	0	0	0	0	0	0	0	0	0	0	0	0	0	0	0	0	0	0	0	0	0	0	0	0	0
Bacteria;Cyanobacteria;Oxyphotobacteria;Geitlerinematales;Geitlerinemataceae;Geitlerinema;	0	0	0	0	0	0	0	0	0	0	0	0	0	0	0	0	0	0	0	0	0	0	0	0	0	0
Bacteria;Cyanobacteria;Oxyphotobacteria;Gloeobacterales;	0	0	0	0	0	0	0	0	0	0	0	0	0	0	0	0	0	0	0	0	0	0	0	0	0	0
Bacteria;Cyanobacteria;Oxyphotobacteria;Gloeobacterales;Gloeobacteraceae;	0	0	0	0	0	0	0	0	0	0	0	0	0	0	0	0	0	0	0	0	0	0	0	0	0	0
Bacteria;Cyanobacteria;Oxyphotobacteria;Gloeobacterales;Gloeobacteraceae;Gloeobacter PCC-7421;	0	0	0	0	0	0	0	0	0	0	0	0	0	0	0	0	0	0	0	0	0	0	0	0	0	0
Bacteria;Cyanobacteria;Oxyphotobacteria;Leptolyngbyales;	0	0	0	0	0	0	0	0	0	0	0	0	0	0	0	0	0	0	0	0	0	0	0	0	0	0
Bacteria;Cyanobacteria;Oxyphotobacteria;Leptolyngbyales;Leptolyngbyaceae;	0	0	0	0	0	0	0	0	0	0	0	0	0	0	0	0	0	0	0	0	0	0	0	0	0	0
Bacteria;Cyanobacteria;Oxyphotobacteria;Leptolyngbyales;Leptolyngbyaceae;Alkalinema CENA528;	0	0	0	0	0	0	0	0	0	0	0	0	0	0	0	0	0	0	0	0	0	0	0	0	0	0
Bacteria;Cyanobacteria;Oxyphotobacteria;Leptolyngbyales;Leptolyngbyaceae;Arthronema SAG 12.89;	0	0	0	0	0	0	0	0	0	0	0	0	0	0	0	0	0	0	0	0	0	0	0	0	0	0
Bacteria;Cyanobacteria;Oxyphotobacteria;Leptolyngbyales;Leptolyngbyaceae;BMM02;	0	0	0	0	0	0	0	0	0	0	0	0	0	0	0	0	0	0	0	0	0	0	0	0	0	0
Bacteria;Cyanobacteria;Oxyphotobacteria;Leptolyngbyales;Leptolyngbyaceae;Chamaesiphon PCC-7430;	0	0	0	0	0	0	0	0	0	0	0	0	0	0	0	0	0	0	0	0	0	0	0	0	0	0
Bacteria;Cyanobacteria;Oxyphotobacteria;Leptolyngbyales;Leptolyngbyaceae;Greenland-10;	0	0	0	0	0	0	0	0	0	0	0	0	0	0	0	0	0	0	0	0	0	0	0	0	0	0
Bacteria;Cyanobacteria;Oxyphotobacteria;Leptolyngbyales;Leptolyngbyaceae;HAVOmat113;	0	0	0	0	0	0	0	0	0	0	0	0	0	0	0	0	0	0	0	0	0	0	0	0	0	0
Bacteria;Cyanobacteria;Oxyphotobacteria;Leptolyngbyales;Leptolyngbyaceae;JSC-12;	0	0	0	0	0	0	0	0	0	0	0	0	0	0	0	0	0	0	0	0	0	0	0	0	0	0
Bacteria;Cyanobacteria;Oxyphotobacteria;Leptolyngbyales;Leptolyngbyaceae;LB3-76;	0	0	0	0	0	0	0	0	0	0	0	0	0	0	0	0	0	0	0	0	0	0	0	0	0	0
Bacteria;Cyanobacteria;Oxyphotobacteria;Leptolyngbyales;Leptolyngbyaceae;Leptolyngbya BN43;	0	0	0	0	0	0	0	0	0	0	0	0	0	0	0	0	0	0	0	0	0	0	0	0	0	0
Bacteria;Cyanobacteria;Oxyphotobacteria;Leptolyngbyales;Leptolyngbyaceae;Leptolyngbya Es-Yyy1000;	0	0	0	0	0	0	0	0	0	0	0	0	0	0	0	0	0	0	0	0	0	0	0	0	0	0
Bacteria;Cyanobacteria;Oxyphotobacteria;Leptolyngbyales;Leptolyngbyaceae;Leptolyngbya FYG;	0	0	0	0	0	0	0	0	0	0	0	0	0	0	0	0	0	0	0	0	0	0	0	0	0	0
Bacteria;Cyanobacteria;Oxyphotobacteria;Leptolyngbyales;Leptolyngbyaceae;Leptolyngbya PCC-6306;	0	0	0	0	0	0	0	0	0	0	0	0	0	0	0	0	0	0	0	0	0	0	0	0	0	0
Bacteria;Cyanobacteria;Oxyphotobacteria;Leptolyngbyales;Leptolyngbyaceae;Leptolyngbya SAG 2411;	0	0	0	0	0	0	0	0	0	0	0	0	0	0	0	0	0	0	0	0	0	0	0	0	0	0
Bacteria;Cyanobacteria;Oxyphotobacteria;Leptolyngbyales;Leptolyngbyaceae;Limnolyngbya CHAB4449;	0	0	0	0	0	0	0	0	0	0	0	0	0	0	0	0	0	0	0	0	0	0	0	0	0	0
Bacteria;Cyanobacteria;Oxyphotobacteria;Leptolyngbyales;Leptolyngbyaceae;MIZ36;	0	0	0	0	0	0	0	0	0	0	0	0	0	0	0	0	0	0	0	0	0	0	0	0	0	0
Bacteria;Cyanobacteria;Oxyphotobacteria;Leptolyngbyales;Leptolyngbyaceae;Pantanalinema CENA516;	0	0	0	0	0	0	0	0	0	0	0	0	0	0	0	0	0	0	0	0	0	0	0	0	0	0
Bacteria;Cyanobacteria;Oxyphotobacteria;Leptolyngbyales;Leptolyngbyaceae;Phormidesmis ANT.L52.6;	0	0	0	0	0	0	0	0	0	0	0	0	0	0	0	0	0	0	0	0	0	0	0	0	0	0
Bacteria;Cyanobacteria;Oxyphotobacteria;Leptolyngbyales;Leptolyngbyaceae;Scytolyngbya XSP1;	0	0	0	0	0	0	0	0	0	0	0	0	0	0	0	0	0	0	0	0	0	0	0	0	0	0
Bacteria;Cyanobacteria;Oxyphotobacteria;Leptolyngbyales;Leptolyngbyaceae;TG-45;	0	0	0	0	0	0	0	0	0	0	0	0	0	0	0	0	0	0	0	0	0	0	0	0	0	0
Bacteria;Cyanobacteria;Oxyphotobacteria;Leptolyngbyales;Leptolyngbyaceae;uncultured;	0	0	0	0	0	0	0	0	0	0	0	0	0	0	0	0	0	0	0	0	0	0	0	0	0	0
Bacteria;Cyanobacteria;Oxyphotobacteria;Leptolyngbyales;Leptolyngbyaceae;YB-42;	0	0	0	0	0	0	0	0	0	0	0	0	0	0	0	0	0	0	0	0	0	0	0	0	0	0
Bacteria;Cyanobacteria;Oxyphotobacteria;Leptolyngbyales;Leptolyngbyaceae;YT-3;	0	0	0	0	0	0	0	0	0	0	0	0	0	0	0	0	0	0	0	0	0	0	0	0	0	0
Bacteria;Cyanobacteria;Oxyphotobacteria;Limnotrichales;	0	0	0	0	0	0	0	0	0	0	0	0	0	0	0	0	0	0	0	0	0	0	0	0	0	0
Bacteria;Cyanobacteria;Oxyphotobacteria;Limnotrichales;Limnotrichaceae;	0	0	0	0	0	0	0	0	0	0	0	0	0	0	0	0	0	0	0	0	0	0	0	0	0	0
Bacteria;Cyanobacteria;Oxyphotobacteria;Limnotrichales;Limnotrichaceae;Limnothrix;	0	0	0	0	0	0	0	0	0	0	0	0	0	0	0	0	0	0	0	0	0	0	0	0	0	0
Bacteria;Cyanobacteria;Oxyphotobacteria;Neosynechococcales;	0	0	0	0	0	0	0	0	0	0	0	0	0	0	0	0	0	0	0	0	0	0	0	0	0	0
Bacteria;Cyanobacteria;Oxyphotobacteria;Neosynechococcales;Neosynechococcaceae;	0	0	0	0	0	0	0	0	0	0	0	0	0	0	0	0	0	0	0	0	0	0	0	0	0	0
Bacteria;Cyanobacteria;Oxyphotobacteria;Neosynechococcales;Neosynechococcaceae;Neosynechococcus;	0	0	0	0	0	0	0	0	0	0	0	0	0	0	0	0	0	0	0	0	0	0	0	0	0	0
Bacteria;Cyanobacteria;Oxyphotobacteria;Nostocales;	0	0	0	0	0	0	0	0	0	0	0	0	0	0	0	0	0	0	0	0	0	0	0	0	0	0
Bacteria;Cyanobacteria;Oxyphotobacteria;Nostocales;Chamaesiphonaceae;	0	0	0	0	0	0	0	0	0	0	0	0	0	0	0	0	0	0	0	0	0	0	0	0	0	0
Bacteria;Cyanobacteria;Oxyphotobacteria;Nostocales;Chamaesiphonaceae;Chamaesiphon PCC-6605;	0	0	0	0	0	0	0	0	0	0	0	0	0	0	0	0	0	0	0	0	0	0	0	0	0	0
Bacteria;Cyanobacteria;Oxyphotobacteria;Nostocales;Chroococcidiopsaceae;	0	0	0	0	0	0	0	0	0	0	0	0	0	0	0	0	0	0	0	0	0	0	0	0	0	0
Bacteria;Cyanobacteria;Oxyphotobacteria;Nostocales;Chroococcidiopsaceae;Aliterella CENA595;	0	0	0	0	0	0	0	0	0	0	0	0	0	0	0	0	0	0	0	0	0	0	0	0	0	0
Bacteria;Cyanobacteria;Oxyphotobacteria;Nostocales;Chroococcidiopsaceae;Chlorogloea SAG 10.99;	0	0	0	0	0	0	0	0	0	0	0	0	0	0	0	0	0	0	0	0	0	0	0	0	0	0
Bacteria;Cyanobacteria;Oxyphotobacteria;Nostocales;Chroococcidiopsaceae;Chroococcidiopsis CC1;	0	0	0	0	0	0	0	0	0	0	0	0	0	0	0	0	0	0	0	0	0	0	0	0	0	0
Bacteria;Cyanobacteria;Oxyphotobacteria;Nostocales;Chroococcidiopsaceae;Chroococcidiopsis PCC 7203;	0	0	0	0	0	0	0	0	0	0	0	0	0	0	0	0	0	0	0	0	0	0	0	0	0	0
Bacteria;Cyanobacteria;Oxyphotobacteria;Nostocales;Chroococcidiopsaceae;Chroococcidiopsis SAG 2023;	0	0	0	0	0	0	0	0	0	0	0	0	0	0	0	0	0	0	0	0	0	0	0	0	0	0
Bacteria;Cyanobacteria;Oxyphotobacteria;Nostocales;Chroococcidiopsaceae;Crinalium SAG 22.89;	0	0	0	0	0	0	0	0	0	0	0	0	0	0	0	0	0	0	0	0	0	0	0	0	0	0
Bacteria;Cyanobacteria;Oxyphotobacteria;Nostocales;Chroococcidiopsaceae;Dapisostemonum CCIBt 3536;	0	0	0	0	0	0	0	0	0	0	0	0	0	0	0	0	0	0	0	0	0	0	0	0	0	0
Bacteria;Cyanobacteria;Oxyphotobacteria;Nostocales;Chroococcidiopsaceae;Gloeocapsa PCC-7428;	0	0	0	0	0	0	0	0	0	0	0	0	0	0	0	0	0	0	0	0	0	0	0	0	0	0
Bacteria;Cyanobacteria;Oxyphotobacteria;Nostocales;Chroococcidiopsaceae;Myxosarcina SAG 30.84;	0	0	0	0	0	0	0	0	0	0	0	0	0	0	0	0	0	0	0	0	0	0	0	0	0	0
Bacteria;Cyanobacteria;Oxyphotobacteria;Nostocales;Chroococcidiopsaceae;uncultured;	0	0	0	0	0	0	0	0	0	0	0	0	0	0	0	0	0	0	0	0	0	0	0	0	0	0
Bacteria;Cyanobacteria;Oxyphotobacteria;Nostocales;Coleofasciculaceae;	0	0	0	0	0	0	0	0	0	0	0	0	0	0	0	0	0	0	0	0	0	0	0	0	0	0
Bacteria;Cyanobacteria;Oxyphotobacteria;Nostocales;Coleofasciculaceae;Caldora VP642b;	0	0	0	0	0	0	0	0	0	0	0	0	0	0	0	0	0	0	0	0	0	0	0	0	0	0
Bacteria;Cyanobacteria;Oxyphotobacteria;Nostocales;Coleofasciculaceae;Coleofasciculus PCC-7420;	0	0	0	0	0	0	0	0	0	0	0	0	0	0	0	0	0	0	0	0	0	0	0	0	0	0
Bacteria;Cyanobacteria;Oxyphotobacteria;Nostocales;Coleofasciculaceae;Microcoleus CENA344;	0	0	0	0	0	0	0	0	0	0	0	0	0	0	0	0	0	0	0	0	0	0	0	0	0	0
Bacteria;Cyanobacteria;Oxyphotobacteria;Nostocales;Coleofasciculaceae;Microcoleus Es-Yyy1400;	0	0	0	0	0	0	0	0	0	0	0	0	0	0	0	0	0	0	0	0	0	0	0	0	0	0
Bacteria;Cyanobacteria;Oxyphotobacteria;Nostocales;Coleofasciculaceae;Microcoleus PCC-7113;	0	0	0	0	0	0	0	0	0	0	0	0	0	0	0	0	0	0	0	0	0	0	0	0	0	0
Bacteria;Cyanobacteria;Oxyphotobacteria;Nostocales;Coleofasciculaceae;Microcoleus SAG 1449-1a;	0	0	0	0	0	0	0	0	0	0	0	0	0	0	0	0	0	0	0	0	0	0	0	0	0	0
Bacteria;Cyanobacteria;Oxyphotobacteria;Nostocales;Coleofasciculaceae;Moorea 3L;	0	0	0	0	0	0	0	0	0	0	0	0	0	0	0	0	0	0	0	0	0	0	0	0	0	0
Bacteria;Cyanobacteria;Oxyphotobacteria;Nostocales;Coleofasciculaceae;Potamolinea 1PC;	0	0	0	0	0	0	0	0	0	0	0	0	0	0	0	0	0	0	0	0	0	0	0	0	0	0
Bacteria;Cyanobacteria;Oxyphotobacteria;Nostocales;Coleofasciculaceae;Symploca PCC-8002;	0	0	0	0	0	0	0	0	0	0	0	0	0	0	0	0	0	0	0	0	0	0	0	0	0	0
Bacteria;Cyanobacteria;Oxyphotobacteria;Nostocales;Coleofasciculaceae;Symplocastrum CPER-KK1;	0	0	0	0	0	0	0	0	0	0	0	0	0	0	0	0	0	0	0	0	0	0	0	0	0	0
Bacteria;Cyanobacteria;Oxyphotobacteria;Nostocales;Coleofasciculaceae;uncultured;	0	0	0	0	0	0	0	0	0	0	0	0	0	0	0	0	0	0	0	0	0	0	0	0	0	0
Bacteria;Cyanobacteria;Oxyphotobacteria;Nostocales;Coleofasciculaceae;Wilmottia Ant-Ph58;	0	0	0	0	0	0	0	0	0	0	0	0	0	0	0	0	0	0	0	0	0	0	0	0	0	0
Bacteria;Cyanobacteria;Oxyphotobacteria;Nostocales;Cyanobacteriaceae;	0	0	0	0	0	0	0	0	0	0	0	0	0	0	0	0	0	0	0	0	0	0	0	0	0	0
Bacteria;Cyanobacteria;Oxyphotobacteria;Nostocales;Cyanobacteriaceae;Annamia HOs24;	0	0	0	0	0	0	0	0	0	0	0	0	0	0	0	0	0	0	0	0	0	0	0	0	0	0
Bacteria;Cyanobacteria;Oxyphotobacteria;Nostocales;Cyanobacteriaceae;Chroococcus HUW 799;	0	0	0	0	0	0	0	0	0	0	0	0	0	0	0	0	0	0	0	0	0	0	0	0	0	0
Bacteria;Cyanobacteria;Oxyphotobacteria;Nostocales;Cyanobacteriaceae;Cyanobacterium CLg1;	0	0	0	0	0	0	0	0	0	0	0	0	0	0	0	0	0	0	0	0	0	0	0	0	0	0
Bacteria;Cyanobacteria;Oxyphotobacteria;Nostocales;Cyanobacteriaceae;Cyanobacterium PCC-10605;	0	0	0	0	0	0	0	0	0	0	0	0	0	0	0	0	0	0	0	0	0	0	0	0	0	0
Bacteria;Cyanobacteria;Oxyphotobacteria;Nostocales;Cyanobacteriaceae;Cyanobacterium PCC-7202;	0	0	0	0	0	0	0	0	0	0	0	0	0	0	0	0	0	0	0	0	0	0	0	0	0	0
Bacteria;Cyanobacteria;Oxyphotobacteria;Nostocales;Cyanobacteriaceae;Geitlerinema LD9;	0	0	0	0	0	0	0	0	0	0	0	0	0	0	0	0	0	0	0	0	0	0	0	0	0	0
Bacteria;Cyanobacteria;Oxyphotobacteria;Nostocales;Cyanobacteriaceae;Geminocystis PCC-6308;	0	0	0	0	0	0	0	0	0	0	0	0	0	0	0	0	0	0	0	0	0	0	0	0	0	0
Bacteria;Cyanobacteria;Oxyphotobacteria;Nostocales;Cyanobacteriaceae;Merismopedia AICB1015;	0	0	0	0	0	0	0	0	0	0	0	0	0	0	0	0	0	0	0	0	0	0	0	0	0	0
Bacteria;Cyanobacteria;Oxyphotobacteria;Nostocales;Cyanobacteriaceae;Symphothece PCC-7002;	0	0	0	0	0	0	0	0	0	0	0	0	0	0	0	0	0	0	0	0	0	0	0	0	0	0
Bacteria;Cyanobacteria;Oxyphotobacteria;Nostocales;Cyanobacteriaceae;Synechocystis SAG 90.79;	0	0	0	0	0	0	0	0	0	0	0	0	0	0	0	0	0	0	0	0	0	0	0	0	0	0
Bacteria;Cyanobacteria;Oxyphotobacteria;Nostocales;Cyanobacteriaceae;uncultured;	0	0	0	0	0	0	0	0	0	0	0	0	0	0	0	0	0	0	0	0	0	0	0	0	0	0
Bacteria;Cyanobacteria;Oxyphotobacteria;Nostocales;Geitlerinemaceae;	0	0	0	0	0	0	0	0	0	0	0	0	0	0	0	0	0	0	0	0	0	0	0	0	0	0
Bacteria;Cyanobacteria;Oxyphotobacteria;Nostocales;Geitlerinemaceae;Geitlerinema PCC-7105;	0	0	0	0	0	0	0	0	0	0	0	0	0	0	0	0	0	0	0	0	0	0	0	0	0	0
Bacteria;Cyanobacteria;Oxyphotobacteria;Nostocales;Geitlerinemaceae;Geitlerinema PCC-9228;	0	0	0	0	0	0	0	0	0	0	0	0	0	0	0	0	0	0	0	0	0	0	0	0	0	0
Bacteria;Cyanobacteria;Oxyphotobacteria;Nostocales;Gloeocapsaceae;	0	0	0	0	0	0	0	0	0	0	0	0	0	0	0	0	0	0	0	0	0	0	0	0	0	0
Bacteria;Cyanobacteria;Oxyphotobacteria;Nostocales;Gloeocapsaceae;Gleocapsa;	0	0	0	0	0	0	0	0	0	0	0	0	0	0	0	0	0	0	0	0	0	0	0	0	0	0
Bacteria;Cyanobacteria;Oxyphotobacteria;Nostocales;Microcystaceae;	0	0	0	0	0	0	0	0	0	0	0	0	0	0	0	0	0	0	0	0	0	0	0	0	0	0
Bacteria;Cyanobacteria;Oxyphotobacteria;Nostocales;Microcystaceae;Atelocyanobacterium (UCYN-A);	0	0	0	0	0	0	0	0	0	0	0	0	0	0	0	0	0	0	0	0	0	0	0	0	0	0
Bacteria;Cyanobacteria;Oxyphotobacteria;Nostocales;Microcystaceae;Chalicogloea CCALA 975;	0	0	0	0	0	0	0	0	0	0	0	0	0	0	0	0	0	0	0	0	0	0	0	0	0	0
Bacteria;Cyanobacteria;Oxyphotobacteria;Nostocales;Microcystaceae;Crocosphaera WH 0003 (UCYN-B);	0	0	0	0	0	0	0	0	0	0	0	0	0	0	0	0	0	0	0	0	0	0	0	0	0	0
Bacteria;Cyanobacteria;Oxyphotobacteria;Nostocales;Microcystaceae;Cyanothece ATCC 51142 (UCYN-C);	0	0	0	0	0	0	0	0	0	0	0	0	0	0	0	0	0	0	0	0	0	0	0	0	0	0
Bacteria;Cyanobacteria;Oxyphotobacteria;Nostocales;Microcystaceae;Cyanothece PCC-7424;	0	0	0	0	0	0	0	0	0	0	0	0	0	0	0	0	0	0	0	0	0	0	0	0	0	0
Bacteria;Cyanobacteria;Oxyphotobacteria;Nostocales;Microcystaceae;Cyanothece PCC-8801;	0	0	0	0	0	0	0	0	0	0	0	0	0	0	0	0	0	0	0	0	0	0	0	0	0	0
Bacteria;Cyanobacteria;Oxyphotobacteria;Nostocales;Microcystaceae;Gloeothece PCC-6501;	0	0	0	0	0	0	0	0	0	0	0	0	0	0	0	0	0	0	0	0	0	0	0	0	0	0
Bacteria;Cyanobacteria;Oxyphotobacteria;Nostocales;Microcystaceae;Merismopedia 0BB39S01;	0	0	0	0	0	0	0	0	0	0	0	0	0	0	0	0	0	0	0	0	0	0	0	0	0	0
Bacteria;Cyanobacteria;Oxyphotobacteria;Nostocales;Microcystaceae;Microcystis PCC-7914;	0	0	0	0	0	0	0	0	0	0	0	0	0	0	0	0	0	0	0	0	0	0	0	0	0	0
Bacteria;Cyanobacteria;Oxyphotobacteria;Nostocales;Microcystaceae;Pleurocapsa PCC-7327;	0	0	0	0	0	0	0	0	0	0	0	0	0	0	0	0	0	0	0	0	0	0	0	0	0	0
Bacteria;Cyanobacteria;Oxyphotobacteria;Nostocales;Microcystaceae;Snowella 0TU37S04;	0	0	0	0	0	0	0	0	0	0	0	0	0	0	0	0	0	0	0	0	0	0	0	0	0	0
Bacteria;Cyanobacteria;Oxyphotobacteria;Nostocales;Microcystaceae;SU2 symbiont group;	0	0	0	0	0	0	0	0	0	0	0	0	0	0	0	0	0	0	0	0	0	0	0	0	0	0
Bacteria;Cyanobacteria;Oxyphotobacteria;Nostocales;Microcystaceae;Synechocystis BDHKU-20401;	0	0	0	0	0	0	0	0	0	0	0	0	0	0	0	0	0	0	0	0	0	0	0	0	0	0
Bacteria;Cyanobacteria;Oxyphotobacteria;Nostocales;Microcystaceae;Synechocystis CCALA 700;	0	0	0	0	0	0	0	0	0	0	0	0	0	0	0	0	0	0	0	0	0	0	0	0	0	0
Bacteria;Cyanobacteria;Oxyphotobacteria;Nostocales;Microcystaceae;Synechocystis PCC-6803;	0	0	0	0	0	0	0	0	0	0	0	0	0	0	0	0	0	0	0	0	0	0	0	0	0	0
Bacteria;Cyanobacteria;Oxyphotobacteria;Nostocales;Microcystaceae;UCYN-C;	0	0	0	0	0	0	0	0	0	0	0	0	0	0	0	0	0	0	0	0	0	0	0	0	0	0
Bacteria;Cyanobacteria;Oxyphotobacteria;Nostocales;Microcystaceae;uncultured;	0	0	0	0	0	0	0	0	0	0	0	0	0	0	0	0	0	0	0	0	0	0	0	0	0	0
Bacteria;Cyanobacteria;Oxyphotobacteria;Nostocales;Nostocaceae;	0	0	0	0	0	0	0	0	0	0	0	0	0	0	0	0	0	0	0	0	0	0	0	0	0	0
Bacteria;Cyanobacteria;Oxyphotobacteria;Nostocales;Nostocaceae;Aetokthonos AEL04;	0	0	0	0	0	0	0	0	0	0	0	0	0	0	0	0	0	0	0	0	0	0	0	0	0	0
Bacteria;Cyanobacteria;Oxyphotobacteria;Nostocales;Nostocaceae;Anabaena 4-Vresova10-JH;	0	0	0	0	0	0	0	0	0	0	0	0	0	0	0	0	0	0	0	0	0	0	0	0	0	0
Bacteria;Cyanobacteria;Oxyphotobacteria;Nostocales;Nostocaceae;Anabaena BECID22;	0	0	0	0	0	0	0	0	0	0	0	0	0	0	0	0	0	0	0	0	0	0	0	0	0	0
Bacteria;Cyanobacteria;Oxyphotobacteria;Nostocales;Nostocaceae;Anabaena HBU1;	0	0	0	0	0	0	0	0	0	0	0	0	0	0	0	0	0	0	0	0	0	0	0	0	0	0
Bacteria;Cyanobacteria;Oxyphotobacteria;Nostocales;Nostocaceae;Anabaena PCC-7108;	0	0	0	0	0	0	0	0	0	0	0	0	0	0	0	0	0	0	0	0	0	0	0	0	0	0
Bacteria;Cyanobacteria;Oxyphotobacteria;Nostocales;Nostocaceae;Anabaena PCC-7122;	0	0	0	0	0	0	0	0	0	0	0	0	0	0	0	0	0	0	0	0	0	0	0	0	0	0
Bacteria;Cyanobacteria;Oxyphotobacteria;Nostocales;Nostocaceae;Anabaena PMC215.03;	0	0	0	0	0	0	0	0	0	0	0	0	0	0	0	0	0	0	0	0	0	0	0	0	0	0
Bacteria;Cyanobacteria;Oxyphotobacteria;Nostocales;Nostocaceae;Anabaena XPORK15F;	0	0	0	0	0	0	0	0	0	0	0	0	0	0	0	0	0	0	0	0	0	0	0	0	0	0
Bacteria;Cyanobacteria;Oxyphotobacteria;Nostocales;Nostocaceae;Ancylothrix 8PC;	0	0	0	0	0	0	0	0	0	0	0	0	0	0	0	0	0	0	0	0	0	0	0	0	0	0
Bacteria;Cyanobacteria;Oxyphotobacteria;Nostocales;Nostocaceae;Aphanizomenon MDT14a;	0	0	0	0	0	0	0	0	0	0	0	0	0	0	0	0	0	0	0	0	0	0	0	0	0	0
Bacteria;Cyanobacteria;Oxyphotobacteria;Nostocales;Nostocaceae;Aphanizomenon NIES81;	0	0	0	0	0	0	0	0	0	0	0	0	0	0	0	0	0	0	0	0	0	0	0	0	0	0
Bacteria;Cyanobacteria;Oxyphotobacteria;Nostocales;Nostocaceae;Calothrix 336-3;	0	0	0	0	0	0	0	0	0	0	0	0	0	0	0	0	0	0	0	0	0	0	0	0	0	0
Bacteria;Cyanobacteria;Oxyphotobacteria;Nostocales;Nostocaceae;Calothrix PCC 7507;	0	0	0	0	0	0	0	0	0	0	0	0	0	0	0	0	0	0	0	0	0	0	0	0	0	0
Bacteria;Cyanobacteria;Oxyphotobacteria;Nostocales;Nostocaceae;Calothrix PCC-6303;	0	0	0	0	0	0	0	0	0	0	0	0	0	0	0	0	0	0	0	0	0	0	0	0	0	0
Bacteria;Cyanobacteria;Oxyphotobacteria;Nostocales;Nostocaceae;Calothrix PCC-7507;	0	0	0	0	0	0	0	0	0	0	0	0	0	0	0	0	0	0	0	0	0	0	0	0	0	0
Bacteria;Cyanobacteria;Oxyphotobacteria;Nostocales;Nostocaceae;Calothrix PMC232.04;	0	0	0	0	0	0	0	0	0	0	0	0	0	0	0	0	0	0	0	0	0	0	0	0	0	0
Bacteria;Cyanobacteria;Oxyphotobacteria;Nostocales;Nostocaceae;Calothrix UAM 374;	0	0	0	0	0	0	0	0	0	0	0	0	0	0	0	0	0	0	0	0	0	0	0	0	0	0
Bacteria;Cyanobacteria;Oxyphotobacteria;Nostocales;Nostocaceae;Chakia 8;	0	0	0	0	0	0	0	0	0	0	0	0	0	0	0	0	0	0	0	0	0	0	0	0	0	0
Bacteria;Cyanobacteria;Oxyphotobacteria;Nostocales;Nostocaceae;Chlorogloeopsis PCC-7518;	0	0	0	0	0	0	0	0	0	0	0	0	0	0	0	0	0	0	0	0	0	0	0	0	0	0
Bacteria;Cyanobacteria;Oxyphotobacteria;Nostocales;Nostocaceae;Chrysosporum KA1.1;	0	0	0	0	0	0	0	0	0	0	0	0	0	0	0	0	0	0	0	0	0	0	0	0	0	0
Bacteria;Cyanobacteria;Oxyphotobacteria;Nostocales;Nostocaceae;Cuspidothrix LMECYA 163;	0	0	0	0	0	0	0	0	0	0	0	0	0	0	0	0	0	0	0	0	0	0	0	0	0	0
Bacteria;Cyanobacteria;Oxyphotobacteria;Nostocales;Nostocaceae;Cyanomargarita APA-RS9;	0	0	0	0	0	0	0	0	0	0	0	0	0	0	0	0	0	0	0	0	0	0	0	0	0	0
Bacteria;Cyanobacteria;Oxyphotobacteria;Nostocales;Nostocaceae;Cylindrospermopsis CRJ1;	0	0	0	0	0	0	0	0	0	0	0	0	0	0	0	0	0	0	0	0	0	0	0	0	0	0
Bacteria;Cyanobacteria;Oxyphotobacteria;Nostocales;Nostocaceae;Cylindrospermum CENA33;	0	0	0	0	0	0	0	0	0	0	0	0	0	0	0	0	0	0	0	0	0	0	0	0	0	0
Bacteria;Cyanobacteria;Oxyphotobacteria;Nostocales;Nostocaceae;Cylindrospermum NQAIF308;	0	0	0	0	0	0	0	0	0	0	0	0	0	0	0	0	0	0	0	0	0	0	0	0	0	0
Bacteria;Cyanobacteria;Oxyphotobacteria;Nostocales;Nostocaceae;Cylindrospermum PCC-7417;	0	0	0	0	0	0	0	0	0	0	0	0	0	0	0	0	0	0	0	0	0	0	0	0	0	0
Bacteria;Cyanobacteria;Oxyphotobacteria;Nostocales;Nostocaceae;Cylindrospermum PMC238.04;	0	0	0	0	0	0	0	0	0	0	0	0	0	0	0	0	0	0	0	0	0	0	0	0	0	0
Bacteria;Cyanobacteria;Oxyphotobacteria;Nostocales;Nostocaceae;Cylindrospermum SAG 11.82;	0	0	0	0	0	0	0	0	0	0	0	0	0	0	0	0	0	0	0	0	0	0	0	0	0	0
Bacteria;Cyanobacteria;Oxyphotobacteria;Nostocales;Nostocaceae;Desmonostoc PCC-6302;	0	0	0	0	0	0	0	0	0	0	0	0	0	0	0	0	0	0	0	0	0	0	0	0	0	0
Bacteria;Cyanobacteria;Oxyphotobacteria;Nostocales;Nostocaceae;Desmonostoc PCC-7422;	0	0	0	0	0	0	0	0	0	0	0	0	0	0	0	0	0	0	0	0	0	0	0	0	0	0
Bacteria;Cyanobacteria;Oxyphotobacteria;Nostocales;Nostocaceae;Dolichospermum NIES41;	0	0	0	0	0	0	0	0	0	0	0	0	0	0	0	0	0	0	0	0	0	0	0	0	0	0
Bacteria;Cyanobacteria;Oxyphotobacteria;Nostocales;Nostocaceae;Ewamiania TS0513;	0	0	0	0	0	0	0	0	0	0	0	0	0	0	0	0	0	0	0	0	0	0	0	0	0	0
Bacteria;Cyanobacteria;Oxyphotobacteria;Nostocales;Nostocaceae;Fischerella CENA298;	0	0	0	0	0	0	0	0	0	0	0	0	0	0	0	0	0	0	0	0	0	0	0	0	0	0
Bacteria;Cyanobacteria;Oxyphotobacteria;Nostocales;Nostocaceae;Fischerella PCC-9339;	0	0	0	0	0	0	0	0	0	0	0	0	0	0	0	0	0	0	0	0	0	0	0	0	0	0
Bacteria;Cyanobacteria;Oxyphotobacteria;Nostocales;Nostocaceae;Fortiea HA4221-MV2;	0	0	0	0	0	0	0	0	0	0	0	0	0	0	0	0	0	0	0	0	0	0	0	0	0	0
Bacteria;Cyanobacteria;Oxyphotobacteria;Nostocales;Nostocaceae;Fortiea PCC-7126;	0	0	0	0	0	0	0	0	0	0	0	0	0	0	0	0	0	0	0	0	0	0	0	0	0	0
Bacteria;Cyanobacteria;Oxyphotobacteria;Nostocales;Nostocaceae;Gloeotrichia PMC236.04;	0	0	0	0	0	0	0	0	0	0	0	0	0	0	0	0	0	0	0	0	0	0	0	0	0	0
Bacteria;Cyanobacteria;Oxyphotobacteria;Nostocales;Nostocaceae;Gloeotrichia PYH6;	0	0	0	0	0	0	0	0	0	0	0	0	0	0	0	0	0	0	0	0	0	0	0	0	0	0
[truncated: 11,528 more rows]

## Sheet: Coverage
taxonomy	340F+1000R	340F+806rB	340F+SSU1000ArR	340F+SSU666ArR	A571F+1000R	A571F+SSU1000ArR	A571F+SSU1492Rngs	A571F+UA1204R	A751F+1000R	A751F+SSU1000ArR	A751F+SSU1492Rngs	A751F+UA1204R	Arch349F+1000R	Arch349F+806rB*	Arch349F+SSU1000ArR	Arch349F+SSU666ArR	SSU1ArF+1000R	SSU1ArF+806rB	SSU1ArF+A519R	SSU1ArF+SSU1000ArR	SSU1ArF+SSU1492ngs	SSU1ArF+SSU468R	SSU1ArF+SSU470R	SSU1ArF+SSU520R	SSU1ArF+SSU666ArR	SSU1ArF+UA1204R
Archaea;	22.2	19.4	74	55.1	50.7	49.1	49.1	51	26.9	26.1	21.3	27.9	76.5	76.5	73.4	55.1	57.8	67.8	70.1	55.1	36.1	70.1	69.8	62.3	51.5	57.8
Archaea;Altiarchaeota;	22.2	19.4	22.2	0	5.3	5.3	5.3	0	0	0	0	0	80	67.6	80	5.9	0	36.4	0	0	0	27.3	27.3	18.2	9.1	0
Archaea;Altiarchaeota;Altiarchaeia;	3.4	2.5	22.2	0	5.3	5.3	5.3	0	0	0	0	0	80	67.6	80	5.9	0	36.4	0	0	0	27.3	27.3	18.2	9.1	0
Archaea;Asgardaeota;	2.7	2.4	3.4	2.3	7.6	7.6	7.6	4.3	2.5	2.5	5.8	3.2	29.8	31.3	29.8	32.6	32.8	69.3	84.4	32.8	8	85.6	85.2	16.7	72.8	59.6
Archaea;Asgardaeota;Heimdallarchaeia;	2.3	1.9	2.7	0	59.5	59.5	59.5	2.4	2.4	2.4	0	0	0	0	0	0	83.3	30	100	83.3	0	80	80	70	10	0
Archaea;Asgardaeota;Lokiarchaeia;	14.6	6.8	2.3	1.8	2.4	2.4	2.4	3.2	0.2	0.2	0	1.4	32.3	33.3	32.3	34.6	29.1	78	82.2	29.1	10	84.1	83.6	5.1	82.2	68.3
Archaea;Asgardaeota;Odinarchaeia;	67.5	72	14.6	6.8	20.4	20.4	20.4	13.2	25.9	25.9	42.9	20.8	22.4	28.1	22.4	30.3	16.7	25	93.8	16.7	0	96.9	96.9	75	31.3	60
Archaea;Crenarchaeota;	67.7	70.2	67.3	69.6	62	61.8	61.8	70.1	47.9	47.9	34.1	53.4	58.4	62.2	58.4	60.5	56.9	73.4	82.3	56.7	33.9	80.9	80.7	73.5	72.7	66.1
Archaea;Crenarchaeota;Bathyarchaeia;	77	83.4	67.4	71.9	61.3	61.2	61.2	67.9	33.9	33.8	8.5	36.4	56.8	59.7	56.7	61.6	60.5	73.6	84.1	60	5.4	83.9	83.7	74.6	76.6	68.9
Archaea;Crenarchaeota;Crenarchaeota Incertae Sedis;	77	83.4	77	38.7	72.4	72.4	72.4	57.9	78.1	78.1	26.7	65.3	80.6	86.1	80.6	41	31.4	68.1	68.1	31.4	27.3	40.6	39.1	66.7	30.4	32
Archaea;Crenarchaeota;Crenarchaeota Incertae Sedis;Aigarchaeales;	85.7	85	77	38.7	72.4	72.4	72.4	57.9	78.1	78.1	26.7	65.3	80.6	86.1	80.6	41	31.4	68.1	68.1	31.4	27.3	40.6	39.1	66.7	30.4	32
Archaea;Crenarchaeota;Crenarchaeota Incertae Sedis;Aigarchaeales;Caldiarchaeaceae;	85.7	85	85.7	85	91.7	91.7	91.7	91.4	77.8	77.8	33.3	77.1	91.4	90	91.4	85	30.8	60.7	57.1	30.8	0	57.1	53.6	60.7	57.1	33.3
Archaea;Crenarchaeota;Crenarchaeota Incertae Sedis;Aigarchaeales;Caldiarchaeaceae;Candidatus Caldiarchaeum;	74.2	86.7	85.7	85	91.7	91.7	91.7	91.4	77.8	77.8	33.3	77.1	91.4	90	91.4	85	30.8	60.7	57.1	30.8	0	57.1	53.6	60.7	57.1	33.3
Archaea;Crenarchaeota;Crenarchaeota Incertae Sedis;Aigarchaeales;Geothermarchaeaceae;	70.6	76.7	74.2	6.7	71.9	71.9	71.9	20	71.9	71.9	0	20	71.9	83.6	71.9	6.6	17.6	64.5	67.7	17.6	0	6.5	6.5	64.5	6.5	10
Archaea;Crenarchaeota;Crenarchaeota Incertae Sedis;Aigarchaeales;Terrestrial Hot Spring Gp(THSCG);	64.6	78.7	70.6	18.6	54.1	54.1	54.1	51.4	83.8	83.8	28.6	85.7	77.8	84.4	77.8	28.9	80	100	100	80	100	100	100	90	30	100
Archaea;Crenarchaeota;Thermoprotei;	50.8	79.7	64.6	63.6	60.9	60.9	60.9	77.4	71.4	71.4	76	87.7	56.8	69.2	56.8	58.5	57.7	73.8	76.2	57.7	61.9	74.8	74.5	69.3	61.4	68.8
Archaea;Crenarchaeota;Thermoprotei;Desulfurococcales;	4.4	80.6	50.8	74.1	60.8	60.8	60.8	92.3	58.5	58.5	93.9	86.3	60	90.9	60	85.3	51.2	83.5	85.2	51.2	80	84.3	83.5	84.3	78.3	81.1
Archaea;Crenarchaeota;Thermoprotei;Desulfurococcales;Acidilobaceae;	0	80	4.4	79.2	4.4	4.4	4.4	95	4.4	4.4	85.7	85	4.4	90.3	4.4	90.3	0	88	84	0	83.3	84	84	84	80	88.9
Archaea;Crenarchaeota;Thermoprotei;Desulfurococcales;Acidilobaceae;Acidilobus;	0	70	0	80	0	0	0	90	0	0	75	70	0	80	0	80	0	100	100	0	75	100	100	100	100	100
Archaea;Crenarchaeota;Thermoprotei;Desulfurococcales;Acidilobaceae;Aeropyrum;	15.4	100	0	76.7	0	0	0	90.9	0	0	100	72.7	0	90	0	96.7	0	70	70	0	100	70	70	60	70	75
Archaea;Crenarchaeota;Thermoprotei;Desulfurococcales;Acidilobaceae;Caldisphaera;	0	100	15.4	92.3	15.4	15.4	15.4	100	15.4	15.4	100	100	15.4	100	15.4	92.3	0	0	0	0	0	0	0	0	0	0
Archaea;Crenarchaeota;Thermoprotei;Desulfurococcales;Acidilobaceae;Stetteria;	0	75	0	100	0	0	0	100	0	0	0	100	0	100	0	100	0	100	100	0	0	100	100	100	100	0
Archaea;Crenarchaeota;Thermoprotei;Desulfurococcales;Acidilobaceae;Thermodiscus;	66.7	56.9	0	66.7	0	0	0	100	0	0	0	100	0	83.3	0	83.3	0	100	85.7	0	0	85.7	85.7	100	85.7	100
Archaea;Crenarchaeota;Thermoprotei;Desulfurococcales;Desulfurococcaceae;	100	100	66.7	56.9	93.9	93.9	93.9	90.6	90.9	90.9	100	87.5	93.9	92.2	93.9	90.2	100	89.3	100	100	100	96.4	96.4	100	92.9	100
Archaea;Crenarchaeota;Thermoprotei;Desulfurococcales;Desulfurococcaceae;Desulfurococcus;	57.1	63.2	100	88.9	100	100	100	100	88.9	88.9	100	88.9	100	100	100	88.9	100	100	100	100	100	87.5	87.5	100	87.5	100
Archaea;Crenarchaeota;Thermoprotei;Desulfurococcales;Desulfurococcaceae;Staphylothermus;	100	100	57.1	63.2	92.9	92.9	92.9	100	92.9	92.9	100	100	92.9	94.7	92.9	84.2	100	83.3	100	100	100	100	100	100	83.3	100
Archaea;Crenarchaeota;Thermoprotei;Desulfurococcales;Desulfurococcaceae;Sulfophobococcus;	100	100	100	0	100	100	100	100	100	100	100	100	100	100	100	0	0	0	0	0	0	0	0	0	0	0
Archaea;Crenarchaeota;Thermoprotei;Desulfurococcales;Desulfurococcaceae;Thermogladius;	0	0	100	100	100	100	100	25	100	100	100	25	100	100	100	100	100	100	100	100	100	100	100	100	100	100
Archaea;Crenarchaeota;Thermoprotei;Desulfurococcales;Desulfurococcaceae;Thermosphaera;	0	0	0	0	80	80	80	100	80	80	100	100	80	91.7	80	100	100	100	100	100	100	100	100	100	100	100
Archaea;Crenarchaeota;Thermoprotei;Desulfurococcales;Desulfurococcaceae;uncultured;	80	71.4	0	66.7	0	0	0	0	0	0	0	0	0	33.3	0	100	0	33.3	100	0	0	100	100	100	100	0
Archaea;Crenarchaeota;Thermoprotei;Desulfurococcales;Ignicoccaceae;	80	71.4	80	14.3	100	100	100	100	100	100	100	100	100	78.6	100	14.3	33.3	71.4	71.4	33.3	100	71.4	71.4	71.4	28.6	50
Archaea;Crenarchaeota;Thermoprotei;Desulfurococcales;Ignicoccaceae;Ignicoccus;	87.5	96.2	80	14.3	100	100	100	100	100	100	100	100	100	78.6	100	14.3	33.3	71.4	71.4	33.3	100	71.4	71.4	71.4	28.6	50
Archaea;Crenarchaeota;Thermoprotei;Desulfurococcales;Ignisphaeraceae;	100	96.8	87.5	90.6	87.5	87.5	87.5	90.5	83.3	83.3	100	85.7	87.5	94.3	87.5	90.6	36.4	73.5	70.6	36.4	0	73.5	70.6	70.6	67.6	44.4
Archaea;Crenarchaeota;Thermoprotei;Desulfurococcales;Ignisphaeraceae;Ignisphaera;	72.7	95	100	90.3	100	100	100	92.3	92.3	92.3	100	84.6	100	90.3	100	87.1	33.3	66.7	66.7	33.3	0	66.7	66.7	61.1	61.1	33.3
Archaea;Crenarchaeota;Thermoprotei;Desulfurococcales;Ignisphaeraceae;uncultured;	81.3	87.9	72.7	90	72.7	72.7	72.7	87.5	72.7	72.7	0	87.5	72.7	100	72.7	95	40	78.6	71.4	40	0	78.6	71.4	78.6	71.4	66.7
Archaea;Crenarchaeota;Thermoprotei;Desulfurococcales;Pyrodictiaceae;	100	100	81.3	84.8	93.8	93.8	93.8	100	87.5	87.5	75	92.3	87.5	90.9	87.5	87.9	100	86.7	93.3	100	75	86.7	86.7	86.7	86.7	100
Archaea;Crenarchaeota;Thermoprotei;Desulfurococcales;Pyrodictiaceae;Hyperthermus;	80	81.8	100	100	100	100	100	100	100	100	0	100	100	100	100	100	0	0	0	0	0	0	0	0	0	0
Archaea;Crenarchaeota;Thermoprotei;Desulfurococcales;Pyrodictiaceae;Pyrodictium;	100	93.3	80	90.9	90	90	90	100	80	80	75	87.5	80	81.8	80	90.9	100	80	100	100	75	100	100	100	100	100
Archaea;Crenarchaeota;Thermoprotei;Desulfurococcales;Pyrodictiaceae;uncultured;	0	87.5	100	80	100	100	100	100	100	100	0	100	100	93.3	100	80	0	85.7	85.7	0	0	85.7	85.7	71.4	71.4	0
Archaea;Crenarchaeota;Thermoprotei;Desulfurococcales;uncultured;	12.5	71.9	0	87.5	0	0	0	0	0	0	0	0	0	87.5	0	87.5	0	100	100	0	0	100	100	100	100	0
Archaea;Crenarchaeota;Thermoprotei;Fervidicoccales;	12.5	71.9	12.5	81.3	12.5	12.5	12.5	77.8	8.3	8.3	0	27.8	8.3	9.4	8.3	12.5	0	58.8	70.6	0	100	70.6	70.6	58.8	64.7	60
Archaea;Crenarchaeota;Thermoprotei;Fervidicoccales;Fervidicoccaceae;	7.7	100	12.5	81.3	12.5	12.5	12.5	77.8	8.3	8.3	0	27.8	8.3	9.4	8.3	12.5	0	58.8	70.6	0	100	70.6	70.6	58.8	64.7	60
Archaea;Crenarchaeota;Thermoprotei;Fervidicoccales;Fervidicoccaceae;Fervidicoccus;	10	52.9	7.7	100	7.7	7.7	7.7	100	0	0	0	0	0	0	0	0	0	80	80	0	100	80	80	80	80	100
Archaea;Crenarchaeota;Thermoprotei;Fervidicoccales;Fervidicoccaceae;uncultured;	38.1	42.6	10	64.7	10	10	10	55.6	10	10	0	44.4	10	17.6	10	17.6	0	50	66.7	0	0	66.7	66.7	50	58.3	50
Archaea;Crenarchaeota;Thermoprotei;Geoarchaeales;	76	83.5	38.1	8.5	40.9	40.9	40.9	67.4	38.6	38.6	20	97.7	35.7	40.4	35.7	6.4	28.6	50	60	28.6	25	60	60	60	20	42.9
Archaea;Crenarchaeota;Thermoprotei;Sulfolobales;	76	83.5	76	56.4	56.7	56.7	56.7	64.9	87.2	87.2	85.3	93.5	54.9	58	54.9	43.1	82.8	84.5	88.7	82.8	81.5	88.7	88.7	63.4	59.2	86.7
Archaea;Crenarchaeota;Thermoprotei;Sulfolobales;Sulfolobaceae;	52.2	60.9	76	56.4	56.7	56.7	56.7	64.9	87.2	87.2	85.3	93.5	54.9	58	54.9	43.1	82.8	84.5	88.7	82.8	81.5	88.7	88.7	63.4	59.2	86.7
Archaea;Crenarchaeota;Thermoprotei;Sulfolobales;Sulfolobaceae;Acidianus;	86.1	92.5	52.2	65.2	58.3	58.3	58.3	72.7	83.3	83.3	83.3	95.5	82.6	91.3	82.6	95.7	71.4	85.7	85.7	71.4	85.7	85.7	85.7	71.4	85.7	85.7
Archaea;Crenarchaeota;Thermoprotei;Sulfolobales;Sulfolobaceae;Metallosphaera;	88.9	83.3	86.1	82.5	89.2	89.2	89.2	91.7	91.9	91.9	100	94.4	2.8	2.5	2.8	2.5	85.7	87.5	87.5	85.7	83.3	87.5	87.5	87.5	87.5	85.7
Archaea;Crenarchaeota;Thermoprotei;Sulfolobales;Sulfolobaceae;Stygiolobus;	73	84.6	88.9	0	0	0	0	0	77.8	77.8	100	77.8	83.3	77.8	83.3	0	50	0	50	50	0	50	50	0	0	50
Archaea;Crenarchaeota;Thermoprotei;Sulfolobales;Sulfolobaceae;Sulfolobus;	66.7	66.7	73	62.8	62.7	62.7	62.7	72.6	87	87	81	94.7	70.3	78.2	70.3	65.4	91.9	92.5	95	91.9	83.3	95	95	72.5	62.5	94.6
Archaea;Crenarchaeota;Thermoprotei;Sulfolobales;Sulfolobaceae;Sulfurisphaera;	83.3	86.4	66.7	0	0	0	0	0	100	100	100	100	0	0	0	0	100	100	100	100	100	100	100	0	0	100
Archaea;Crenarchaeota;Thermoprotei;Sulfolobales;Sulfolobaceae;uncultured;	0	81.8	83.3	27.3	27.8	27.8	27.8	38.5	88.9	88.9	100	100	38.9	45.5	38.9	22.7	60	66.7	75	60	66.7	75	75	25	25	50
Archaea;Crenarchaeota;Thermoprotei;Terrestrial Miscellaneous Gp(TMCG);	84.9	84.2	0	63.6	0	0	0	100	0	0	0	100	0	81.8	0	63.6	0	75	75	0	0	75	75	75	50	0
Archaea;Crenarchaeota;Thermoprotei;Thermoproteales;	76.9	71.7	84.9	69.7	85.1	85.1	85.1	83.8	87.6	87.6	55.3	85.6	74.2	69.3	74.2	61.4	42.1	52.3	52.3	42.1	14.3	46.2	46.2	52.3	40	29.4
Archaea;Crenarchaeota;Thermoprotei;Thermoproteales;Thermofilaceae;	76.9	71.7	76.9	37	92.3	92.3	92.3	85.7	88.5	88.5	0	81	46.2	32.6	46.2	10.9	100	75	82.1	100	0	64.3	64.3	82.1	50	71.4
Archaea;Crenarchaeota;Thermoprotei;Thermoproteales;Thermofilaceae;Thermofilum;	87.1	89.6	76.9	37	92.3	92.3	92.3	85.7	88.5	88.5	0	81	46.2	32.6	46.2	10.9	100	75	82.1	100	0	64.3	64.3	82.1	50	71.4
Archaea;Crenarchaeota;Thermoprotei;Thermoproteales;Thermoproteaceae;	100	66.7	87.1	84	83.2	83.2	83.2	83.3	87.4	87.4	65.6	86.7	81.9	85	81.9	83.2	21.4	35.1	29.7	21.4	18.2	32.4	32.4	29.7	32.4	18.5
Archaea;Crenarchaeota;Thermoprotei;Thermoproteales;Thermoproteaceae;Caldivirga;	92.6	92.9	100	0	100	100	100	100	100	100	0	100	0	0	0	0	0	50	50	0	0	50	50	50	0	0
Archaea;Crenarchaeota;Thermoprotei;Thermoproteales;Thermoproteaceae;Pyrobaculum;	83.3	85.7	92.6	96.4	92.6	92.6	92.6	79.2	92.6	92.6	100	79.2	92.6	92.9	92.6	96.4	25	25	16.7	25	30	16.7	16.7	25	25	25
Archaea;Crenarchaeota;Thermoprotei;Thermoproteales;Thermoproteaceae;Thermocladium;	88.9	90	83.3	0	66.7	66.7	66.7	83.3	83.3	83.3	33.3	100	83.3	85.7	83.3	0	0	0	0	0	0	0	0	0	0	0
Archaea;Crenarchaeota;Thermoprotei;Thermoproteales;Thermoproteaceae;Thermoproteus;	56.3	94.1	88.9	90	100	100	100	77.8	100	100	100	77.8	88.9	90	88.9	90	0	14.3	14.3	0	0	14.3	14.3	14.3	14.3	0
Archaea;Crenarchaeota;Thermoprotei;Thermoproteales;Thermoproteaceae;uncultured;	96	86.2	56.3	94.1	52.9	52.9	52.9	88.2	52.9	52.9	0	94.1	56.3	94.1	56.3	94.1	0	100	0	0	0	100	100	0	100	0
Archaea;Crenarchaeota;Thermoprotei;Thermoproteales;Thermoproteaceae;Vulcanisaeta;	0	33.3	96	96.6	92	92	92	91.3	96	96	0	91.3	96	86.2	96	96.6	28.6	50	50	28.6	0	50	50	40	50	16.7
Archaea;Crenarchaeota;Thermoprotei;uncultured;	92.3	85.7	0	33.3	100	100	100	100	100	100	0	100	100	100	100	66.7	100	50	50	100	0	50	50	50	50	100
Archaea;Crenarchaeota;Verstraetearchaeia;	92.3	85.7	92.3	92.9	71.4	71.4	71.4	71.4	92.9	92.9	40	92.9	76.9	71.4	76.9	78.6	57.1	70.6	70.6	57.1	50	70.6	70.6	70.6	70.6	57.1
Archaea;Crenarchaeota;Verstraetearchaeia;Methanomethyliales;	92.3	85.7	92.3	92.9	71.4	71.4	71.4	71.4	92.9	92.9	40	92.9	76.9	71.4	76.9	78.6	57.1	70.6	70.6	57.1	50	70.6	70.6	70.6	70.6	57.1
Archaea;Crenarchaeota;Verstraetearchaeia;Methanomethyliales;Methanomethyliaceae;	100	86.4	92.3	92.9	71.4	71.4	71.4	71.4	92.9	92.9	40	92.9	76.9	71.4	76.9	78.6	57.1	70.6	70.6	57.1	50	70.6	70.6	70.6	70.6	57.1
Archaea;Crenarchaeota;Verstraetearchaeia;Methanomethyliales;Methanomethyliaceae;Candidatus Methanomethylicus;	16.9	24.5	100	95.5	70	70	70	70	90	90	40	90	88.9	77.3	88.9	86.4	50	66.7	66.7	50	50	66.7	66.7	66.7	66.7	50
Archaea;Diapherotrites;	34.5	7.9	37.3	16.7	4.9	8.6	8.6	6.9	2.5	14.8	12.5	5.6	13.6	20.6	30.5	13.7	11.8	12.5	12.5	11.8	0	12.5	12.5	22.5	32.5	0
Archaea;Diapherotrites;Iainarchaeia;	7.1	0	31	2.6	11.8	11.8	11.8	17.9	5.9	5.9	10	14.3	27.6	7.9	24.1	2.6	16.7	0	0	16.7	0	0	0	33.3	0	0
Archaea;Diapherotrites;Iainarchaeia;Iainarchaeales;	0	0	7.1	0	0	0	0	0	0	0	0	0	7.1	0	7.1	0	0	0	0	0	0	0	0	0	0	0
Archaea;Diapherotrites;Iainarchaeia;Iainarchaeales;Iainarchaeaceae;	0	0	0	0	0	0	0	0	0	0	0	0	0	0	0	0	0	0	0	0	0	0	0	0	0	0
Archaea;Diapherotrites;Iainarchaeia;Iainarchaeales;Iainarchaeaceae;Candidatus Iainarchaeum;	0	34.4	0	0	0	0	0	0	0	0	0	0	0	0	0	0	0	0	0	0	0	0	0	0	0	0
Archaea;Diapherotrites;Micrarchaeia;	85.7	87.1	43.3	25	0	6.4	6.4	0	0	21.3	16.7	0	0	28.1	36.7	20.3	0	22.7	22.7	0	0	22.7	22.7	13.6	59.1	0
Archaea;Euryarchaeota;	90.5	93.3	82.7	46.8	43.6	43.4	43.4	45.5	21.4	20.5	24.1	22	82.7	83.7	79.9	45.1	53.8	60.3	61.1	53.2	42.5	61.2	60.9	51.5	28.2	55.6
Archaea;Euryarchaeota;Archaeoglobi;	90.5	93.3	90.5	85.3	84.6	84.6	84.6	85.5	90.8	90.8	54.1	91.9	89.1	90.8	89.1	82.9	43.5	57.6	57.6	43.5	10	57.6	57.6	63.6	63.6	47.6
Archaea;Euryarchaeota;Archaeoglobi;Archaeoglobales;	90.5	93.3	90.5	85.3	84.6	84.6	84.6	85.5	90.8	90.8	54.1	91.9	89.1	90.8	89.1	82.9	43.5	57.6	57.6	43.5	10	57.6	57.6	63.6	63.6	47.6
Archaea;Euryarchaeota;Archaeoglobi;Archaeoglobales;Archaeoglobaceae;	100	97.3	90.5	85.3	84.6	84.6	84.6	85.5	90.8	90.8	54.1	91.9	89.1	90.8	89.1	82.9	43.5	57.6	57.6	43.5	10	57.6	57.6	63.6	63.6	47.6
Archaea;Euryarchaeota;Archaeoglobi;Archaeoglobales;Archaeoglobaceae;Archaeoglobus;	66.7	66.7	100	94.6	87.5	87.5	87.5	87.5	93.8	93.8	54.5	93.8	96.9	91.9	96.9	89.2	50	64.7	58.8	50	8.3	58.8	58.8	64.7	64.7	50
Archaea;Euryarchaeota;Archaeoglobi;Archaeoglobales;Archaeoglobaceae;Ferroglobus;	66.7	100	66.7	66.7	100	100	100	100	100	100	66.7	100	66.7	66.7	66.7	66.7	50	0	50	50	0	50	50	50	50	50
Archaea;Euryarchaeota;Archaeoglobi;Archaeoglobales;Archaeoglobaceae;Geoglobus;	100	100	66.7	100	66.7	66.7	66.7	100	66.7	66.7	66.7	100	66.7	100	66.7	100	0	60	60	0	0	60	60	60	60	0
Archaea;Euryarchaeota;Archaeoglobi;Archaeoglobales;Archaeoglobaceae;JdFR-20;	82.4	85	100	100	0	0	0	0	100	100	100	100	100	100	100	100	50	50	50	50	50	50	50	50	50	50
Archaea;Euryarchaeota;Archaeoglobi;Archaeoglobales;Archaeoglobaceae;uncultured;	92.7	93.5	82.4	60	89.5	89.5	89.5	83.3	89.5	89.5	40	83.3	83.3	85.7	83.3	61.9	50	50	50	50	0	50	50	66.7	66.7	50
Archaea;Euryarchaeota;Halobacteria;	92.7	93.5	92.8	27	88.9	89	89	89.8	37.8	37.9	32.8	37.8	91.6	92.8	91.7	26.6	65.4	60.2	61.1	65.4	60.3	61.5	61.3	60.6	17.5	66.5
Archaea;Euryarchaeota;Halobacteria;Halobacteriales;	95.5	91.2	92.8	27	88.9	89	89	89.8	37.8	37.9	32.8	37.8	91.6	92.8	91.7	26.6	65.4	60.2	61.1	65.4	60.3	61.5	61.3	60.6	17.5	66.5
Archaea;Euryarchaeota;Halobacteria;Halobacteriales;Haloadaptaceae;	95.5	91.2	95.5	0	100	100	100	100	95.5	95.5	93.3	95.2	95.5	91.2	95.5	0	13.3	33.3	33.3	13.3	7.1	33.3	33.3	33.3	0	13.3
Archaea;Euryarchaeota;Halobacteria;Halobacteriales;Haloadaptaceae;Haladaptatus;	90	88.3	95.5	0	100	100	100	100	95.5	95.5	93.3	95.2	95.5	91.2	95.5	0	13.3	33.3	33.3	13.3	7.1	33.3	33.3	33.3	0	13.3
Archaea;Euryarchaeota;Halobacteria;Halobacteriales;Halobacteriaceae;	92.3	100	90	27.9	81	81	81	85.1	2.9	2.9	3.1	3	87	90.3	87	27.7	81.6	68.3	75	81.6	78.5	75	75	64.4	25	81.4
Archaea;Euryarchaeota;Halobacteria;Halobacteriales;Halobacteriaceae;Halanaeroarchaeum;	94.4	90.9	92.3	5.9	92.9	92.9	92.9	100	0	0	0	0	92.3	100	92.3	5.9	33.3	30.8	30.8	33.3	0	30.8	30.8	30.8	7.7	37.5
Archaea;Euryarchaeota;Halobacteria;Halobacteriales;Halobacteriaceae;Halarchaeum;	87.1	82.6	94.4	0	89.5	89.5	89.5	94.4	10.5	10.5	11.1	11.1	94.4	90.9	94.4	0	94.1	85	85	94.1	94.1	85	85	85	0	94.1
Archaea;Euryarchaeota;Halobacteria;Halobacteriales;Halobacteriaceae;Halobacterium;	100	100	87.1	25	75.6	75.6	75.6	79.8	0	0	0	0	82.6	86	82.6	24.7	86.5	70.9	83.6	86.5	80.4	83.6	83.6	63.6	27.3	84.6
Archaea;Euryarchaeota;Halobacteria;Halobacteriales;Halobacteriaceae;Halocalculus;	100	100	100	100	100	100	100	100	0	0	0	0	100	100	100	100	0	0	0	0	0	0	0	0	0	0
Archaea;Euryarchaeota;Halobacteria;Halobacteriales;Halobacteriaceae;Halodesulfurarchaeum;	100	100	100	85.7	88.9	88.9	88.9	88.9	22.2	22.2	20	22.2	100	100	100	85.7	100	100	100	100	100	100	100	100	87.5	100
Archaea;Euryarchaeota;Halobacteria;Halobacteriales;Halobacteriaceae;Salarchaeum;	0	100	100	100	100	100	100	100	0	0	0	0	100	100	100	100	100	100	100	100	100	100	100	100	100	100
Archaea;Euryarchaeota;Halobacteria;Halobacteriales;Halobacteriaceae;uncultured;	86.8	88.6	0	0	0	0	0	0	0	0	0	0	0	100	0	0	0	0	0	0	0	0	0	0	0	0
Archaea;Euryarchaeota;Halobacteria;Halobacteriales;Halococcaceae;	92.3	87.5	86.8	23.9	91	91	91	98.7	48.7	48.7	51.8	52	61.8	64.8	61.8	18.2	29.8	32.2	28.8	29.8	32.6	32.2	30.5	32.2	15.3	31.1
Archaea;Euryarchaeota;Halobacteria;Halobacteriales;Halococcaceae;Halalkalicoccus;	83.3	86.9	92.3	56.3	100	100	100	100	0	0	0	0	92.3	87.5	92.3	56.3	88.9	75	66.7	88.9	100	75	66.7	75	50	100
Archaea;Euryarchaeota;Halobacteria;Halobacteriales;Halococcaceae;Halococcus;	100	100	83.3	13.1	87.5	87.5	87.5	98.1	53.6	53.6	62.2	57.4	48.1	52.5	48.1	4.9	11.8	19.5	17.1	11.8	12.9	19.5	19.5	19.5	4.9	12.1
Archaea;Euryarchaeota;Halobacteria;Halobacteriales;Halococcaceae;Halostella;	100	100	100	16.7	100	100	100	100	100	100	100	100	100	100	100	16.7	33.3	33.3	33.3	33.3	33.3	33.3	33.3	33.3	0	33.3
Archaea;Euryarchaeota;Halobacteria;Halobacteriales;Halococcaceae;uncultured;	93.2	93.4	100	50	100	100	100	100	100	100	0	100	100	100	100	50	0	0	0	0	0	0	0	0	0	0
Archaea;Euryarchaeota;Halobacteria;Halobacteriales;Haloferacaceae;	100	91.7	93.3	29.8	90.7	90.8	90.8	91	40.6	40.6	34.1	40.2	93.6	93.7	93.7	29.5	67.5	64.6	65.2	67.5	61.4	65.5	65.4	65.6	21.6	69.2
Archaea;Euryarchaeota;Halobacteria;Halobacteriales;Haloferacaceae;A07HB70;	100	100	100	0	100	100	100	100	87.5	87.5	100	87.5	100	100	100	0	33.3	60	60	33.3	50	60	60	60	0	33.3
Archaea;Euryarchaeota;Halobacteria;Halobacteriales;Haloferacaceae;Candidatus Haloectosymbiotes;	95.2	100	100	0	100	100	100	100	100	100	100	100	100	100	100	0	100	100	100	100	100	100	100	100	0	100
Archaea;Euryarchaeota;Halobacteria;Halobacteriales;Haloferacaceae;Haloarchaeobius;	100	100	95.2	52	95.7	95.7	95.7	100	13	13	5.9	10	95.2	100	95.2	52	70.6	72.2	72.2	70.6	53.3	72.2	72.2	72.2	38.9	73.3
Archaea;Euryarchaeota;Halobacteria;Halobacteriales;Haloferacaceae;Halobaculum;	94.6	97.7	100	0	46.7	46.7	46.7	50	0	0	0	0	100	100	100	0	80	78.6	78.6	80	77.8	78.6	78.6	78.6	0	77.8
Archaea;Euryarchaeota;Halobacteria;Halobacteriales;Haloferacaceae;Halobellus;	100	90.9	94.6	4.5	90	90	90	89.7	10	10	7.7	10.3	94.6	97.7	94.6	4.5	33.3	34.4	34.4	33.3	31.8	34.4	34.4	34.4	6.3	34.6
Archaea;Euryarchaeota;Halobacteria;Halobacteriales;Haloferacaceae;Halobiforma;	98.2	92.6	100	72.7	92.3	92.3	92.3	92.3	92.3	92.3	80	92.3	100	90.9	100	72.7	0	0	0	0	0	0	0	0	0	0
Archaea;Euryarchaeota;Halobacteria;Halobacteriales;Haloferacaceae;Haloferax;	89.3	91.2	98.2	0	93.8	93.8	93.8	93.5	90.3	90.3	54.4	90.7	97.3	91.8	97.3	0	82.1	73.3	74.7	82.1	69.5	74.7	74.7	72	0	85.5
Archaea;Euryarchaeota;Halobacteria;Halobacteriales;Haloferacaceae;Halogeometricum;	94.7	95.2	89.3	0	89.3	89.3	89.3	88.5	0	0	0	0	85.7	88.2	85.7	0	94.4	95	95	94.4	82.4	95	95	95	0	94.4
Archaea;Euryarchaeota;Halobacteria;Halobacteriales;Haloferacaceae;Halogranum;	90	100	94.7	0	100	100	100	100	0	0	0	0	94.7	95.2	94.7	0	100	100	100	100	87.5	100	100	100	0	100
Archaea;Euryarchaeota;Halobacteria;Halobacteriales;Haloferacaceae;Halohasta;	97.5	95.2	90	0	80	80	80	93.3	0	0	0	0	90	100	90	0	14.3	10	10	14.3	16.7	10	10	10	0	14.3
Archaea;Euryarchaeota;Halobacteria;Halobacteriales;Haloferacaceae;Halolamina;	96.5	94.9	97.5	0	93.6	93.6	93.6	95.3	0	0	0	0	97.5	96.8	97.5	0	4.3	13.6	13.6	4.3	6.7	13.6	13.6	13.6	0	4.8
Archaea;Euryarchaeota;Halobacteria;Halobacteriales;Haloferacaceae;Halonotius;	100	100	96.5	2	96.7	96.7	96.7	95.6	0	0	0	0	97.7	95.9	97.7	2	47.5	40.4	36.5	47.5	20	36.5	36.5	40.4	0	47.5
Archaea;Euryarchaeota;Halobacteria;Halobacteriales;Haloferacaceae;Haloparvum;	87.5	90	100	4.5	95	95	95	95	0	0	0	0	94.4	95.5	94.4	4.5	0	0	0	0	0	0	0	0	0	0
Archaea;Euryarchaeota;Halobacteria;Halobacteriales;Haloferacaceae;Halopelagius;	81.8	90.9	87.5	0	100	100	100	100	0	0	0	0	87.5	90	87.5	0	100	100	100	100	100	100	100	100	0	100
Archaea;Euryarchaeota;Halobacteria;Halobacteriales;Haloferacaceae;Halopenitus;	100	100	81.8	0	63.6	63.6	63.6	63.6	18.2	18.2	18.2	18.2	90.9	100	90.9	0	0	0	0	0	0	0	0	0	0	0
Archaea;Euryarchaeota;Halobacteria;Halobacteriales;Haloferacaceae;Halopiger;	92.6	97.1	100	96.9	100	100	100	100	96.9	96.9	74.1	96.9	100	100	100	96.9	72.7	73.9	69.6	72.7	50	73.9	73.9	73.9	73.9	72.7
Archaea;Euryarchaeota;Halobacteria;Halobacteriales;Haloferacaceae;Haloplanus;	92.3	88.3	92.6	0	55.6	55.6	55.6	56.3	72.2	72.2	73.7	78.1	92.6	97.1	92.6	0	76.5	72	72	76.5	81.3	72	72	72	0	76.5
Archaea;Euryarchaeota;Halobacteria;Halobacteriales;Haloferacaceae;Haloquadratum;	100	93.8	92.3	1.3	94.2	94.2	94.2	96.2	0	0	0	0	92.3	88.3	92.3	1.3	73	75.8	77.4	73	56.5	77.4	77.4	74.2	0	75.7
Archaea;Euryarchaeota;Halobacteria;Halobacteriales;Haloferacaceae;Halorubellus;	91.5	92.3	100	43.8	100	100	100	100	90	90	100	88.9	100	93.8	100	43.8	28.6	41.7	41.7	28.6	20	41.7	41.7	41.7	33.3	16.7
Archaea;Euryarchaeota;Halobacteria;Halobacteriales;Haloferacaceae;Halorubrum;	100	93.3	91.5	0.2	93	93	93	94.7	0.4	0.4	0.4	0.4	93.5	94.2	93.5	0.2	89.1	90.4	90.9	89.1	82.6	91.4	91.4	91.4	0.5	91.3
Archaea;Euryarchaeota;Halobacteria;Halobacteriales;Haloferacaceae;Halorussus;	90.9	100	100	73.3	95.2	95.2	95.2	95	81	81	87.5	85	100	93.3	100	73.3	6.7	8	12	6.7	6.7	12	12	12	12	6.7
Archaea;Euryarchaeota;Halobacteria;Halobacteriales;Haloferacaceae;Halostagnicola;	96.2	95.2	90.9	100	90.9	90.9	90.9	100	86.4	86.4	78.6	95	90.9	100	90.9	100	77.8	80	80	77.8	85.7	80	80	80	80	75
Archaea;Euryarchaeota;Halobacteria;Halobacteriales;Haloferacaceae;Haloterrigena;	100	100	96.2	93.9	96.2	96.2	96.2	95.5	91.8	91.8	59.8	92.3	96.2	93.9	96.2	92.7	79.5	79.7	78.5	79.5	72.9	79.7	78.5	81	74.7	79.2
Archaea;Euryarchaeota;Halobacteria;Halobacteriales;Haloferacaceae;Halovarius;	95.5	87.5	100	100	100	100	100	100	100	100	0	100	100	100	100	100	100	100	100	100	0	100	100	100	100	100
Archaea;Euryarchaeota;Halobacteria;Halobacteriales;Haloferacaceae;Halovenus;	100	100	95.5	54.2	63.6	63.6	63.6	63.6	36.4	36.4	6.3	36.4	95.5	87.5	95.5	54.2	27.3	25	25	27.3	12.5	25	25	25	8.3	27.3
Archaea;Euryarchaeota;Halobacteria;Halobacteriales;Haloferacaceae;Halovivax;	84.2	96.5	100	88	100	100	100	100	100	100	38.5	100	100	100	100	88	100	100	90.9	100	100	90.9	90.9	100	81.8	100
Archaea;Euryarchaeota;Halobacteria;Halobacteriales;Haloferacaceae;Natrialba;	100	100	84.2	94.7	79.7	79.7	79.7	66.7	83.1	83.1	78.1	70.2	82.5	94.7	82.5	93	85.2	88.9	85.2	85.2	77.8	85.2	85.2	88.9	88.9	88.9
Archaea;Euryarchaeota;Halobacteria;Halobacteriales;Haloferacaceae;Natribaculum;	82.1	87.8	100	100	100	100	100	100	100	100	100	100	100	100	100	100	0	0	0	0	0	0	0	0	0	0
Archaea;Euryarchaeota;Halobacteria;Halobacteriales;Haloferacaceae;Natrinema;	92.9	76.5	82.1	95.1	82.9	82.9	82.9	90.2	85.4	85.4	90.6	92.7	84.6	90.2	84.6	97.6	86.4	82.6	87	86.4	85	87	87	87	87	86.4
Archaea;Euryarchaeota;Halobacteria;Halobacteriales;Haloferacaceae;Natronoarchaeum;	100	100	92.9	100	92.9	92.9	92.9	92.9	92.9	92.9	100	92.9	92.9	76.5	92.9	100	100	72.7	100	100	100	100	100	100	100	100
Archaea;Euryarchaeota;Halobacteria;Halobacteriales;Haloferacaceae;Natronobacterium;	91.2	89.7	100	100	100	100	100	100	100	100	100	100	100	100	100	100	40	57.1	57.1	40	40	57.1	57.1	57.1	57.1	40
Archaea;Euryarchaeota;Halobacteria;Halobacteriales;Haloferacaceae;Natronococcus;	100	100	91.2	76.9	92.1	92.1	92.1	83.8	92.1	92.1	58.3	86.5	94.1	92.3	94.1	76.9	57.1	68.4	68.4	57.1	41.7	68.4	68.4	68.4	63.2	61.5
Archaea;Euryarchaeota;Halobacteria;Halobacteriales;Haloferacaceae;Natronolimnobius;	88.1	93.9	100	100	91.7	91.7	91.7	83.3	91.7	91.7	87.5	91.7	100	100	100	100	50	50	50	50	50	50	50	50	50	50
Archaea;Euryarchaeota;Halobacteria;Halobacteriales;Haloferacaceae;Natronorubrum;	87.5	77.8	88.1	53.1	84.1	84.1	84.1	86.4	88.6	88.6	71.4	88.6	83.3	89.8	83.3	51	62.5	74.2	77.4	62.5	70.8	77.4	77.4	77.4	38.7	75
Archaea;Euryarchaeota;Halobacteria;Halobacteriales;Haloferacaceae;Salinarchaeum;	100	100	87.5	16.7	82.4	82.4	82.4	88.2	94.1	94.1	68.8	100	87.5	77.8	87.5	16.7	23.1	13.3	26.7	23.1	30.8	26.7	26.7	26.7	13.3	30.8
Archaea;Euryarchaeota;Halobacteria;Halobacteriales;Haloferacaceae;Salinigranum;	90.9	92	100	0	100	100	100	100	7.7	7.7	0	7.7	100	100	100	0	0	16.7	16.7	0	0	16.7	16.7	16.7	0	0
Archaea;Euryarchaeota;Halobacteria;Halobacteriales;Haloferacaceae;uncultured;	93	95.1	92.4	35.7	86.8	88.2	88.2	81.5	51.5	52.9	20	46.2	89.4	91.1	90.9	33	50	40.5	41.9	50	36.4	41.9	41.9	41.9	25.7	48.3
Archaea;Euryarchaeota;Halobacteria;Halobacteriales;Halomicrobiaceae;	100	94.7	93.2	19	87.8	88	88	89.1	35.6	35.8	33.4	36.1	92.3	94.5	92.6	18.8	66.3	55.8	56.5	66.3	62.8	56.7	56.7	55.6	7.3	66.9
Archaea;Euryarchaeota;Halobacteria;Halobacteriales;Halomicrobiaceae;Candidatus Halobonum;	94.1	94.1	100	5.3	100	100	100	100	100	100	100	100	100	94.7	100	5.3	33.3	16.7	16.7	33.3	33.3	16.7	16.7	16.7	0	33.3
Archaea;Euryarchaeota;Halobacteria;Halobacteriales;Halomicrobiaceae;Halapricum;	92.4	95.3	94.1	47.1	94.6	94.6	94.6	97.1	32.4	32.4	26.3	34.3	94.1	94.1	94.1	45.1	23.8	40	40	23.8	21.4	40	40	40	20	26.3
Archaea;Euryarchaeota;Halobacteria;Halobacteriales;Halomicrobiaceae;Haloarcula;	100	100	92.9	0	89.8	90.2	90.2	92.5	32.2	32.6	31	33	91.1	93.6	91.5	0	94.3	93.7	95.5	94.3	88.9	95.5	95.5	92.8	0	95.2
Archaea;Euryarchaeota;Halobacteria;Halobacteriales;Halomicrobiaceae;Halomarina;	100	93.8	100	57.9	100	100	100	100	40	40	75	40	100	100	100	57.9	40	30.8	30.8	40	25	30.8	30.8	30.8	30.8	40
Archaea;Euryarchaeota;Halobacteria;Halobacteriales;Halomicrobiaceae;Halomicroarcula;	100	93.1	100	0	96.9	96.9	96.9	96.8	37.5	37.5	35.3	35.5	100	96.9	100	0	84.2	87.5	83.3	84.2	76.9	87.5	87.5	87.5	0	84.2
Archaea;Euryarchaeota;Halobacteria;Halobacteriales;Halomicrobiaceae;Halomicrobium;	93.8	100	100	48.3	61.5	61.5	61.5	61.5	28.2	28.2	18.5	28.2	97.1	91.4	97.1	48.3	34.6	29.2	31.3	34.6	36.4	31.3	31.3	31.3	4.2	34.6
Archaea;Euryarchaeota;Halobacteria;Halobacteriales;Halomicrobiaceae;Halorhabdus;	89.5	100	93.8	11.1	93.8	93.8	93.8	93.3	87.5	87.5	70	86.7	93.8	100	93.8	11.1	28.6	25	25	28.6	16.7	25	25	25	0	16.7
Archaea;Euryarchaeota;Halobacteria;Halobacteriales;Halomicrobiaceae;Halorientalis;	100	100	89.5	60	63.2	63.2	63.2	61.1	63.2	63.2	42.9	61.1	89.5	100	89.5	60	36.4	29.4	29.4	36.4	27.3	29.4	29.4	29.4	17.6	36.4
Archaea;Euryarchaeota;Halobacteria;Halobacteriales;Halomicrobiaceae;Halosiccatus;	87.5	92.3	100	0	50	50	50	50	0	0	0	0	100	100	100	0	0	0	0	0	0	0	0	0	0	0
Archaea;Euryarchaeota;Halobacteria;Halobacteriales;Halomicrobiaceae;Halosimplex;	87.5	93.3	87.5	41	90.6	90.6	90.6	96.9	40.6	40.6	45.2	46.9	87.5	92.3	87.5	41	46.7	48.6	48.6	46.7	44.8	48.6	48.6	48.6	13.5	46.7
Archaea;Euryarchaeota;Halobacteria;Halobacteriales;Halomicrobiaceae;Natronomonas;	100	100	87.5	26.7	88.9	88.9	88.9	85.4	13.3	13.3	11.8	12.2	90	94.7	90	26.7	81	78.8	78.8	81	84.6	78.8	78.8	76.9	19.2	78.9
Archaea;Euryarchaeota;Halobacteria;Halobacteriales;Halomicrobiaceae;Salinirubrum;	91.7	96.6	100	0	100	100	100	100	100	100	100	100	100	100	100	0	0	0	0	0	0	0	0	0	0	0
Archaea;Euryarchaeota;Halobacteria;Halobacteriales;Halomicrobiaceae;uncultured;	100	66.7	91.7	3.4	92.9	92.9	92.9	91.7	50	50	33.3	41.7	91.7	94.8	91.7	3.4	33.3	19.2	21.2	33.3	20	21.2	21.2	19.2	0	40
Archaea;Euryarchaeota;Halobacteria;Halobacteriales;J07HX5;	87.7	98.7	100	0	33.3	33.3	33.3	33.3	33.3	33.3	33.3	33.3	0	0	0	0	100	50	100	100	100	100	100	100	0	100
Archaea;Euryarchaeota;Halobacteria;Halobacteriales;uncultured;	87.4	90.2	87.7	40.5	63.8	63.8	63.8	60.7	25.9	25.9	13.3	25	84.5	96.3	84.5	40	26.1	36.4	36.4	26.1	12.5	36.4	36.4	36.4	18.2	18.2
Archaea;Euryarchaeota;Methanobacteria;	87.4	90.2	87.3	34.2	57.1	57.1	57.1	57.4	0.3	0.3	1.2	0.4	82.2	85.3	82.2	32.6	10.1	19.7	17.7	10.1	9.6	19	19	19.7	19.7	15.7
Archaea;Euryarchaeota;Methanobacteria;Methanobacteriales;	87.6	90.3	87.3	34.2	57.1	57.1	57.1	57.4	0.3	0.3	1.2	0.4	82.2	85.3	82.2	32.6	10.1	19.7	17.7	10.1	9.6	19	19	19.7	19.7	15.7
Archaea;Euryarchaeota;Methanobacteria;Methanobacteriales;Methanobacteriaceae;	78.4	81.7	87.5	33.3	56.7	56.7	56.7	57	0.2	0.2	0	0.3	82.3	85.2	82.3	31.7	9.2	18.5	16.3	9.2	9.5	17.8	17.8	18.5	18.5	15
Archaea;Euryarchaeota;Methanobacteria;Methanobacteriales;Methanobacteriaceae;Methanobacterium;	90.3	93.1	78.4	84.3	0	0	0	0	0	0	0	0	71.6	75.8	71.6	78	18.6	33.3	28.3	18.6	20	31.7	31.7	33.3	33.3	29.2
Archaea;Euryarchaeota;Methanobacteria;Methanobacteriales;Methanobacteriaceae;Methanobrevibacter;	70.4	73.8	90.2	22.8	68.6	68.6	68.6	66.7	0.3	0.3	0	0.4	85	87.7	85	21.4	2.5	2.4	2.4	2.5	0	2.4	2.4	2.4	2.4	4
Archaea;Euryarchaeota;Methanobacteria;Methanobacteriales;Methanobacteriaceae;Methanosphaera;	88.9	90	70.4	76	3.3	3.3	3.3	4	0	0	0	0	66.4	72.1	66.4	74.5	4	6.5	6.5	4	12.5	6.5	6.5	6.5	6.5	10
Archaea;Euryarchaeota;Methanobacteria;Methanobacteriales;Methanobacteriaceae;uncultured;	100	100	88.9	90	0	0	0	0	0	0	0	0	88.9	90	88.9	90	0	50	50	0	0	50	50	50	50	0
Archaea;Euryarchaeota;Methanobacteria;Methanobacteriales;Methanothermaceae;	100	100	100	100	100	100	100	100	100	100	100	100	100	100	100	100	0	0	0	0	0	0	0	0	0	0
Archaea;Euryarchaeota;Methanobacteria;Methanobacteriales;Methanothermaceae;Methanothermus;	72.7	85.7	100	100	100	100	100	100	100	100	100	100	100	100	100	100	0	0	0	0	0	0	0	0	0	0
Archaea;Euryarchaeota;Methanobacteria;Methanobacteriales;Methanothermobacteraceae;	72.7	85.7	72.7	85.7	82.9	82.9	82.9	88.9	0	0	0	0	75.8	88.1	75.8	88.1	22.2	36.4	36.4	22.2	11.1	36.4	36.4	36.4	36.4	22.2
Archaea;Euryarchaeota;Methanobacteria;Methanobacteriales;Methanothermobacteraceae;Methanothermobacter;	85.3	90	72.7	85.7	82.9	82.9	82.9	88.9	0	0	0	0	75.8	88.1	75.8	88.1	22.2	36.4	36.4	22.2	11.1	36.4	36.4	36.4	36.4	22.2
Archaea;Euryarchaeota;Methanococci;	85.3	90	85.3	32.5	77.9	77.9	77.9	83.3	85.3	85.3	76.7	91.7	86.8	88.8	86.8	31.3	90.9	93.2	86.4	90.9	91.7	65.9	65.9	93.2	38.6	100
Archaea;Euryarchaeota;Methanococci;Methanococcales;	92	89.7	85.3	32.5	77.9	77.9	77.9	83.3	85.3	85.3	76.7	91.7	86.8	88.8	86.8	31.3	90.9	93.2	86.4	90.9	91.7	65.9	65.9	93.2	38.6	100
Archaea;Euryarchaeota;Methanococci;Methanococcales;Methanocaldococcaceae;	92	89.7	92	86.2	96	96	96	100	96	96	71.4	100	92	86.2	92	82.8	100	94.1	82.4	100	90	82.4	82.4	94.1	94.1	100
Archaea;Euryarchaeota;Methanococci;Methanococcales;Methanocaldococcaceae;Methanocaldococcus;	81.4	90.2	92	86.2	96	96	96	100	96	96	71.4	100	92	86.2	92	82.8	100	94.1	82.4	100	90	82.4	82.4	94.1	94.1	100
Archaea;Euryarchaeota;Methanococci;Methanococcales;Methanococcaceae;	70	91.7	81.4	2	67.4	67.4	67.4	73.7	79.1	79.1	81.3	86.8	83.7	90.2	83.7	2	85	92.6	88.9	85	92.9	55.6	55.6	92.6	3.7	100
Archaea;Euryarchaeota;Methanococci;Methanococcales;Methanococcaceae;Methanococcus;	85.7	90	70	4.2	65	65	65	82.4	75	75	100	88.2	70	87.5	70	4.2	77.8	100	100	77.8	100	25	25	100	8.3	100
Archaea;Euryarchaeota;Methanococci;Methanococcales;Methanococcaceae;Methanothermococcus;	92.3	84.6	85.7	0	85.7	85.7	85.7	100	57.1	57.1	60	71.4	85.7	90	85.7	0	80	87.5	100	80	80	100	100	87.5	0	100
Archaea;Euryarchaeota;Methanococci;Methanococcales;Methanococcaceae;Methanotorris;	100	100	92.3	0	53.8	53.8	53.8	46.2	92.3	92.3	100	92.3	100	92.3	100	0	100	83.3	50	100	100	50	50	83.3	0	100
Archaea;Euryarchaeota;Methanococci;Methanococcales;Methanococcaceae;uncultured;	81.1	83.2	100	0	100	100	100	100	100	100	0	100	100	100	100	0	0	100	100	0	0	100	100	100	0	0
Archaea;Euryarchaeota;Methanomicrobia;	1.8	2	81.1	64.4	12.5	12.5	12.5	12.5	17.3	17.3	11.1	21.4	77.4	79.4	77.5	63.8	38.6	50.2	50.5	38.6	11.4	50.4	49.9	18.4	31.1	46.6
Archaea;Euryarchaeota;Methanomicrobia;ANME-1;	0	0	1.8	0	1.6	1.6	1.6	2.5	16	16	9.7	61.5	3.5	3.3	3.5	0	11.1	88.9	91.7	11.1	0	94.4	93.1	93.1	0	71.1
Archaea;Euryarchaeota;Methanomicrobia;ANME-1;ANME-1a;	0	0	0	0	0	0	0	0	35.3	35.3	20	48.5	6.7	5.1	6.7	0	0	85.7	92.9	0	0	92.9	92.9	100	0	25
Archaea;Euryarchaeota;Methanomicrobia;ANME-1;ANME-1b;	75	86.3	0	0	0	0	0	0	3.9	3.9	0	62.7	0	0	0	0	6.9	88	90	6.9	0	94	92	92	0	82.8
Archaea;Euryarchaeota;Methanomicrobia;Methanocellales;	72.3	84.5	75	86.3	12.7	12.7	12.7	17.8	78.5	78.5	70	82.2	64.5	78.4	64.5	78.4	9.8	21.2	19.2	9.8	7.1	21.2	21.2	1.9	21.2	20
Archaea;Euryarchaeota;Methanomicrobia;Methanocellales;Methanocellaceae;	73	86.7	72.3	85.7	0	0	0	0	79.4	79.4	76.5	91.2	70.8	84.5	70.8	84.5	7.5	9.1	9.1	7.5	7.1	9.1	9.1	0	9.1	14.3
Archaea;Euryarchaeota;Methanomicrobia;Methanocellales;Methanocellaceae;Methanocella;	71.4	81.6	73	84.4	0	0	0	0	79.5	79.5	76.9	95.5	67.6	84.4	67.6	82.2	8.3	7.7	7.7	8.3	9.1	7.7	7.7	0	7.7	18.2
Archaea;Euryarchaeota;Methanomicrobia;Methanocellales;Methanocellaceae;Rice Cluster I;	90.9	94.4	71.4	86.8	0	0	0	0	79.3	79.3	75	83.3	75	84.2	75	86.8	6.3	11.1	11.1	6.3	0	11.1	11.1	0	11.1	0
Archaea;Euryarchaeota;Methanomicrobia;Methanocellales;uncultured;	85	87.2	90.9	88.9	90.9	90.9	90.9	72.7	72.7	72.7	33.3	54.5	27.3	50	27.3	50	100	87.5	75	100	0	87.5	87.5	12.5	87.5	100
Archaea;Euryarchaeota;Methanomicrobia;Methanomicrobiales;	86.7	86.3	85	60.2	32.8	32.8	32.8	33	2.3	2.3	0.3	1.6	83.7	85.6	83.7	60.3	39.6	47.3	47.8	39.6	14.3	48.6	48.1	40.4	33.9	47.4
Archaea;Euryarchaeota;Methanomicrobia;Methanomicrobiales;Methanocorpusculaceae;	87.1	89.2	86.7	4.1	0	0	0	0	0	0	0	0	45.9	45.9	45.9	2.7	40	51.7	55.2	40	16.7	55.2	55.2	44.8	10.3	42.1
Archaea;Euryarchaeota;Methanomicrobia;Methanomicrobiales;Methanocorpusculaceae;Methanocalculus;	86.2	83.3	87.1	5.4	0	0	0	0	0	0	0	0	90.3	91.9	90.3	5.4	50	66.7	66.7	50	20	66.7	66.7	53.3	13.3	50
Archaea;Euryarchaeota;Methanomicrobia;Methanomicrobiales;Methanocorpusculaceae;Methanocorpusculum;	88	88.7	86.2	2.8	0	0	0	0	0	0	0	0	0	0	0	0	30	35.7	42.9	30	14.3	42.9	42.9	35.7	7.1	33.3
Archaea;Euryarchaeota;Methanomicrobia;Methanomicrobiales;Methanomicrobiaceae;	88.8	89.4	88	71.9	19.6	19.6	19.6	18.6	2.2	2.2	0.6	1.8	88.4	88.8	88.4	72.2	40.7	48.9	50	40.7	18.1	51.1	50.6	49.4	40.6	42.2
Archaea;Euryarchaeota;Methanomicrobia;Methanomicrobiales;Methanomicrobiaceae;Methanoculleus;	81.8	91.7	88.8	89.4	0.4	0.4	0.4	0.5	0	0	0	0	90	90.1	90	89.8	44.9	52.3	55.1	44.9	20.5	56.1	56.1	54.2	53.3	44.9
Archaea;Euryarchaeota;Methanomicrobia;Methanomicrobiales;Methanomicrobiaceae;Methanofollis;	93.1	94.1	81.8	83.3	81.8	81.8	81.8	88.2	0	0	0	0	72.7	79.2	72.7	75	22.2	36.4	36.4	22.2	0	36.4	36.4	27.3	36.4	0
Archaea;Euryarchaeota;Methanomicrobia;Methanomicrobiales;Methanomicrobiaceae;Methanogenium;	87.5	75	93.1	14.7	89.7	89.7	89.7	86.4	0	0	0	0	96.6	97.1	96.6	14.7	40	53.3	53.3	40	0	53.3	53.3	46.7	20	50
Archaea;Euryarchaeota;Methanomicrobia;Methanomicrobiales;Methanomicrobiaceae;Methanolacinia;	71.9	75.6	87.5	0	0	0	0	0	0	0	0	0	87.5	75	87.5	0	50	50	50	50	0	50	50	50	0	0
Archaea;Euryarchaeota;Methanomicrobia;Methanomicrobiales;Methanomicrobiaceae;Methanomicrobium;	100	100	71.9	12.2	9.4	9.4	9.4	5.6	0	0	0	0	71.9	75.6	71.9	12.2	0	18.8	25	0	0	25	25	25	0	0
Archaea;Euryarchaeota;Methanomicrobia;Methanomicrobiales;Methanomicrobiaceae;Methanoplanus;	100	100	100	0	0	0	0	0	0	0	0	0	100	100	100	0	0	0	0	0	0	0	0	0	0	0
Archaea;Euryarchaeota;Methanomicrobia;Methanomicrobiales;Methanomicrobiaceae;SDB;	94.4	90.4	100	100	100	100	100	100	0	0	0	0	100	100	100	100	0	0	0	0	0	0	0	0	0	0
Archaea;Euryarchaeota;Methanomicrobia;Methanomicrobiales;Methanomicrobiaceae;uncultured;	83	88	94.4	71.2	60.9	60.9	60.9	59	19.6	19.6	4.3	15.4	92.3	90.9	92.3	72.7	66.7	64	56	66.7	40	60	56	64	36	90
Archaea;Euryarchaeota;Methanomicrobia;Methanomicrobiales;Methanoregulaceae;	80	94	83	80.6	30.9	30.9	30.9	31.3	0	0	0	0	82.4	87.3	82.4	79.7	38.9	45.6	46.6	38.9	10.3	46.6	46.6	42.7	42.7	54.4
Archaea;Euryarchaeota;Methanomicrobia;Methanomicrobiales;Methanoregulaceae;Methanolinea;	84	84.5	80	88	75.5	75.5	75.5	85.2	0	0	0	0	80	94	80	87	38.5	46.7	46.7	38.5	11.1	46.7	46.7	43.3	46.7	55
Archaea;Euryarchaeota;Methanomicrobia;Methanomicrobiales;Methanoregulaceae;Methanoregula;	100	100	84	79.3	7.8	7.8	7.8	9.9	0	0	0	0	83	83.5	83	78.4	38.5	44.9	46.4	38.5	10.8	46.4	46.4	42	43.5	55.6
Archaea;Euryarchaeota;Methanomicrobia;Methanomicrobiales;Methanoregulaceae;Methanosphaerula;	86.7	88.4	100	0	100	100	100	100	0	0	0	0	100	100	100	0	50	50	50	50	0	50	50	50	0	33.3
Archaea;Euryarchaeota;Methanomicrobia;Methanomicrobiales;Methanospirillaceae;	86.7	88.4	86.7	5.8	88.8	88.8	88.8	93	0	0	0	0	91.1	92.8	91.1	8.8	42.1	48.7	46.2	42.1	13.8	48.7	46.2	0	5.1	45.5
Archaea;Euryarchaeota;Methanomicrobia;Methanomicrobiales;Methanospirillaceae;Methanospirillum;	16.7	16.7	86.7	5.8	88.8	88.8	88.8	93	0	0	0	0	91.1	92.8	91.1	8.8	42.1	48.7	46.2	42.1	13.8	48.7	46.2	0	5.1	45.5
Archaea;Euryarchaeota;Methanomicrobia;Methanomicrobiales;Rice Cluster II;	81.8	82.6	16.7	0	91.7	91.7	91.7	100	92.9	92.9	0	100	75	83.3	75	0	28.6	28.6	14.3	28.6	0	14.3	14.3	0	0	100
Archaea;Euryarchaeota;Methanomicrobia;Methanomicrobiales;uncultured;	85.1	87.7	81.8	60.9	29.6	29.6	29.6	25	0	0	0	0	87.5	88	87.5	64	28.6	25	25	28.6	0	25	25	25	25	50
Archaea;Euryarchaeota;Methanomicrobia;Methanosarcinales;	81.1	85.1	85.1	70.9	0.4	0.4	0.4	0.3	22.7	22.7	15.3	26.2	79.9	82.3	80	70.3	41.6	49.7	49.7	41.6	10.4	49.5	49.1	1.7	33.3	44.3
Archaea;Euryarchaeota;Methanomicrobia;Methanosarcinales;ANME-2a-2b;	75	90	81.1	0.9	0	0	0	0	81.3	81.3	40.5	79.2	7.9	10.8	7.9	0	80	83	81.1	80	4.2	83	83	0	0	76.5
Archaea;Euryarchaeota;Methanomicrobia;Methanosarcinales;ANME-2a-2b;ANME-2b;	85.2	82.2	75	0	0	0	0	0	80	80	20	90	11.1	9.1	11.1	0	100	100	100	100	0	100	100	0	0	100
Archaea;Euryarchaeota;Methanomicrobia;Methanosarcinales;ANME-2c;	96.3	96.2	85.2	0	0	0	0	0	1.5	1.5	0	1.5	73	72	73	0	76.7	82.2	84.4	76.7	8	88.9	86.7	0	0	0
Archaea;Euryarchaeota;Methanomicrobia;Methanosarcinales;Methanoperedenaceae;	94.6	96.4	96.3	1	1.8	1.8	1.8	2	83.6	83.6	26.7	84.3	96.3	96.2	96.3	1	69.6	66.7	64.6	69.6	7.1	64.6	64.6	12.5	2.1	78.9
Archaea;Euryarchaeota;Methanomicrobia;Methanosarcinales;Methanoperedenaceae;Candidatus Methanoperedens;	83.9	87.9	94.6	1.2	0	0	0	0	92.1	92.1	33.3	97.1	94.6	96.4	94.6	1.2	56.3	58.3	55.6	56.3	0	55.6	55.6	2.8	2.8	75
Archaea;Euryarchaeota;Methanomicrobia;Methanosarcinales;Methanosaetaceae;	83.9	87.9	84.1	85	0.3	0.3	0.3	0.2	0.1	0.1	0	0	84.5	88.1	84.6	85.2	26.4	37.2	37.5	26.4	10.4	37.5	37.2	0.6	36	37.7
Archaea;Euryarchaeota;Methanomicrobia;Methanosarcinales;Methanosaetaceae;Methanosaeta;	85.5	87.8	84.1	85	0.3	0.3	0.3	0.2	0.1	0.1	0	0	84.5	88.1	84.6	85.2	26.4	37.2	37.5	26.4	10.4	37.5	37.2	0.6	36	37.7
Archaea;Euryarchaeota;Methanomicrobia;Methanosarcinales;Methanosarcinaceae;	87.7	83.6	85.5	84.9	0.6	0.6	0.6	0.4	35	35	24.6	37	85	87	85	83.8	44.1	47.7	48.4	44.1	13.1	46.6	46.3	0.4	46.3	45.1
Archaea;Euryarchaeota;Methanomicrobia;Methanosarcinales;Methanosarcinaceae;ANME-3;	14.3	79.3	87.7	78.7	1.7	1.7	1.7	0	71.2	71.2	9.1	75.9	86.2	83.9	86.2	79	56	53.6	53.6	56	0	57.1	53.6	0	50	54.5
Archaea;Euryarchaeota;Methanomicrobia;Methanosarcinales;Methanosarcinaceae;Methanimicrococcus;	91.1	83.6	14.3	62.1	0	0	0	0	13.3	13.3	12.5	16	13.8	86.7	13.8	66.7	18.2	58.3	58.3	18.2	0	25	25	0	50	25
Archaea;Euryarchaeota;Methanomicrobia;Methanosarcinales;Methanosarcinaceae;Methanococcoides;	100	100	91.1	78.7	0	0	0	0	94.6	94.6	60.7	94.4	92.9	85.2	92.9	80.3	50	47.6	42.9	50	6.3	42.9	42.9	0	52.4	52.9
Archaea;Euryarchaeota;Methanomicrobia;Methanosarcinales;Methanosarcinaceae;Methanohalobium;	100	90	100	0	0	0	0	0	100	100	66.7	100	100	100	100	0	50	66.7	66.7	50	0	66.7	66.7	0	0	50
Archaea;Euryarchaeota;Methanomicrobia;Methanosarcinales;Methanosarcinaceae;Methanohalophilus;	81.1	87.8	100	87.5	0	0	0	0	91.7	91.7	46.7	84	100	90	100	87.5	75	64.7	70.6	75	0	70.6	70.6	0	58.8	55.6
Archaea;Euryarchaeota;Methanomicrobia;Methanosarcinales;Methanosarcinaceae;Methanolobus;	96.8	91.8	81.1	87.8	0	0	0	0	64	64	63.6	60.9	79.7	84.4	79.7	84.4	48.4	51.4	48.6	48.4	25	45.7	45.7	0	54.3	53.6
Archaea;Euryarchaeota;Methanomicrobia;Methanosarcinales;Methanosarcinaceae;Methanomethylovorans;	100	100	96.8	89.8	0	0	0	0	93.9	93.9	52.6	93.1	96.9	92	96.9	90	64.3	58.8	58.8	64.3	25	58.8	58.8	0	58.8	64.3
Archaea;Euryarchaeota;Methanomicrobia;Methanosarcinales;Methanosarcinaceae;Methanosalsum;	88.7	88.7	100	100	0	0	0	0	100	100	100	100	100	100	100	100	50	50	50	50	50	50	50	0	50	50
Archaea;Euryarchaeota;Methanomicrobia;Methanosarcinales;Methanosarcinaceae;Methanosarcina;	88.9	93.8	88.7	88.4	0.9	0.9	0.9	0.8	0.3	0.3	0	0.4	89.9	88.6	89.9	87.7	33.3	39.6	41.7	33.3	13.8	41	41	0.7	40.3	30.9
Archaea;Euryarchaeota;Methanomicrobia;Methanosarcinales;Methanosarcinaceae;uncultured;	96	71.9	88.9	81.3	0	0	0	0	36.4	36.4	0	44.4	30	58.8	30	52.9	100	71.4	71.4	100	0	71.4	71.4	0	42.9	100
Archaea;Euryarchaeota;Methanomicrobia;Methanosarcinales;Methermicoccaceae;	75	75	96	62.5	0	0	0	0	46.2	46.2	8.3	42.3	96	78.1	96	65.6	75	84.2	73.7	75	0	73.7	73.7	21.1	47.4	75
Archaea;Euryarchaeota;Methanomicrobia;Methanosarcinales;Methermicoccaceae;Candidatus Syntrophoarchaeum;	100	60	75	75	0	0	0	0	25	25	0	25	75	75	75	75	66.7	66.7	66.7	66.7	0	66.7	66.7	66.7	66.7	66.7
Archaea;Euryarchaeota;Methanomicrobia;Methanosarcinales;Methermicoccaceae;Methermicoccus;	100	100	100	60	0	0	0	0	0	0	0	0	100	80	100	80	50	66.7	33.3	50	0	33.3	33.3	66.7	33.3	50
Archaea;Euryarchaeota;Methanomicrobia;Methanosarcinales;uncultured;	76	77.8	100	0	0	0	0	0	50	50	0	50	100	100	100	0	0	0	0	0	0	0	0	0	0	0
Archaea;Euryarchaeota;Methanomicrobia;uncultured;	100	60	76	44.4	57.7	57.7	57.7	57.7	65.4	65.4	42.9	65.4	76	77.8	76	44.4	60	58.8	64.7	60	20	29.4	29.4	47.1	35.3	53.3
Archaea;Euryarchaeota;Methanopyri;	100	60	100	0	100	100	100	100	0	0	0	0	100	83.3	100	0	100	100	0	100	100	0	0	0	0	100
Archaea;Euryarchaeota;Methanopyri;Methanopyrales;	100	60	100	0	100	100	100	100	0	0	0	0	100	83.3	100	0	100	100	0	100	100	0	0	0	0	100
Archaea;Euryarchaeota;Methanopyri;Methanopyrales;Methanopyraceae;	100	60	100	0	100	100	100	100	0	0	0	0	100	83.3	100	0	100	100	0	100	100	0	0	0	0	100
Archaea;Euryarchaeota;Methanopyri;Methanopyrales;Methanopyraceae;Methanopyrus;	77	73.8	100	0	100	100	100	100	0	0	0	0	100	83.3	100	0	100	100	0	100	100	0	0	0	0	100
Archaea;Euryarchaeota;Thermococci;	62.8	57.5	76.7	20.6	52.1	52.1	52.1	57.8	44	44	43.4	47.2	77.1	74.1	76.8	18.5	79.6	73.7	79.3	79.6	67.1	81.3	81.3	72.7	21.2	80
Archaea;Euryarchaeota;Thermococci;Methanofastidiosales;	56.4	58.1	62	47.3	6	6	6	6.8	4.6	4.6	3.7	3.7	65	57.5	64.2	42.5	77.6	69.7	77.6	77.6	20	76.3	76.3	72.4	55.3	68.1
Archaea;Euryarchaeota;Thermococci;Methanofastidiosales;Methanofastidiosaceae;	56.4	58.1	56.4	62.9	0	0	0	0	0	0	0	0	58.2	58.1	58.2	62.9	84	71	77.4	84	37.5	77.4	77.4	71	67.7	83.3
Archaea;Euryarchaeota;Thermococci;Methanofastidiosales;Methanofastidiosaceae;Candidatus Methanofastidiosum;	67.1	56.6	56.4	62.9	0	0	0	0	0	0	0	0	58.2	58.1	58.2	62.9	84	71	77.4	84	37.5	77.4	77.4	71	67.7	83.3
Archaea;Euryarchaeota;Thermococci;Methanofastidiosales;uncultured;	87.8	86.1	65.9	38.5	9.7	9.7	9.7	10.6	7.4	7.4	5.6	5.8	69.5	56.6	68.3	31.1	70.8	68.2	77.3	70.8	8.3	75	75	72.7	45.5	52.2
Archaea;Euryarchaeota;Thermococci;Thermococcales;	87.8	86.1	87.8	0.4	89.2	89.2	89.2	95.1	75.3	75.3	53.2	78.5	86.3	86.6	86.3	0.4	81.3	76.2	80.3	81.3	84.9	84.4	84.4	73	0	88.9
Archaea;Euryarchaeota;Thermococci;Thermococcales;Thermococcaceae;	100	100	87.8	0.4	89.2	89.2	89.2	95.1	75.3	75.3	53.2	78.5	86.3	86.6	86.3	0.4	81.3	76.2	80.3	81.3	84.9	84.4	84.4	73	0	88.9
Archaea;Euryarchaeota;Thermococci;Thermococcales;Thermococcaceae;Palaeococcus;	84.6	80.6	100	0	100	100	100	100	100	100	80	100	100	100	100	0	100	80	80	100	75	80	80	80	0	100
Archaea;Euryarchaeota;Thermococci;Thermococcales;Thermococcaceae;Pyrococcus;	87.7	86.3	84.6	3.2	88.5	88.5	88.5	96.2	3.8	3.8	0	3.8	84.6	80.6	84.6	3.2	100	86.7	93.3	100	90	93.3	93.3	0	0	100
Archaea;Euryarchaeota;Thermococci;Thermococcales;Thermococcaceae;Thermococcus;	83.1	84.6	87.7	0	88.7	88.7	88.7	94.6	85.8	85.8	62.8	90.1	85.7	86.8	85.7	0	76	74.5	78.4	76	84.6	83.3	83.3	83.3	0	85.7
Archaea;Euryarchaeota;Thermoplasmata;	100	100	67.7	60.2	11.1	10	10	10	26.9	22.3	12.3	21.3	80.8	79.8	66.4	56.7	59.6	70.9	72.1	54.7	19.2	72.3	72.1	69.6	39.1	29.8
Archaea;Euryarchaeota;Thermoplasmata;JdFR-43;	91	88.5	100	80	95.5	95.5	95.5	5.3	100	100	20	5.3	100	97.8	100	77.8	57.1	66.7	46.7	57.1	0	46.7	46.7	60	53.3	0
Archaea;Euryarchaeota;Thermoplasmata;Marine Benthic Group D and DHVEG-1;	71.6	88.6	58.4	87.1	0	0	0	0	0.6	0	0	0.5	90.6	88.4	58.3	86.8	74.6	73.8	74.8	52.1	0	77	76.5	75.8	72.1	15.9
Archaea;Euryarchaeota;Thermoplasmata;Marine Group II;	84.1	87	79.5	5.4	4	4	4	2.8	1.3	1.3	0	0.7	79.7	91.6	87.5	4.9	51.9	86.3	85.1	61	0	83.7	83.7	79.8	4.5	16.2
Archaea;Euryarchaeota;Thermoplasmata;Marine Group III;	90.5	79.5	84.1	70.7	13	13	13	5.7	11.1	11.1	0	3.8	86.4	87	86.4	67.4	20	43.1	49.2	20	0	47.7	47.7	46.2	33.8	10.5
Archaea;Euryarchaeota;Thermoplasmata;Methanomassiliicoccales;	86	91.7	74.5	91.8	3.4	3.4	3.4	3.1	83	67.3	23.2	67.8	84	68.9	67.9	81.7	70.1	70.5	77.1	63.6	11.1	77.1	77.1	75.2	74.3	59.7
Archaea;Euryarchaeota;Thermoplasmata;Methanomassiliicoccales;Methanomassiliicoccaceae;	92.9	95	86	91.7	0	0	0	0	68.2	68.2	16.7	69.8	93	96.7	93	95	88.2	86.4	86.4	88.2	21.4	86.4	86.4	81.8	86.4	93.8
Archaea;Euryarchaeota;Thermoplasmata;Methanomassiliicoccales;Methanomassiliicoccaceae;Methanomassiliicoccus;	82.8	90	92.9	95	0	0	0	0	85.7	85.7	14.3	85.7	100	100	100	95	100	100	100	100	16.7	100	100	85.7	100	100
Archaea;Euryarchaeota;Thermoplasmata;Methanomassiliicoccales;Methanomassiliicoccaceae;uncultured;	92.6	77	82.8	90	0	0	0	0	60	60	18.2	62.1	89.7	95	89.7	95	81.8	80	80	81.8	25	80	80	80	80	90
Archaea;Euryarchaeota;Thermoplasmata;Methanomassiliicoccales;Methanomethylophilaceae;	100	100	72.4	94.4	0	0	0	0	91	70.9	27.3	70.8	89.6	73.7	69.7	91.1	61.2	54.9	66.7	51	7.4	66.7	66.7	64.7	62.7	52.1
Archaea;Euryarchaeota;Thermoplasmata;Methanomassiliicoccales;Methanomethylophilaceae;Candidatus Methanogranum;	95.8	21.1	50	100	0	0	0	0	100	50	0	50	100	100	50	100	100	100	100	100	0	100	100	100	100	100
Archaea;Euryarchaeota;Thermoplasmata;Methanomassiliicoccales;Methanomethylophilaceae;Candidatus Methanomethylophilus;	89.5	94.7	10.5	95.8	0	0	0	0	94.7	9.5	0	12.8	95.8	21.1	10.5	94.7	100	0	100	0	0	100	100	100	100	0
Archaea;Euryarchaeota;Thermoplasmata;Methanomassiliicoccales;Methanomethylophilaceae;Candidatus Methanoplasma;	100	81.8	89.5	97.4	0	0	0	0	90	90	56.3	94.9	90	90	90	97.5	66.7	72.2	77.8	66.7	0	77.8	77.8	77.8	77.8	70.6
Archaea;Euryarchaeota;Thermoplasmata;Methanomassiliicoccales;Methanomethylophilaceae;RumEn M2;	91.5	93.1	100	81.8	0	0	0	0	81.8	81.8	20	81.8	100	81.8	100	81.8	83.3	66.7	83.3	83.3	0	83.3	83.3	83.3	66.7	83.3
Archaea;Euryarchaeota;Thermoplasmata;Methanomassiliicoccales;Methanomethylophilaceae;uncultured;	77.8	83.1	90.8	93.8	0	0	0	0	90.4	89.7	11.8	87.7	86.7	88.3	86.3	89.1	40	42.9	42.9	35	13.3	42.9	42.9	42.9	38.1	35
Archaea;Euryarchaeota;Thermoplasmata;Methanomassiliicoccales;uncultured;	80	56.7	81.5	78.3	31.6	31.6	31.6	33.3	35.1	40.4	14.3	39.6	34.5	25	34.5	23.8	81.8	84.4	87.5	81.8	0	87.5	87.5	87.5	84.4	37.5
Archaea;Euryarchaeota;Thermoplasmata;SG8-5;	65.4	90.3	80	63.3	65.2	65.2	65.2	70.5	0	0	0	0	80	50	80	63.3	80	61.9	90.5	80	0	90.5	90.5	90.5	66.7	80
Archaea;Euryarchaeota;Thermoplasmata;Thermoplasmatales;	63.6	86.2	62.3	23.1	5.1	2.5	2.5	6	20.4	16.6	15.6	15.2	60.7	64.5	57.2	22.1	50	32.1	33.3	47.7	48.6	33.3	33.3	25.2	13.2	7.3
Archaea;Euryarchaeota;Thermoplasmata;Thermoplasmatales;A10;	0	92.1	63.6	75.9	0	0	0	0	0	0	0	0	63.6	86.2	63.6	75.9	0	77.8	77.8	0	0	77.8	77.8	0	55.6	0
Archaea;Euryarchaeota;Thermoplasmata;Thermoplasmatales;Aciduliprofundaceae;	0	91.4	0	89.5	0	0	0	12	0	0	66.7	12	0	92.1	0	89.5	0	84.2	84.2	0	100	84.2	84.2	84.2	84.2	12.5
Archaea;Euryarchaeota;Thermoplasmata;Thermoplasmatales;Aciduliprofundaceae;Aciduliprofundum;	0	100	0	91.4	0	0	0	4.5	0	0	62.5	4.5	0	91.4	0	91.4	0	88.2	88.2	0	100	88.2	88.2	88.2	88.2	0
Archaea;Euryarchaeota;Thermoplasmata;Thermoplasmatales;Aciduliprofundaceae;JdFR-45;	62.5	68.4	0	66.7	0	0	0	66.7	0	0	100	66.7	0	100	0	66.7	0	50	50	0	100	50	50	50	50	50
Archaea;Euryarchaeota;Thermoplasmata;Thermoplasmatales;BSLdp215;	94.4	96.2	37.5	0	33.3	14.3	14.3	28.6	95.2	66.7	0	90.5	80	82.6	55	4.3	100	40	40	50	0	40	40	40	0	100
Archaea;Euryarchaeota;Thermoplasmata;Thermoplasmatales;Ferroplasmaceae;	100	100	94.4	0	0	0	0	0	0	0	0	0	45.5	22	45.5	0	55.6	8.8	8.8	55.6	62.5	8.8	8.8	8.8	0	0
Archaea;Euryarchaeota;Thermoplasmata;Thermoplasmatales;Ferroplasmaceae;Acidiplasma;	100	95.8	100	0	0	0	0	0	0	0	0	0	100	100	100	0	33.3	25	25	33.3	33.3	25	25	25	0	0
Archaea;Euryarchaeota;Thermoplasmata;Thermoplasmatales;Ferroplasmaceae;Ferroplasma;	0	100	100	0	0	0	0	0	0	0	0	0	20	14.6	20	0	80	11.9	11.9	80	80	11.9	11.9	11.9	0	0
Archaea;Euryarchaeota;Thermoplasmata;Thermoplasmatales;Ferroplasmaceae;uncultured;	100	100	0	0	0	0	0	0	0	0	0	0	25	10	25	0	0	0	0	0	0	0	0	0	0	0
Archaea;Euryarchaeota;Thermoplasmata;Thermoplasmatales;Picrophilaceae;	100	100	100	0	0	0	0	0	0	0	0	0	100	100	100	0	50	50	50	50	0	50	50	50	0	0
Archaea;Euryarchaeota;Thermoplasmata;Thermoplasmatales;Picrophilaceae;Picrophilus;	91.1	90	100	0	0	0	0	0	0	0	0	0	100	100	100	0	50	50	50	50	0	50	50	50	0	0
Archaea;Euryarchaeota;Thermoplasmata;Thermoplasmatales;Thermoplasmataceae;	85.7	93.3	91.1	1.3	0	0	0	0	18.6	18.6	12.9	1.8	86.5	79.3	86.5	1.1	66.7	33.9	37.5	66.7	42.1	37.5	37.5	26.8	0	0
Archaea;Euryarchaeota;Thermoplasmata;Thermoplasmatales;Thermoplasmataceae;A-plasma;	100	88.9	85.7	0	0	0	0	0	0	0	0	0	73.3	81.3	73.3	0	100	83.3	83.3	100	75	83.3	83.3	83.3	0	0
Archaea;Euryarchaeota;Thermoplasmata;Thermoplasmatales;Thermoplasmataceae;Cuniculiplasma;	100	88.9	100	0	0	0	0	0	0	0	0	0	100	91.7	100	0	100	50	50	100	0	50	50	12.5	0	0
Archaea;Euryarchaeota;Thermoplasmata;Thermoplasmatales;Thermoplasmataceae;E-plasma;	87.5	87.5	100	0	0	0	0	0	0	0	0	0	100	60	100	0	100	12.5	25	100	100	25	25	12.5	0	0
Archaea;Euryarchaeota;Thermoplasmata;Thermoplasmatales;Thermoplasmataceae;Thermoplasma;	93.3	88.6	87.5	0	0	0	0	0	90.9	90.9	100	9.1	87.5	87.5	87.5	0	0	0	0	0	0	0	0	0	0	0
Archaea;Euryarchaeota;Thermoplasmata;Thermoplasmatales;Thermoplasmataceae;uncultured;	100	100	93.3	2.9	0	0	0	0	4.8	4.8	0	0	88.2	75.7	88.2	2.7	50	25	28.6	50	42.9	28.6	28.6	21.4	0	0
Archaea;Euryarchaeota;Thermoplasmata;Thermoplasmatales;Thermoplasmatales Incertae Sedis;	100	100	100	0	100	100	100	0	100	100	0	0	100	100	100	0	0	0	0	0	0	0	0	0	0	0
Archaea;Euryarchaeota;Thermoplasmata;Thermoplasmatales;Thermoplasmatales Incertae Sedis;Thermogymnomonas;	65.2	71.5	100	0	100	100	100	0	100	100	0	0	100	100	100	0	0	0	0	0	0	0	0	0	0	0
Archaea;Euryarchaeota;Thermoplasmata;uncultured;	79.7	80.4	58.6	63.3	53.3	45	45	57.1	16.7	16.3	0	15.7	56.6	60.3	56.6	54.3	52.8	67.3	69.3	47.2	12.5	70.7	70	70.7	62	53.3
Archaea;Hadesarchaeaeota;	92.6	92.9	79.7	59.2	12.8	12.8	12.8	13.2	18.5	18.5	8.5	17.9	68.1	68.3	68.1	61.3	56.3	78.2	80.7	56.3	20	80.7	80.7	73.1	56.3	66.7
Archaea;Hydrothermarchaeota;	0	33.3	91.6	82.1	59.8	59.8	59.8	58.7	32.1	32.1	36.4	30.3	92.6	91.8	91.6	81	44.4	78.7	77.5	44.4	80	78.7	78.7	77.5	75.3	50
Archaea;Korarchaeota;	0	33.3	0	31.5	2	2	2	71.7	0	0	7.1	80.4	0	20	0	20	0	84.6	76.9	0	25	84.6	84.6	92.3	76.9	100
Archaea;Korarchaeota;Korarchaeia;	0	33.3	0	31.5	2	2	2	71.7	0	0	7.1	80.4	0	20	0	20	0	84.6	76.9	0	25	84.6	84.6	92.3	76.9	100
Archaea;Korarchaeota;Korarchaeia;Korarchaeales;	0	33.3	0	31.5	2	2	2	71.7	0	0	7.1	80.4	0	20	0	20	0	84.6	76.9	0	25	84.6	84.6	92.3	76.9	100
Archaea;Korarchaeota;Korarchaeia;Korarchaeales;Korarchaeaceae;	0	33.3	0	31.5	2	2	2	71.7	0	0	7.1	80.4	0	20	0	20	0	84.6	76.9	0	25	84.6	84.6	92.3	76.9	100
Archaea;Korarchaeota;Korarchaeia;Korarchaeales;Korarchaeaceae;Candidatus Korarchaeum;	31	33.8	0	31.5	2	2	2	71.7	0	0	7.1	80.4	0	20	0	20	0	84.6	76.9	0	25	84.6	84.6	92.3	76.9	100
Archaea;Nanoarchaeaeota;	11.1	0	35.9	21.1	26.6	29.7	29.7	10.4	8.2	12	5.5	3.5	31.7	32.7	34.9	24.3	12.6	41.7	28.7	21.4	13.9	26.8	25.2	38.2	34.6	2.9
Archaea;Nanoarchaeaeota;Nanoarchaeia;	11.1	0	11.1	0	11.1	11.1	11.1	11.1	0	0	16.7	0	0	0	0	0	0	0	0	0	0	0	0	0	0	0
Archaea;Nanoarchaeaeota;Nanoarchaeia;Nanoarchaeales;	25	0	11.1	0	11.1	11.1	11.1	11.1	0	0	16.7	0	0	0	0	0	0	0	0	0	0	0	0	0	0	0
Archaea;Nanoarchaeaeota;Nanoarchaeia;Nanoarchaeales;Nanoarchaeaceae;	25	0	25	0	25	25	25	25	0	0	33.3	0	0	0	0	0	0	0	0	0	0	0	0	0	0	0
Archaea;Nanoarchaeaeota;Nanoarchaeia;Nanoarchaeales;Nanoarchaeaceae;Nanoarchaeum;	0	0	25	0	25	25	25	25	0	0	33.3	0	0	0	0	0	0	0	0	0	0	0	0	0	0	0
Archaea;Nanoarchaeaeota;Nanoarchaeia;Nanoarchaeales;Nanopusillaceae;	0	0	0	0	0	0	0	0	0	0	0	0	0	0	0	0	0	0	0	0	0	0	0	0	0	0
Archaea;Nanoarchaeaeota;Nanoarchaeia;Nanoarchaeales;Nanopusillaceae;Candidatus Nanobsidianus;	0	0	0	0	0	0	0	0	0	0	0	0	0	0	0	0	0	0	0	0	0	0	0	0	0	0
Archaea;Nanoarchaeaeota;Nanoarchaeia;Nanoarchaeales;Nanopusillaceae;Candidatus Nanopusillus;	8	22.8	0	0	0	0	0	0	0	0	0	0	0	0	0	0	0	0	0	0	0	0	0	0	0	0
Archaea;Nanoarchaeaeota;Nanohaloarchaeia;	1.8	9.3	18.2	22.2	2.7	12.8	12.8	3.4	9.1	21.9	5.6	4.5	6.8	17.3	13.6	19.8	12.3	57.3	37.2	31.5	35.7	34.1	31.7	53	51.8	4.6
Archaea;Nanoarchaeaeota;Nanohaloarchaeia;Aenigmarchaeales;	14.8	28.1	16.1	9.9	0	16.9	16.9	0	3.1	33.8	0	3.3	0	6	8.9	4	13.3	56.6	48.2	56.7	22.2	47	42.2	56.6	54.2	7.4
Archaea;Nanoarchaeaeota;Nanohaloarchaeia;Deep Sea Euryarchaeotic Group(DSEG);	0	63.3	26.1	38.4	5.6	14.6	14.6	7.1	16.9	20.2	33.3	7.1	13.6	32.2	21.6	39	26.3	56.1	36.8	26.3	16.7	29.8	29.8	66.7	68.4	6.3
Archaea;Nanoarchaeaeota;Nanohaloarchaeia;Nanohaloarchaeales;	0	63.3	0	0	0	0	0	0	0	3.2	0	0	0	0	0	0	0	60.9	0	4.3	53.8	0	0	4.3	0	0
Archaea;Nanoarchaeaeota;Nanohaloarchaeia;Nanohaloarchaeales;Nanohaloarchaeaceae;	0	100	0	0	0	0	0	0	0	3.2	0	0	0	0	0	0	0	60.9	0	4.3	53.8	0	0	4.3	0	0
Archaea;Nanoarchaeaeota;Nanohaloarchaeia;Nanohaloarchaeales;Nanohaloarchaeaceae;Candidatus Haloredivivus;	0	75	0	0	0	0	0	0	0	0	0	0	0	0	0	0	0	0	0	0	0	0	0	0	0	0
Archaea;Nanoarchaeaeota;Nanohaloarchaeia;Nanohaloarchaeales;Nanohaloarchaeaceae;Candidatus Nanosalinarum;	45.1	47.8	0	0	0	0	0	0	0	0	0	0	0	0	0	0	0	100	0	0	0	0	0	0	0	0
Archaea;Nanoarchaeaeota;Woesearchaeia;	81.1	80.9	47.8	22.3	37	37.6	37.6	13.2	8.5	9.1	4.5	3.4	47.7	50.3	49.4	31.1	14.1	14.6	14.6	14.1	0	14.6	14.6	12.2	3.7	1.5
Archaea;Thaumarchaeota;	9.5	5.6	73.1	78.8	91.9	82	82	84	46.3	43.4	7.3	45.6	88.4	88.9	79.4	86.1	84.7	80.2	81	70.9	16.1	81.5	81.3	81.1	78.3	71.3
Archaea;Thaumarchaeota;Group 1.1c;	29.2	55.1	9.5	4.8	90.2	90.2	90.2	90.2	0	0	0	0	64.7	60.8	64.7	52.2	85.7	54.1	53.5	85.7	0	55.2	54.1	54.7	49.4	100
Archaea;Thaumarchaeota;Marine Benthic Group A;	85	85.9	29.2	54.3	55.3	55.3	55.3	95.8	2.6	2.6	0	0	50	85.4	50	80	41.2	83	86.8	41.2	25	86.8	86.8	84.9	81.1	84.6
Archaea;Thaumarchaeota;Nitrososphaeria;	0	3.1	76.3	83.9	93	82.4	82.4	83.6	49.2	46.1	7.4	47.9	90.2	90.6	80.5	88.4	85.8	82.1	83.1	70.8	15.9	83.4	83.3	83.1	80.6	71.1
Archaea;Thaumarchaeota;Nitrososphaeria;Nitrosocaldales;	0	3.1	0	3.1	75	75	75	78.6	42.9	42.9	60	46.4	57.1	60.6	57.1	63.6	37.5	50	50	37.5	60	50	50	41.7	50	50
Archaea;Thaumarchaeota;Nitrososphaeria;Nitrosocaldales;Nitrosocaldaceae;	0	7.1	0	3.1	75	75	75	78.6	42.9	42.9	60	46.4	57.1	60.6	57.1	63.6	37.5	50	50	37.5	60	50	50	41.7	50	50
Archaea;Thaumarchaeota;Nitrososphaeria;Nitrosocaldales;Nitrosocaldaceae;Candidatus Nitrosocaldus;	0	0	0	7.1	72.7	72.7	72.7	81.8	81.8	81.8	60	90.9	81.8	78.6	81.8	85.7	60	71.4	71.4	60	60	71.4	71.4	57.1	71.4	80
Archaea;Thaumarchaeota;Nitrososphaeria;Nitrosocaldales;Nitrosocaldaceae;uncultured;	88.2	88.7	0	0	76.5	76.5	76.5	76.5	17.6	17.6	0	17.6	41.2	47.4	41.2	47.4	0	20	20	0	0	20	20	20	20	0
Archaea;Thaumarchaeota;Nitrososphaeria;Nitrosopumilales;	88.2	88.7	77.6	86.9	94.3	81.2	81.2	82.1	60.6	56.7	7.2	58.3	92.5	92.2	80.5	90.1	87.9	87	87.9	71.4	15.9	88.3	88.2	88.1	85.3	71.9
Archaea;Thaumarchaeota;Nitrososphaeria;Nitrosopumilales;Nitrosopumilaceae;	92.9	94.4	77.6	86.9	94.3	81.2	81.2	82.1	60.6	56.7	7.2	58.3	92.5	92.2	80.5	90.1	87.9	87	87.9	71.4	15.9	88.3	88.2	88.1	85.3	71.9
Archaea;Thaumarchaeota;Nitrososphaeria;Nitrosopumilales;Nitrosopumilaceae;Candidatus Nitrosoarchaeum;	74.3	75.5	92.9	93.7	93.5	93.5	93.5	89.1	3.7	3.7	0	0	90.8	92.3	90.8	92.3	92.9	86.3	86.3	92.9	13.5	87.5	87.5	87.5	86.3	83
Archaea;Thaumarchaeota;Nitrososphaeria;Nitrosopumilales;Nitrosopumilaceae;Candidatus Nitrosopelagicus;	90.8	90.1	74.3	75.5	97.4	97.4	97.4	94.7	2.6	2.6	0	2.6	74.3	75.5	74.3	75.5	41.2	60	60	41.2	8.3	60	60	56.7	60	41.2
Archaea;Thaumarchaeota;Nitrososphaeria;Nitrosopumilales;Nitrosopumilaceae;Candidatus Nitrosopumilus;	94.4	83.3	90.5	88.2	95	94.7	94.7	96.7	89.6	89.4	11	91.8	92.9	91.9	92.6	89.7	87.8	86.5	87.4	87.8	17.1	87.9	87.7	88.2	84.4	89.8
Archaea;Thaumarchaeota;Nitrososphaeria;Nitrosopumilales;Nitrosopumilaceae;Candidatus Nitrosotenuis;	78.9	96.7	94.4	100	93.8	93.8	93.8	93.5	0	0	0	0	88.9	77.8	88.9	94.4	14.3	14.3	14.3	14.3	0	14.3	14.3	14.3	14.3	14.3
Archaea;Thaumarchaeota;Nitrososphaeria;Nitrosopumilales;Nitrosopumilaceae;Cenarchaeum;	83.9	85.9	78.9	86.7	78.9	78.9	78.9	94.7	78.9	78.9	0	94.7	84.2	100	84.2	90	54.5	80	60	54.5	0	60	60	70	70	72.7
Archaea;Thaumarchaeota;Nitrososphaeria;Nitrososphaerales;	83.9	85.9	83.6	82.8	87.3	87	87	91.7	0.2	0.2	0	0.3	86.7	88.8	86.4	85.9	68	54.6	56	68	0	56.3	56	54.9	54.6	65.9
Archaea;Thaumarchaeota;Nitrososphaeria;Nitrososphaerales;Nitrososphaeraceae;	82.2	83.6	83.6	82.8	87.3	87	87	91.7	0.2	0.2	0	0.3	86.7	88.8	86.4	85.9	68	54.6	56	68	0	56.3	56	54.9	54.6	65.9
Archaea;Thaumarchaeota;Nitrososphaeria;Nitrososphaerales;Nitrososphaeraceae;Candidatus Nitrocosmicus;	84.3	82.7	82.2	81.8	90	90	90	91.3	0	0	0	0	90	90	90	88.3	60	46.7	53.3	60	0	53.3	53.3	46.7	53.3	33.3
Archaea;Thaumarchaeota;Nitrososphaeria;Nitrososphaerales;Nitrososphaeraceae;Candidatus Nitrososphaera;	63.5	62.4	84.3	80.5	86.3	86.3	86.3	90.1	0.6	0.6	0	0.7	86.5	84.5	86.5	82.8	76.2	65.1	68.6	76.2	0	68.6	68.6	66.3	66.3	77.8
Archaea;Thaumarchaeota;Nitrososphaeria;Nitrosotaleales;	63.5	62.4	63.5	60	93.1	93.1	93.1	86.8	0	0	0	0	98.1	94.4	98.1	90.4	72.7	73	73	72.7	0	73	73	73	69.8	50
Archaea;Thaumarchaeota;Nitrososphaeria;Nitrosotaleales;Nitrosotaleaceae;	100	84.6	63.5	60	93.1	93.1	93.1	86.8	0	0	0	0	98.1	94.4	98.1	90.4	72.7	73	73	72.7	0	73	73	73	69.8	50
Archaea;Thaumarchaeota;Nitrososphaeria;Nitrosotaleales;Nitrosotaleaceae;Candidatus Nitrosotalea;	0	4.5	100	84.6	66.7	66.7	66.7	66.7	0	0	0	0	100	84.6	100	84.6	100	71.4	71.4	100	0	71.4	71.4	71.4	71.4	100
Archaea;Thaumarchaeota;Nitrososphaeria;uncultured;	78	79.6	0	0	94.3	94.3	94.3	88.2	0	0	0	0	3.1	9.1	3.1	4.5	66.7	66.7	66.7	66.7	0	66.7	66.7	66.7	58.3	50
Archaea;Thaumarchaeota;SCGC AB-179-E04;	0	66.7	78	67.3	87.5	87.5	87.5	85.1	35.4	35.4	25	36.2	88.1	84	88.1	72	62.5	75	75	62.5	25	75	75	66.7	41.7	57.1
Archaea;Thaumarchaeota;uncultured;	20	81.8	0	66.7	0	0	0	0	0	0	0	0	0	100	0	100	0	100	66.7	0	0	100	100	100	100	0
Archaea;uncultured;	0	0	20	45.5	20	20	20	40	20	20	0	20	0	81.8	0	36.4	0	50	50	0	100	50	50	25	25	0
Bacteria;	0	0	0	0	0	0	0	0	0	0	0	0	0	0	0	0	0	0	0	0	0	0	0	0	0	0
Bacteria;Acetothermia;	0	0	0	0	0	0	0	0	0	0	0	0	0	0	0	0	0	0	0	0	0	0	0	0	0	0
Bacteria;Acetothermia;Acetothermiia;	0	0	0	0	0	0	0	0	0	0	0	0	0	0	0	0	0	0	0	0	0	0	0	0	0	0
Bacteria;Acidobacteria;	0	0	0	0	0	0	0	0	0	0	0	0	0	0	0	0	0	0	0	0	0	0	0	0	0	0
Bacteria;Acidobacteria;11B-2;	0	0	0	0	0	0	0	0	0	0	0	0	0	0	0	0	0	0	0	0	0	0	0	0	0	0
Bacteria;Acidobacteria;Acidobacteriia;	0	0	0	0	0	0	0	0	0	0	0	0	0	0	0	0	0	0	0	0	0	0	0	0	0	0
Bacteria;Acidobacteria;Acidobacteriia;Acidobacteriales;	0	0	0	0	0	0	0	0	0	0	0	0	0	0	0	0	0	0	0	0	0	0	0	0	0	0
Bacteria;Acidobacteria;Acidobacteriia;Acidobacteriales;Acidobacteriaceae (Subgroup 1);	0	0	0	0	0	0	0	0	0	0	0	0	0	0	0	0	0	0	0	0	0	0	0	0	0	0
Bacteria;Acidobacteria;Acidobacteriia;Acidobacteriales;Acidobacteriaceae (Subgroup 1);Acidicapsa;	0	0	0	0	0	0	0	0	0	0	0	0	0	0	0	0	0	0	0	0	0	0	0	0	0	0
Bacteria;Acidobacteria;Acidobacteriia;Acidobacteriales;Acidobacteriaceae (Subgroup 1);Acidipila;	0	0	0	0	0	0	0	0	0	0	0	0	0	0	0	0	0	0	0	0	0	0	0	0	0	0
Bacteria;Acidobacteria;Acidobacteriia;Acidobacteriales;Acidobacteriaceae (Subgroup 1);Acidobacterium;	0	0	0	0	0	0	0	0	0	0	0	0	0	0	0	0	0	0	0	0	0	0	0	0	0	0
Bacteria;Acidobacteria;Acidobacteriia;Acidobacteriales;Acidobacteriaceae (Subgroup 1);Bryocella;	0	0	0	0	0	0	0	0	0	0	0	0	0	0	0	0	0	0	0	0	0	0	0	0	0	0
Bacteria;Acidobacteria;Acidobacteriia;Acidobacteriales;Acidobacteriaceae (Subgroup 1);Edaphobacter;	0	0	0	0	0	0	0	0	0	0	0	0	0	0	0	0	0	0	0	0	0	0	0	0	0	0
Bacteria;Acidobacteria;Acidobacteriia;Acidobacteriales;Acidobacteriaceae (Subgroup 1);Granulicella;	0	0	0	0	0	0	0	0	0	0	0	0	0	0	0	0	0	0	0	0	0	0	0	0	0	0
Bacteria;Acidobacteria;Acidobacteriia;Acidobacteriales;Acidobacteriaceae (Subgroup 1);Occallatibacter;	0	0	0	0	0	0	0	0	0	0	0	0	0	0	0	0	0	0	0	0	0	0	0	0	0	0
Bacteria;Acidobacteria;Acidobacteriia;Acidobacteriales;Acidobacteriaceae (Subgroup 1);Telmatobacter;	0	0	0	0	0	0	0	0	0	0	0	0	0	0	0	0	0	0	0	0	0	0	0	0	0	0
Bacteria;Acidobacteria;Acidobacteriia;Acidobacteriales;Acidobacteriaceae (Subgroup 1);Terracidiphilus;	0	0	0	0	0	0	0	0	0	0	0	0	0	0	0	0	0	0	0	0	0	0	0	0	0	0
Bacteria;Acidobacteria;Acidobacteriia;Acidobacteriales;Acidobacteriaceae (Subgroup 1);Terriglobus;	0	0	0	0	0	0	0	0	0	0	0	0	0	0	0	0	0	0	0	0	0	0	0	0	0	0
Bacteria;Acidobacteria;Acidobacteriia;Acidobacteriales;Acidobacteriaceae (Subgroup 1);uncultured;	0	0	0	0	0	0	0	0	0	0	0	0	0	0	0	0	0	0	0	0	0	0	0	0	0	0
Bacteria;Acidobacteria;Acidobacteriia;Acidobacteriales;Koribacteraceae;	0	0	0	0	0	0	0	0	0	0	0	0	0	0	0	0	0	0	0	0	0	0	0	0	0	0
Bacteria;Acidobacteria;Acidobacteriia;Acidobacteriales;Koribacteraceae;Candidatus Koribacter;	0	0	0	0	0	0	0	0	0	0	0	0	0	0	0	0	0	0	0	0	0	0	0	0	0	0
Bacteria;Acidobacteria;Acidobacteriia;Acidobacteriales;uncultured;	0	0	0	0	0	0	0	0	0	0	0	0	0	0	0	0	0	0	0	0	0	0	0	0	0	0
Bacteria;Acidobacteria;Acidobacteriia;Solibacterales;	0	0	0	0	0	0	0	0	0	0	0	0	0	0	0	0	0	0	0	0	0	0	0	0	0	0
Bacteria;Acidobacteria;Acidobacteriia;Solibacterales;Solibacteraceae (Subgroup 3);	0	0	0	0	0	0	0	0	0	0	0	0	0	0	0	0	0	0	0	0	0	0	0	0	0	0
Bacteria;Acidobacteria;Acidobacteriia;Solibacterales;Solibacteraceae (Subgroup 3);AKIW659;	0	0	0	0	0	0	0	0	0	0	0	0	0	0	0	0	0	0	0	0	0	0	0	0	0	0
Bacteria;Acidobacteria;Acidobacteriia;Solibacterales;Solibacteraceae (Subgroup 3);AMGG11;	0	0	0	0	0	0	0	0	0	0	0	0	0	0	0	0	0	0	0	0	0	0	0	0	0	0
Bacteria;Acidobacteria;Acidobacteriia;Solibacterales;Solibacteraceae (Subgroup 3);Bryobacter;	0	0	0	0	0	0	0	0	0	0	0	0	0	0	0	0	0	0	0	0	0	0	0	0	0	0
Bacteria;Acidobacteria;Acidobacteriia;Solibacterales;Solibacteraceae (Subgroup 3);Candidatus Solibacter;	0	0	0	0	0	0	0	0	0	0	0	0	0	0	0	0	0	0	0	0	0	0	0	0	0	0
Bacteria;Acidobacteria;Acidobacteriia;Solibacterales;Solibacteraceae (Subgroup 3);Elev-16S-1166;	0	0	0	0	0	0	0	0	0	0	0	0	0	0	0	0	0	0	0	0	0	0	0	0	0	0
Bacteria;Acidobacteria;Acidobacteriia;Solibacterales;Solibacteraceae (Subgroup 3);GOUTB8;	0	0	0	0	0	0	0	0	0	0	0	0	0	0	0	0	0	0	0	0	0	0	0	0	0	0
Bacteria;Acidobacteria;Acidobacteriia;Solibacterales;Solibacteraceae (Subgroup 3);Paludibaculum;	0	0	0	0	0	0	0	0	0	0	0	0	0	0	0	0	0	0	0	0	0	0	0	0	0	0
Bacteria;Acidobacteria;Acidobacteriia;Solibacterales;Solibacteraceae (Subgroup 3);PAUC26f;	0	0	0	0	0	0	0	0	0	0	0	0	0	0	0	0	0	0	0	0	0	0	0	0	0	0
Bacteria;Acidobacteria;Acidobacteriia;Solibacterales;Solibacteraceae (Subgroup 3);TSBb06;	0	0	0	0	0	0	0	0	0	0	0	0	0	0	0	0	0	0	0	0	0	0	0	0	0	0
Bacteria;Acidobacteria;Acidobacteriia;Subgroup 12;	0	0	0	0	0	0	0	0	0	0	0	0	0	0	0	0	0	0	0	0	0	0	0	0	0	0
Bacteria;Acidobacteria;Acidobacteriia;Subgroup 13;	0	0	0	0	0	0	0	0	0	0	0	0	0	0	0	0	0	0	0	0	0	0	0	0	0	0
Bacteria;Acidobacteria;Acidobacteriia;Subgroup 2;	0	0	0	0	0	0	0	0	0	0	0	0	0	0	0	0	0	0	0	0	0	0	0	0	0	0
Bacteria;Acidobacteria;Aminicenantia;	0	0	0	0	0	0	0	0	0	0	0	0	0	0	0	0	0	0	0	0	0	0	0	0	0	0
Bacteria;Acidobacteria;Aminicenantia;Aminicenantales;	0	0	0	0	0	0	0	0	0	0	0	0	0	0	0	0	0	0	0	0	0	0	0	0	0	0
Bacteria;Acidobacteria;AT-s3-28;	0	0	0	0	0	0	0	0	0	0	0	0	0	0	0	0	0	0	0	0	0	0	0	0	0	0
Bacteria;Acidobacteria;Blastocatellia (Subgroup 4);	0	0	0	0	0	0	0	0	0	0	0	0	0	0	0	0	0	0	0	0	0	0	0	0	0	0
Bacteria;Acidobacteria;Blastocatellia (Subgroup 4);11-24;	0	0	0	0	0	0	0	0	0	0	0	0	0	0	0	0	0	0	0	0	0	0	0	0	0	0
Bacteria;Acidobacteria;Blastocatellia (Subgroup 4);Blastocatellales;	0	0	0	0	0	0	0	0	0	0	0	0	0	0	0	0	0	0	0	0	0	0	0	0	0	0
Bacteria;Acidobacteria;Blastocatellia (Subgroup 4);Blastocatellales;Blastocatellaceae;	0	0	0	0	0	0	0	0	0	0	0	0	0	0	0	0	0	0	0	0	0	0	0	0	0	0
Bacteria;Acidobacteria;Blastocatellia (Subgroup 4);Blastocatellales;Blastocatellaceae;Aridibacter;	0	0	0	0	0	0	0	0	0	0	0	0	0	0	0	0	0	0	0	0	0	0	0	0	0	0
Bacteria;Acidobacteria;Blastocatellia (Subgroup 4);Blastocatellales;Blastocatellaceae;Blastocatella;	0	0	0	0	0	0	0	0	0	0	0	0	0	0	0	0	0	0	0	0	0	0	0	0	0	0
Bacteria;Acidobacteria;Blastocatellia (Subgroup 4);Blastocatellales;Blastocatellaceae;JGI 0001001-H03;	0	0	0	0	0	0	0	0	0	0	0	0	0	0	0	0	0	0	0	0	0	0	0	0	0	0
Bacteria;Acidobacteria;Blastocatellia (Subgroup 4);Blastocatellales;Blastocatellaceae;OLB17;	0	0	0	0	0	0	0	0	0	0	0	0	0	0	0	0	0	0	0	0	0	0	0	0	0	0
Bacteria;Acidobacteria;Blastocatellia (Subgroup 4);Blastocatellales;Blastocatellaceae;Stenotrophobacter;	0	0	0	0	0	0	0	0	0	0	0	0	0	0	0	0	0	0	0	0	0	0	0	0	0	0
Bacteria;Acidobacteria;Blastocatellia (Subgroup 4);Blastocatellales;Blastocatellaceae;Tellurimicrobium;	0	0	0	0	0	0	0	0	0	0	0	0	0	0	0	0	0	0	0	0	0	0	0	0	0	0
Bacteria;Acidobacteria;Blastocatellia (Subgroup 4);Blastocatellales;Blastocatellaceae;uncultured;	0	0	0	0	0	0	0	0	0	0	0	0	0	0	0	0	0	0	0	0	0	0	0	0	0	0
Bacteria;Acidobacteria;Blastocatellia (Subgroup 4);Chloracidobacteriales;	0	0	0	0	0	0	0	0	0	0	0	0	0	0	0	0	0	0	0	0	0	0	0	0	0	0
Bacteria;Acidobacteria;Blastocatellia (Subgroup 4);Chloracidobacteriales;Chloracidobacteriaceae;	0	0	0	0	0	0	0	0	0	0	0	0	0	0	0	0	0	0	0	0	0	0	0	0	0	0
Bacteria;Acidobacteria;Blastocatellia (Subgroup 4);Chloracidobacteriales;Chloracidobacteriaceae;Chloracidobacterium;	0	0	0	0	0	0	0	0	0	0	0	0	0	0	0	0	0	0	0	0	0	0	0	0	0	0
Bacteria;Acidobacteria;Blastocatellia (Subgroup 4);DS-100;	0	0	0	0	0	0	0	0	0	0	0	0	0	0	0	0	0	0	0	0	0	0	0	0	0	0
Bacteria;Acidobacteria;Blastocatellia (Subgroup 4);Elev-16S-573;	0	0	0	0	0	0	0	0	0	0	0	0	0	0	0	0	0	0	0	0	0	0	0	0	0	0
Bacteria;Acidobacteria;Blastocatellia (Subgroup 4);Pyrinomonadales;	0	0	0	0	0	0	0	0	0	0	0	0	0	0	0	0	0	0	0	0	0	0	0	0	0	0
Bacteria;Acidobacteria;Blastocatellia (Subgroup 4);Pyrinomonadales;Pyrinomonadaceae;	0	0	0	0	0	0	0	0	0	0	0	0	0	0	0	0	0	0	0	0	0	0	0	0	0	0
Bacteria;Acidobacteria;Blastocatellia (Subgroup 4);Pyrinomonadales;Pyrinomonadaceae;Pyrinomonas;	0	0	0	0	0	0	0	0	0	0	0	0	0	0	0	0	0	0	0	0	0	0	0	0	0	0
Bacteria;Acidobacteria;Blastocatellia (Subgroup 4);Pyrinomonadales;Pyrinomonadaceae;RB41;	0	0	0	0	0	0	0	0	0	0	0	0	0	0	0	0	0	0	0	0	0	0	0	0	0	0
Bacteria;Acidobacteria;c5LKS83;	0	0	0	0	0	0	0	0	0	0	0	0	0	0	0	0	0	0	0	0	0	0	0	0	0	0
Bacteria;Acidobacteria;d142;	0	0	0	0	0	0	0	0	0	0	0	0	0	0	0	0	0	0	0	0	0	0	0	0	0	0
Bacteria;Acidobacteria;FFCH5909;	0	0	0	0	0	0	0	0	0	0	0	0	0	0	0	0	0	0	0	0	0	0	0	0	0	0
Bacteria;Acidobacteria;Fischerbacteria;	0	0	0	0	0	0	0	0	0	0	0	0	0	0	0	0	0	0	0	0	0	0	0	0	0	0
Bacteria;Acidobacteria;GBS-L1-B05;	0	0	0	0	0	0	0	0	0	0	0	0	0	0	0	0	0	0	0	0	0	0	0	0	0	0
Bacteria;Acidobacteria;Holophagae;	0	0	0	0	0	0	0	0	0	0	0	0	0	0	0	0	0	0	0	0	0	0	0	0	0	0
Bacteria;Acidobacteria;Holophagae;Acanthopleuribacterales;	0	0	0	0	0	0	0	0	0	0	0	0	0	0	0	0	0	0	0	0	0	0	0	0	0	0
Bacteria;Acidobacteria;Holophagae;Acanthopleuribacterales;Acanthopleuribacteraceae;	0	0	0	0	0	0	0	0	0	0	0	0	0	0	0	0	0	0	0	0	0	0	0	0	0	0
Bacteria;Acidobacteria;Holophagae;Acanthopleuribacterales;Acanthopleuribacteraceae;Acanthopleuribacter;	0	0	0	0	0	0	0	0	0	0	0	0	0	0	0	0	0	0	0	0	0	0	0	0	0	0
Bacteria;Acidobacteria;Holophagae;Acanthopleuribacterales;Acanthopleuribacteraceae;Thermotomaculum;	0	0	0	0	0	0	0	0	0	0	0	0	0	0	0	0	0	0	0	0	0	0	0	0	0	0
Bacteria;Acidobacteria;Holophagae;Holophagales;	0	0	0	0	0	0	0	0	0	0	0	0	0	0	0	0	0	0	0	0	0	0	0	0	0	0
Bacteria;Acidobacteria;Holophagae;Holophagales;Holophagaceae;	0	0	0	0	0	0	0	0	0	0	0	0	0	0	0	0	0	0	0	0	0	0	0	0	0	0
Bacteria;Acidobacteria;Holophagae;Holophagales;Holophagaceae;Geothrix;	0	0	0	0	0	0	0	0	0	0	0	0	0	0	0	0	0	0	0	0	0	0	0	0	0	0
Bacteria;Acidobacteria;Holophagae;Holophagales;Holophagaceae;Holophaga;	0	0	0	0	0	0	0	0	0	0	0	0	0	0	0	0	0	0	0	0	0	0	0	0	0	0
Bacteria;Acidobacteria;Holophagae;Holophagales;Holophagaceae;marine group;	0	0	0	0	0	0	0	0	0	0	0	0	0	0	0	0	0	0	0	0	0	0	0	0	0	0
Bacteria;Acidobacteria;Holophagae;Holophagales;Holophagaceae;uncultured;	0	0	0	0	0	0	0	0	0	0	0	0	0	0	0	0	0	0	0	0	0	0	0	0	0	0
Bacteria;Acidobacteria;Holophagae;Subgroup 7;	0	0	0	0	0	0	0	0	0	0	0	0	0	0	0	0	0	0	0	0	0	0	0	0	0	0
Bacteria;Acidobacteria;ODP1230B23.02;	0	0	0	0	0	0	0	0	0	0	0	0	0	0	0	0	0	0	0	0	0	0	0	0	0	0
Bacteria;Acidobacteria;Subgroup 11;	0	0	0	0	0	0	0	0	0	0	0	0	0	0	0	0	0	0	0	0	0	0	0	0	0	0
Bacteria;Acidobacteria;Subgroup 15;	0	0	0	0	0	0	0	0	0	0	0	0	0	0	0	0	0	0	0	0	0	0	0	0	0	0
Bacteria;Acidobacteria;Subgroup 17;	0	0	0	0	0	0	0	0	0	0	0	0	0	0	0	0	0	0	0	0	0	0	0	0	0	0
Bacteria;Acidobacteria;Subgroup 18;	0	0	0	0	0	0	0	0	0	0	0	0	0	0	0	0	0	0	0	0	0	0	0	0	0	0
Bacteria;Acidobacteria;Subgroup 19;	0	0	0	0	0	0	0	0	0	0	0	0	0	0	0	0	0	0	0	0	0	0	0	0	0	0
Bacteria;Acidobacteria;Subgroup 20;	0	0	0	0	0	0	0	0	0	0	0	0	0	0	0	0	0	0	0	0	0	0	0	0	0	0
Bacteria;Acidobacteria;Subgroup 21;	0	0	0	0	0	0	0	0	0	0	0	0	0	0	0	0	0	0	0	0	0	0	0	0	0	0
Bacteria;Acidobacteria;Subgroup 22;	0	0	0	0	0	0	0	0	0	0	0	0	0	0	0	0	0	0	0	0	0	0	0	0	0	0
Bacteria;Acidobacteria;Subgroup 25;	0	0	0	0	0	0	0	0	0	0	0	0	0	0	0	0	0	0	0	0	0	0	0	0	0	0
Bacteria;Acidobacteria;Subgroup 26;	0	0	0	0	0	0	0	0	0	0	0	0	0	0	0	0	0	0	0	0	0	0	0	0	0	0
Bacteria;Acidobacteria;Subgroup 5;	0	0	0	0	0	0	0	0	0	0	0	0	0	0	0	0	0	0	0	0	0	0	0	0	0	0
Bacteria;Acidobacteria;Subgroup 6;	0	0	0	0	0	0	0	0	0	0	0	0	0	0	0	0	0	0	0	0	0	0	0	0	0	0
Bacteria;Acidobacteria;Subgroup 6;Unknown Order;	0	0	0	0	0	0	0	0	0	0	0	0	0	0	0	0	0	0	0	0	0	0	0	0	0	0
Bacteria;Acidobacteria;Subgroup 6;Unknown Order;Unknown Family;	0	0	0	0	0	0	0	0	0	0	0	0	0	0	0	0	0	0	0	0	0	0	0	0	0	0
Bacteria;Acidobacteria;Subgroup 6;Unknown Order;Unknown Family;Luteitalea;	0	0	0	0	0	0	0	0	0	0	0	0	0	0	0	0	0	0	0	0	0	0	0	0	0	0
Bacteria;Acidobacteria;Subgroup 6;Unknown Order;Unknown Family;Vicinamibacter;	0	0	0	0	0	0	0	0	0	0	0	0	0	0	0	0	0	0	0	0	0	0	0	0	0	0
Bacteria;Acidobacteria;Subgroup 9;	0	0	0	0	0	0	0	0	0	0	0	0	0	0	0	0	0	0	0	0	0	0	0	0	0	0
Bacteria;Acidobacteria;Thermoanaerobaculia;	0	0	0	0	0	0	0	0	0	0	0	0	0	0	0	0	0	0	0	0	0	0	0	0	0	0
Bacteria;Acidobacteria;Thermoanaerobaculia;Thermoanaerobaculales;	0	0	0	0	0	0	0	0	0	0	0	0	0	0	0	0	0	0	0	0	0	0	0	0	0	0
Bacteria;Acidobacteria;Thermoanaerobaculia;Thermoanaerobaculales;Thermoanaerobaculaceae;	0	0	0	0	0	0	0	0	0	0	0	0	0	0	0	0	0	0	0	0	0	0	0	0	0	0
Bacteria;Acidobacteria;Thermoanaerobaculia;Thermoanaerobaculales;Thermoanaerobaculaceae;B276-D12;	0	0	0	0	0	0	0	0	0	0	0	0	0	0	0	0	0	0	0	0	0	0	0	0	0	0
Bacteria;Acidobacteria;Thermoanaerobaculia;Thermoanaerobaculales;Thermoanaerobaculaceae;Subgroup 10;	0	0	0	0	0	0	0	0	0	0	0	0	0	0	0	0	0	0	0	0	0	0	0	0	0	0
Bacteria;Acidobacteria;Thermoanaerobaculia;Thermoanaerobaculales;Thermoanaerobaculaceae;Subgroup 23;	0	0	0	0	0	0	0	0	0	0	0	0	0	0	0	0	0	0	0	0	0	0	0	0	0	0
Bacteria;Acidobacteria;Thermoanaerobaculia;Thermoanaerobaculales;Thermoanaerobaculaceae;Thermoanaerobaculum;	0	0	0	0	0	0	0	0	0	0	0	0	0	0	0	0	0	0	0	0	0	0	0	0	0	0
Bacteria;Acidobacteria;Thermoanaerobaculia;Thermoanaerobaculales;Thermoanaerobaculaceae;TPD-58;	0	0	0	0	0	0	0	0	0	0	0	0	0	0	0	0	0	0	0	0	0	0	0	0	0	0
Bacteria;Actinobacteria;	0	0	0	0	0	0	0	0	0	0	0	0	0	0	0	0	0	0	0	0	0	0	0	0	0	0
Bacteria;Actinobacteria;0319-7L14;	0	0	0	0	0	0	0	0	0	0	0	0	0	0	0	0	0	0	0	0	0	0	0	0	0	0
Bacteria;Actinobacteria;Acidimicrobiia;	0	0	0	0	0	0	0	0	0	0	0	0	0	0	0	0	0	0	0	0	0	0	0	0	0	0
Bacteria;Actinobacteria;Acidimicrobiia;Acidimicrobiales;	0	0	0	0	0	0	0	0	0	0	0	0	0	0	0	0	0	0	0	0	0	0	0	0	0	0
Bacteria;Actinobacteria;Acidimicrobiia;Acidimicrobiales;Acidimicrobiaceae;	0	0	0	0	0	0	0	0	0	0	0	0	0	0	0	0	0	0	0	0	0	0	0	0	0	0
Bacteria;Actinobacteria;Acidimicrobiia;Acidimicrobiales;Acidimicrobiaceae;Acidimicrobium;	0	0	0	0	0	0	0	0	0	0	0	0	0	0	0	0	0	0	0	0	0	0	0	0	0	0
Bacteria;Actinobacteria;Acidimicrobiia;Acidimicrobiales;Acidimicrobiaceae;Acidithrix;	0	0	0	0	0	0	0	0	0	0	0	0	0	0	0	0	0	0	0	0	0	0	0	0	0	0
Bacteria;Actinobacteria;Acidimicrobiia;Acidimicrobiales;Acidimicrobiaceae;Ferrimicrobium;	0	0	0	0	0	0	0	0	0	0	0	0	0	0	0	0	0	0	0	0	0	0	0	0	0	0
Bacteria;Actinobacteria;Acidimicrobiia;Acidimicrobiales;Acidimicrobiaceae;Ferrithrix;	0	0	0	0	0	0	0	0	0	0	0	0	0	0	0	0	0	0	0	0	0	0	0	0	0	0
Bacteria;Actinobacteria;Acidimicrobiia;Acidimicrobiales;Acidimicrobiaceae;uncultured;	0	0	0	0	0	0	0	0	0	0	0	0	0	0	0	0	0	0	0	0	0	0	0	0	0	0
Bacteria;Actinobacteria;Acidimicrobiia;Acidimicrobiales;Acidimicrobiales Incertae Sedis;	0	0	0	0	0	0	0	0	0	0	0	0	0	0	0	0	0	0	0	0	0	0	0	0	0	0
Bacteria;Actinobacteria;Acidimicrobiia;Acidimicrobiales;Acidimicrobiales Incertae Sedis;Aciditerrimonas;	0	0	0	0	0	0	0	0	0	0	0	0	0	0	0	0	0	0	0	0	0	0	0	0	0	0
Bacteria;Actinobacteria;Acidimicrobiia;Actinomarinales;	0	0	0	0	0	0	0	0	0	0	0	0	0	0	0	0	0	0	0	0	0	0	0	0	0	0
Bacteria;Actinobacteria;Acidimicrobiia;Actinomarinales;Actinomarinaceae;	0	0	0	0	0	0	0	0	0	0	0	0	0	0	0	0	0	0	0	0	0	0	0	0	0	0
Bacteria;Actinobacteria;Acidimicrobiia;Actinomarinales;Actinomarinaceae;Candidatus Actinomarina;	0	0	0	0	0	0	0	0	0	0	0	0	0	0	0	0	0	0	0	0	0	0	0	0	0	0
Bacteria;Actinobacteria;Acidimicrobiia;Actinomarinales;uncultured;	0	0	0	0	0	0	0	0	0	0	0	0	0	0	0	0	0	0	0	0	0	0	0	0	0	0
Bacteria;Actinobacteria;Acidimicrobiia;IMCC26256;	0	0	0	0	0	0	0	0	0	0	0	0	0	0	0	0	0	0	0	0	0	0	0	0	0	0
Bacteria;Actinobacteria;Acidimicrobiia;Microtrichales;	0	0	0	0	0	0	0	0	0	0	0	0	0	0	0	0	0	0	0	0	0	0	0	0	0	0
Bacteria;Actinobacteria;Acidimicrobiia;Microtrichales;Iamiaceae;	0	0	0	0	0	0	0	0	0	0	0	0	0	0	0	0	0	0	0	0	0	0	0	0	0	0
Bacteria;Actinobacteria;Acidimicrobiia;Microtrichales;Iamiaceae;Iamia;	0	0	0	0	0	0	0	0	0	0	0	0	0	0	0	0	0	0	0	0	0	0	0	0	0	0
Bacteria;Actinobacteria;Acidimicrobiia;Microtrichales;Ilumatobacteraceae;	0	0	0	0	0	0	0	0	0	0	0	0	0	0	0	0	0	0	0	0	0	0	0	0	0	0
Bacteria;Actinobacteria;Acidimicrobiia;Microtrichales;Ilumatobacteraceae;CL500-29 marine group;	0	0	0	0	0	0	0	0	0	0	0	0	0	0	0	0	0	0	0	0	0	0	0	0	0	0
Bacteria;Actinobacteria;Acidimicrobiia;Microtrichales;Ilumatobacteraceae;Ilumatobacter;	0	0	0	0	0	0	0	0	0	0	0	0	0	0	0	0	0	0	0	0	0	0	0	0	0	0
Bacteria;Actinobacteria;Acidimicrobiia;Microtrichales;Ilumatobacteraceae;uncultured;	0	0	0	0	0	0	0	0	0	0	0	0	0	0	0	0	0	0	0	0	0	0	0	0	0	0
Bacteria;Actinobacteria;Acidimicrobiia;Microtrichales;Microtrichaceae;	0	0	0	0	0	0	0	0	0	0	0	0	0	0	0	0	0	0	0	0	0	0	0	0	0	0
Bacteria;Actinobacteria;Acidimicrobiia;Microtrichales;Microtrichaceae;Candidatus Microthrix;	0	0	0	0	0	0	0	0	0	0	0	0	0	0	0	0	0	0	0	0	0	0	0	0	0	0
Bacteria;Actinobacteria;Acidimicrobiia;Microtrichales;Microtrichaceae;IMCC26207;	0	0	0	0	0	0	0	0	0	0	0	0	0	0	0	0	0	0	0	0	0	0	0	0	0	0
Bacteria;Actinobacteria;Acidimicrobiia;Microtrichales;Microtrichaceae;Sva0996 marine group;	0	0	0	0	0	0	0	0	0	0	0	0	0	0	0	0	0	0	0	0	0	0	0	0	0	0
Bacteria;Actinobacteria;Acidimicrobiia;Microtrichales;Microtrichaceae;uncultured;	0	0	0	0	0	0	0	0	0	0	0	0	0	0	0	0	0	0	0	0	0	0	0	0	0	0
Bacteria;Actinobacteria;Acidimicrobiia;Microtrichales;uncultured;	0	0	0	0	0	0	0	0	0	0	0	0	0	0	0	0	0	0	0	0	0	0	0	0	0	0
Bacteria;Actinobacteria;Acidimicrobiia;uncultured;	0	0	0	0	0	0	0	0	0	0	0	0	0	0	0	0	0	0	0	0	0	0	0	0	0	0
Bacteria;Actinobacteria;Actinobacteria;	0	0	0	0	0	0	0	0	0	0	0	0	0	0	0	0	0	0	0	0	0	0	0	0	0	0
Bacteria;Actinobacteria;Actinobacteria;Actinomycetales;	0	0	0	0	0	0	0	0	0	0	0	0	0	0	0	0	0	0	0	0	0	0	0	0	0	0
Bacteria;Actinobacteria;Actinobacteria;Actinomycetales;Actinomycetaceae;	0	0	0	0	0	0	0	0	0	0	0	0	0	0	0	0	0	0	0	0	0	0	0	0	0	0
Bacteria;Actinobacteria;Actinobacteria;Actinomycetales;Actinomycetaceae;Actinobaculum;	0	0	0	0	0	0	0	0	0	0	0	0	0	0	0	0	0	0	0	0	0	0	0	0	0	0
Bacteria;Actinobacteria;Actinobacteria;Actinomycetales;Actinomycetaceae;Actinomyces;	0	0	0	0	0	0	0	0	0	0	0	0	0	0	0	0	0	0	0	0	0	0	0	0	0	0
Bacteria;Actinobacteria;Actinobacteria;Actinomycetales;Actinomycetaceae;Actinotignum;	0	0	0	0	0	0	0	0	0	0	0	0	0	0	0	0	0	0	0	0	0	0	0	0	0	0
Bacteria;Actinobacteria;Actinobacteria;Actinomycetales;Actinomycetaceae;Arcanobacterium;	0	0	0	0	0	0	0	0	0	0	0	0	0	0	0	0	0	0	0	0	0	0	0	0	0	0
Bacteria;Actinobacteria;Actinobacteria;Actinomycetales;Actinomycetaceae;F0332;	0	0	0	0	0	0	0	0	0	0	0	0	0	0	0	0	0	0	0	0	0	0	0	0	0	0
Bacteria;Actinobacteria;Actinobacteria;Actinomycetales;Actinomycetaceae;Flaviflexus;	0	0	0	0	0	0	0	0	0	0	0	0	0	0	0	0	0	0	0	0	0	0	0	0	0	0
Bacteria;Actinobacteria;Actinobacteria;Actinomycetales;Actinomycetaceae;Mobiluncus;	0	0	0	0	0	0	0	0	0	0	0	0	0	0	0	0	0	0	0	0	0	0	0	0	0	0
Bacteria;Actinobacteria;Actinobacteria;Actinomycetales;Actinomycetaceae;Trueperella;	0	0	0	0	0	0	0	0	0	0	0	0	0	0	0	0	0	0	0	0	0	0	0	0	0	0
Bacteria;Actinobacteria;Actinobacteria;Actinomycetales;Actinomycetaceae;uncultured;	0	0	0	0	0	0	0	0	0	0	0	0	0	0	0	0	0	0	0	0	0	0	0	0	0	0
Bacteria;Actinobacteria;Actinobacteria;Actinomycetales;Actinomycetaceae;Varibaculum;	0	0	0	0	0	0	0	0	0	0	0	0	0	0	0	0	0	0	0	0	0	0	0	0	0	0
Bacteria;Actinobacteria;Actinobacteria;Actinomycetales;Actinomycetales Incertae Sedis;	0	0	0	0	0	0	0	0	0	0	0	0	0	0	0	0	0	0	0	0	0	0	0	0	0	0
Bacteria;Actinobacteria;Actinobacteria;Actinomycetales;Actinomycetales Incertae Sedis;Candidatus Ancillula;	0	0	0	0	0	0	0	0	0	0	0	0	0	0	0	0	0	0	0	0	0	0	0	0	0	0
Bacteria;Actinobacteria;Actinobacteria;Bifidobacteriales;	0	0	0	0	0	0	0	0	0	0	0	0	0	0	0	0	0	0	0	0	0	0	0	0	0	0
Bacteria;Actinobacteria;Actinobacteria;Bifidobacteriales;Bifidobacteriaceae;	0	0	0	0	0	0	0	0	0	0	0	0	0	0	0	0	0	0	0	0	0	0	0	0	0	0
Bacteria;Actinobacteria;Actinobacteria;Bifidobacteriales;Bifidobacteriaceae;Aeriscardovia;	0	0	0	0	0	0	0	0	0	0	0	0	0	0	0	0	0	0	0	0	0	0	0	0	0	0
Bacteria;Actinobacteria;Actinobacteria;Bifidobacteriales;Bifidobacteriaceae;Alloscardovia;	0	0	0	0	0	0	0	0	0	0	0	0	0	0	0	0	0	0	0	0	0	0	0	0	0	0
Bacteria;Actinobacteria;Actinobacteria;Bifidobacteriales;Bifidobacteriaceae;Bifidobacterium;	0	0	0	0	0	0	0	0	0	0	0	0	0	0	0	0	0	0	0	0	0	0	0	0	0	0
Bacteria;Actinobacteria;Actinobacteria;Bifidobacteriales;Bifidobacteriaceae;Bombiscardovia;	0	0	0	0	0	0	0	0	0	0	0	0	0	0	0	0	0	0	0	0	0	0	0	0	0	0
Bacteria;Actinobacteria;Actinobacteria;Bifidobacteriales;Bifidobacteriaceae;Gardnerella;	0	0	0	0	0	0	0	0	0	0	0	0	0	0	0	0	0	0	0	0	0	0	0	0	0	0
Bacteria;Actinobacteria;Actinobacteria;Bifidobacteriales;Bifidobacteriaceae;Neoscardovia;	0	0	0	0	0	0	0	0	0	0	0	0	0	0	0	0	0	0	0	0	0	0	0	0	0	0
Bacteria;Actinobacteria;Actinobacteria;Bifidobacteriales;Bifidobacteriaceae;Parascardovia;	0	0	0	0	0	0	0	0	0	0	0	0	0	0	0	0	0	0	0	0	0	0	0	0	0	0
Bacteria;Actinobacteria;Actinobacteria;Bifidobacteriales;Bifidobacteriaceae;Pseudoscardovia;	0	0	0	0	0	0	0	0	0	0	0	0	0	0	0	0	0	0	0	0	0	0	0	0	0	0
Bacteria;Actinobacteria;Actinobacteria;Bifidobacteriales;Bifidobacteriaceae;Scardovia;	0	0	0	0	0	0	0	0	0	0	0	0	0	0	0	0	0	0	0	0	0	0	0	0	0	0
Bacteria;Actinobacteria;Actinobacteria;Bifidobacteriales;Bifidobacteriaceae;uncultured;	0	0	0	0	0	0	0	0	0	0	0	0	0	0	0	0	0	0	0	0	0	0	0	0	0	0
Bacteria;Actinobacteria;Actinobacteria;Catenulisporales;	0	0	0	0	0	0	0	0	0	0	0	0	0	0	0	0	0	0	0	0	0	0	0	0	0	0
Bacteria;Actinobacteria;Actinobacteria;Catenulisporales;Actinospicaceae;	0	0	0	0	0	0	0	0	0	0	0	0	0	0	0	0	0	0	0	0	0	0	0	0	0	0
Bacteria;Actinobacteria;Actinobacteria;Catenulisporales;Actinospicaceae;Actinospica;	0	0	0	0	0	0	0	0	0	0	0	0	0	0	0	0	0	0	0	0	0	0	0	0	0	0
Bacteria;Actinobacteria;Actinobacteria;Catenulisporales;Catenulisporaceae;	0	0	0	0	0	0	0	0	0	0	0	0	0	0	0	0	0	0	0	0	0	0	0	0	0	0
Bacteria;Actinobacteria;Actinobacteria;Catenulisporales;Catenulisporaceae;Catenulispora;	0	0	0	0	0	0	0	0	0	0	0	0	0	0	0	0	0	0	0	0	0	0	0	0	0	0
Bacteria;Actinobacteria;Actinobacteria;Corynebacteriales;	0	0	0	0	0	0	0	0	0	0	0	0	0	0	0	0	0	0	0	0	0	0	0	0	0	0
Bacteria;Actinobacteria;Actinobacteria;Corynebacteriales;Corynebacteriaceae;	0	0	0	0	0	0	0	0	0	0	0	0	0	0	0	0	0	0	0	0	0	0	0	0	0	0
Bacteria;Actinobacteria;Actinobacteria;Corynebacteriales;Corynebacteriaceae;Corynebacterium 1;	0	0	0	0	0	0	0	0	0	0	0	0	0	0	0	0	0	0	0	0	0	0	0	0	0	0
Bacteria;Actinobacteria;Actinobacteria;Corynebacteriales;Corynebacteriaceae;Corynebacterium;	0	0	0	0	0	0	0	0	0	0	0	0	0	0	0	0	0	0	0	0	0	0	0	0	0	0
Bacteria;Actinobacteria;Actinobacteria;Corynebacteriales;Corynebacteriaceae;Lawsonella;	0	0	0	0	0	0	0	0	0	0	0	0	0	0	0	0	0	0	0	0	0	0	0	0	0	0
Bacteria;Actinobacteria;Actinobacteria;Corynebacteriales;Corynebacteriaceae;Turicella;	0	0	0	0	0	0	0	0	0	0	0	0	0	0	0	0	0	0	0	0	0	0	0	0	0	0
Bacteria;Actinobacteria;Actinobacteria;Corynebacteriales;Corynebacteriaceae;uncultured;	0	0	0	0	0	0	0	0	0	0	0	0	0	0	0	0	0	0	0	0	0	0	0	0	0	0
Bacteria;Actinobacteria;Actinobacteria;Corynebacteriales;Corynebacteriales Incertae Sedis;	0	0	0	0	0	0	0	0	0	0	0	0	0	0	0	0	0	0	0	0	0	0	0	0	0	0
Bacteria;Actinobacteria;Actinobacteria;Corynebacteriales;Corynebacteriales Incertae Sedis;Tomitella;	0	0	0	0	0	0	0	0	0	0	0	0	0	0	0	0	0	0	0	0	0	0	0	0	0	0
Bacteria;Actinobacteria;Actinobacteria;Corynebacteriales;Dietziaceae;	0	0	0	0	0	0	0	0	0	0	0	0	0	0	0	0	0	0	0	0	0	0	0	0	0	0
Bacteria;Actinobacteria;Actinobacteria;Corynebacteriales;Dietziaceae;Dietzia;	0	0	0	0	0	0	0	0	0	0	0	0	0	0	0	0	0	0	0	0	0	0	0	0	0	0
Bacteria;Actinobacteria;Actinobacteria;Corynebacteriales;Mycobacteriaceae;	0	0	0	0	0	0	0	0	0	0	0	0	0	0	0	0	0	0	0	0	0	0	0	0	0	0
Bacteria;Actinobacteria;Actinobacteria;Corynebacteriales;Mycobacteriaceae;Hoyosella;	0	0	0	0	0	0	0	0	0	0	0	0	0	0	0	0	0	0	0	0	0	0	0	0	0	0
Bacteria;Actinobacteria;Actinobacteria;Corynebacteriales;Mycobacteriaceae;Mycobacterium;	0	0	0	0	0	0	0	0	0	0	0	0	0	0	0	0	0	0	0	0	0	0	0	0	0	0
Bacteria;Actinobacteria;Actinobacteria;Corynebacteriales;Nocardiaceae;	0	0	0	0	0	0	0	0	0	0	0	0	0	0	0	0	0	0	0	0	0	0	0	0	0	0
Bacteria;Actinobacteria;Actinobacteria;Corynebacteriales;Nocardiaceae;Gordonia;	0	0	0	0	0	0	0	0	0	0	0	0	0	0	0	0	0	0	0	0	0	0	0	0	0	0
Bacteria;Actinobacteria;Actinobacteria;Corynebacteriales;Nocardiaceae;Millisia;	0	0	0	0	0	0	0	0	0	0	0	0	0	0	0	0	0	0	0	0	0	0	0	0	0	0
Bacteria;Actinobacteria;Actinobacteria;Corynebacteriales;Nocardiaceae;Nocardia;	0	0	0	0	0	0	0	0	0	0	0	0	0	0	0	0	0	0	0	0	0	0	0	0	0	0
Bacteria;Actinobacteria;Actinobacteria;Corynebacteriales;Nocardiaceae;Rhodococcus;	0	0	0	0	0	0	0	0	0	0	0	0	0	0	0	0	0	0	0	0	0	0	0	0	0	0
Bacteria;Actinobacteria;Actinobacteria;Corynebacteriales;Nocardiaceae;Skermania;	0	0	0	0	0	0	0	0	0	0	0	0	0	0	0	0	0	0	0	0	0	0	0	0	0	0
Bacteria;Actinobacteria;Actinobacteria;Corynebacteriales;Nocardiaceae;Smaragdicoccus;	0	0	0	0	0	0	0	0	0	0	0	0	0	0	0	0	0	0	0	0	0	0	0	0	0	0
Bacteria;Actinobacteria;Actinobacteria;Corynebacteriales;Nocardiaceae;Williamsia;	0	0	0	0	0	0	0	0	0	0	0	0	0	0	0	0	0	0	0	0	0	0	0	0	0	0
Bacteria;Actinobacteria;Actinobacteria;Corynebacteriales;Segniliparaceae;	0	0	0	0	0	0	0	0	0	0	0	0	0	0	0	0	0	0	0	0	0	0	0	0	0	0
Bacteria;Actinobacteria;Actinobacteria;Corynebacteriales;Segniliparaceae;Segniliparus;	0	0	0	0	0	0	0	0	0	0	0	0	0	0	0	0	0	0	0	0	0	0	0	0	0	0
Bacteria;Actinobacteria;Actinobacteria;Corynebacteriales;Segniliparaceae;uncultured;	0	0	0	0	0	0	0	0	0	0	0	0	0	0	0	0	0	0	0	0	0	0	0	0	0	0
Bacteria;Actinobacteria;Actinobacteria;Corynebacteriales;Tsukamurellaceae;	0	0	0	0	0	0	0	0	0	0	0	0	0	0	0	0	0	0	0	0	0	0	0	0	0	0
Bacteria;Actinobacteria;Actinobacteria;Corynebacteriales;Tsukamurellaceae;Tsukamurella;	0	0	0	0	0	0	0	0	0	0	0	0	0	0	0	0	0	0	0	0	0	0	0	0	0	0
Bacteria;Actinobacteria;Actinobacteria;Corynebacteriales;uncultured;	0	0	0	0	0	0	0	0	0	0	0	0	0	0	0	0	0	0	0	0	0	0	0	0	0	0
Bacteria;Actinobacteria;Actinobacteria;Elev-16S-976;	0	0	0	0	0	0	0	0	0	0	0	0	0	0	0	0	0	0	0	0	0	0	0	0	0	0
Bacteria;Actinobacteria;Actinobacteria;Frankiales;	0	0	0	0	0	0	0	0	0	0	0	0	0	0	0	0	0	0	0	0	0	0	0	0	0	0
Bacteria;Actinobacteria;Actinobacteria;Frankiales;Acidothermaceae;	0	0	0	0	0	0	0	0	0	0	0	0	0	0	0	0	0	0	0	0	0	0	0	0	0	0
Bacteria;Actinobacteria;Actinobacteria;Frankiales;Acidothermaceae;Acidothermus;	0	0	0	0	0	0	0	0	0	0	0	0	0	0	0	0	0	0	0	0	0	0	0	0	0	0
Bacteria;Actinobacteria;Actinobacteria;Frankiales;Cryptosporangiaceae;	0	0	0	0	0	0	0	0	0	0	0	0	0	0	0	0	0	0	0	0	0	0	0	0	0	0
Bacteria;Actinobacteria;Actinobacteria;Frankiales;Cryptosporangiaceae;Cryptosporangium;	0	0	0	0	0	0	0	0	0	0	0	0	0	0	0	0	0	0	0	0	0	0	0	0	0	0
Bacteria;Actinobacteria;Actinobacteria;Frankiales;Cryptosporangiaceae;Fodinicola;	0	0	0	0	0	0	0	0	0	0	0	0	0	0	0	0	0	0	0	0	0	0	0	0	0	0
Bacteria;Actinobacteria;Actinobacteria;Frankiales;Frankiaceae;	0	0	0	0	0	0	0	0	0	0	0	0	0	0	0	0	0	0	0	0	0	0	0	0	0	0
Bacteria;Actinobacteria;Actinobacteria;Frankiales;Frankiaceae;Frankia;	0	0	0	0	0	0	0	0	0	0	0	0	0	0	0	0	0	0	0	0	0	0	0	0	0	0
Bacteria;Actinobacteria;Actinobacteria;Frankiales;Frankiaceae;Jatrophihabitans;	0	0	0	0	0	0	0	0	0	0	0	0	0	0	0	0	0	0	0	0	0	0	0	0	0	0
Bacteria;Actinobacteria;Actinobacteria;Frankiales;Geodermatophilaceae;	0	0	0	0	0	0	0	0	0	0	0	0	0	0	0	0	0	0	0	0	0	0	0	0	0	0
Bacteria;Actinobacteria;Actinobacteria;Frankiales;Geodermatophilaceae;Antricoccus;	0	0	0	0	0	0	0	0	0	0	0	0	0	0	0	0	0	0	0	0	0	0	0	0	0	0
Bacteria;Actinobacteria;Actinobacteria;Frankiales;Geodermatophilaceae;Blastococcus;	0	0	0	0	0	0	0	0	0	0	0	0	0	0	0	0	0	0	0	0	0	0	0	0	0	0
Bacteria;Actinobacteria;Actinobacteria;Frankiales;Geodermatophilaceae;Geodermatophilus;	0	0	0	0	0	0	0	0	0	0	0	0	0	0	0	0	0	0	0	0	0	0	0	0	0	0
Bacteria;Actinobacteria;Actinobacteria;Frankiales;Geodermatophilaceae;Modestobacter;	0	0	0	0	0	0	0	0	0	0	0	0	0	0	0	0	0	0	0	0	0	0	0	0	0	0
Bacteria;Actinobacteria;Actinobacteria;Frankiales;Nakamurellaceae;	0	0	0	0	0	0	0	0	0	0	0	0	0	0	0	0	0	0	0	0	0	0	0	0	0	0
Bacteria;Actinobacteria;Actinobacteria;Frankiales;Nakamurellaceae;Nakamurella;	0	0	0	0	0	0	0	0	0	0	0	0	0	0	0	0	0	0	0	0	0	0	0	0	0	0
Bacteria;Actinobacteria;Actinobacteria;Frankiales;Sporichthyaceae;	0	0	0	0	0	0	0	0	0	0	0	0	0	0	0	0	0	0	0	0	0	0	0	0	0	0
Bacteria;Actinobacteria;Actinobacteria;Frankiales;Sporichthyaceae;Candidatus Planktophila;	0	0	0	0	0	0	0	0	0	0	0	0	0	0	0	0	0	0	0	0	0	0	0	0	0	0
Bacteria;Actinobacteria;Actinobacteria;Frankiales;Sporichthyaceae;hgcI clade;	0	0	0	0	0	0	0	0	0	0	0	0	0	0	0	0	0	0	0	0	0	0	0	0	0	0
Bacteria;Actinobacteria;Actinobacteria;Frankiales;Sporichthyaceae;Sporichthya;	0	0	0	0	0	0	0	0	0	0	0	0	0	0	0	0	0	0	0	0	0	0	0	0	0	0
Bacteria;Actinobacteria;Actinobacteria;Frankiales;Sporichthyaceae;uncultured;	0	0	0	0	0	0	0	0	0	0	0	0	0	0	0	0	0	0	0	0	0	0	0	0	0	0
Bacteria;Actinobacteria;Actinobacteria;Frankiales;uncultured;	0	0	0	0	0	0	0	0	0	0	0	0	0	0	0	0	0	0	0	0	0	0	0	0	0	0
Bacteria;Actinobacteria;Actinobacteria;Glycomycetales;	0	0	0	0	0	0	0	0	0	0	0	0	0	0	0	0	0	0	0	0	0	0	0	0	0	0
Bacteria;Actinobacteria;Actinobacteria;Glycomycetales;Glycomycetaceae;	0	0	0	0	0	0	0	0	0	0	0	0	0	0	0	0	0	0	0	0	0	0	0	0	0	0
Bacteria;Actinobacteria;Actinobacteria;Glycomycetales;Glycomycetaceae;Glycomyces;	0	0	0	0	0	0	0	0	0	0	0	0	0	0	0	0	0	0	0	0	0	0	0	0	0	0
Bacteria;Actinobacteria;Actinobacteria;Glycomycetales;Glycomycetaceae;Haloglycomyces;	0	0	0	0	0	0	0	0	0	0	0	0	0	0	0	0	0	0	0	0	0	0	0	0	0	0
Bacteria;Actinobacteria;Actinobacteria;Glycomycetales;Glycomycetaceae;Salilacibacter;	0	0	0	0	0	0	0	0	0	0	0	0	0	0	0	0	0	0	0	0	0	0	0	0	0	0
Bacteria;Actinobacteria;Actinobacteria;Glycomycetales;Glycomycetaceae;Salininema;	0	0	0	0	0	0	0	0	0	0	0	0	0	0	0	0	0	0	0	0	0	0	0	0	0	0
Bacteria;Actinobacteria;Actinobacteria;Glycomycetales;Glycomycetaceae;uncultured;	0	0	0	0	0	0	0	0	0	0	0	0	0	0	0	0	0	0	0	0	0	0	0	0	0	0
Bacteria;Actinobacteria;Actinobacteria;JB111;	0	0	0	0	0	0	0	0	0	0	0	0	0	0	0	0	0	0	0	0	0	0	0	0	0	0
Bacteria;Actinobacteria;Actinobacteria;Kineosporiales;	0	0	0	0	0	0	0	0	0	0	0	0	0	0	0	0	0	0	0	0	0	0	0	0	0	0
Bacteria;Actinobacteria;Actinobacteria;Kineosporiales;Kineosporiaceae;	0	0	0	0	0	0	0	0	0	0	0	0	0	0	0	0	0	0	0	0	0	0	0	0	0	0
Bacteria;Actinobacteria;Actinobacteria;Kineosporiales;Kineosporiaceae;Angustibacter;	0	0	0	0	0	0	0	0	0	0	0	0	0	0	0	0	0	0	0	0	0	0	0	0	0	0
Bacteria;Actinobacteria;Actinobacteria;Kineosporiales;Kineosporiaceae;Kineococcus;	0	0	0	0	0	0	0	0	0	0	0	0	0	0	0	0	0	0	0	0	0	0	0	0	0	0
Bacteria;Actinobacteria;Actinobacteria;Kineosporiales;Kineosporiaceae;Kineosporia;	0	0	0	0	0	0	0	0	0	0	0	0	0	0	0	0	0	0	0	0	0	0	0	0	0	0
Bacteria;Actinobacteria;Actinobacteria;Kineosporiales;Kineosporiaceae;Pseudokineococcus;	0	0	0	0	0	0	0	0	0	0	0	0	0	0	0	0	0	0	0	0	0	0	0	0	0	0
Bacteria;Actinobacteria;Actinobacteria;Kineosporiales;Kineosporiaceae;Quadrisphaera;	0	0	0	0	0	0	0	0	0	0	0	0	0	0	0	0	0	0	0	0	0	0	0	0	0	0
Bacteria;Actinobacteria;Actinobacteria;Kineosporiales;Kineosporiaceae;uncultured;	0	0	0	0	0	0	0	0	0	0	0	0	0	0	0	0	0	0	0	0	0	0	0	0	0	0
Bacteria;Actinobacteria;Actinobacteria;Micrococcales;	0	0	0	0	0	0	0	0	0	0	0	0	0	0	0	0	0	0	0	0	0	0	0	0	0	0
Bacteria;Actinobacteria;Actinobacteria;Micrococcales;AKAU3644;	0	0	0	0	0	0	0	0	0	0	0	0	0	0	0	0	0	0	0	0	0	0	0	0	0	0
Bacteria;Actinobacteria;Actinobacteria;Micrococcales;Beutenbergiaceae;	0	0	0	0	0	0	0	0	0	0	0	0	0	0	0	0	0	0	0	0	0	0	0	0	0	0
Bacteria;Actinobacteria;Actinobacteria;Micrococcales;Beutenbergiaceae;Beutenbergia;	0	0	0	0	0	0	0	0	0	0	0	0	0	0	0	0	0	0	0	0	0	0	0	0	0	0
Bacteria;Actinobacteria;Actinobacteria;Micrococcales;Beutenbergiaceae;Miniimonas;	0	0	0	0	0	0	0	0	0	0	0	0	0	0	0	0	0	0	0	0	0	0	0	0	0	0
Bacteria;Actinobacteria;Actinobacteria;Micrococcales;Beutenbergiaceae;Salana;	0	0	0	0	0	0	0	0	0	0	0	0	0	0	0	0	0	0	0	0	0	0	0	0	0	0
Bacteria;Actinobacteria;Actinobacteria;Micrococcales;Beutenbergiaceae;Serinibacter;	0	0	0	0	0	0	0	0	0	0	0	0	0	0	0	0	0	0	0	0	0	0	0	0	0	0
Bacteria;Actinobacteria;Actinobacteria;Micrococcales;Bogoriellaceae;	0	0	0	0	0	0	0	0	0	0	0	0	0	0	0	0	0	0	0	0	0	0	0	0	0	0
Bacteria;Actinobacteria;Actinobacteria;Micrococcales;Bogoriellaceae;Bogoriella;	0	0	0	0	0	0	0	0	0	0	0	0	0	0	0	0	0	0	0	0	0	0	0	0	0	0
Bacteria;Actinobacteria;Actinobacteria;Micrococcales;Bogoriellaceae;Georgenia;	0	0	0	0	0	0	0	0	0	0	0	0	0	0	0	0	0	0	0	0	0	0	0	0	0	0
Bacteria;Actinobacteria;Actinobacteria;Micrococcales;Bogoriellaceae;Oceanitalea;	0	0	0	0	0	0	0	0	0	0	0	0	0	0	0	0	0	0	0	0	0	0	0	0	0	0
Bacteria;Actinobacteria;Actinobacteria;Micrococcales;Brevibacteriaceae;	0	0	0	0	0	0	0	0	0	0	0	0	0	0	0	0	0	0	0	0	0	0	0	0	0	0
Bacteria;Actinobacteria;Actinobacteria;Micrococcales;Brevibacteriaceae;Brevibacterium;	0	0	0	0	0	0	0	0	0	0	0	0	0	0	0	0	0	0	0	0	0	0	0	0	0	0
Bacteria;Actinobacteria;Actinobacteria;Micrococcales;Brevibacteriaceae;Sediminivirga;	0	0	0	0	0	0	0	0	0	0	0	0	0	0	0	0	0	0	0	0	0	0	0	0	0	0
Bacteria;Actinobacteria;Actinobacteria;Micrococcales;Brevibacteriaceae;Spelaeicoccus;	0	0	0	0	0	0	0	0	0	0	0	0	0	0	0	0	0	0	0	0	0	0	0	0	0	0
Bacteria;Actinobacteria;Actinobacteria;Micrococcales;Cellulomonadaceae;	0	0	0	0	0	0	0	0	0	0	0	0	0	0	0	0	0	0	0	0	0	0	0	0	0	0
Bacteria;Actinobacteria;Actinobacteria;Micrococcales;Cellulomonadaceae;Actinotalea;	0	0	0	0	0	0	0	0	0	0	0	0	0	0	0	0	0	0	0	0	0	0	0	0	0	0
Bacteria;Actinobacteria;Actinobacteria;Micrococcales;Cellulomonadaceae;Cellulomonas;	0	0	0	0	0	0	0	0	0	0	0	0	0	0	0	0	0	0	0	0	0	0	0	0	0	0
Bacteria;Actinobacteria;Actinobacteria;Micrococcales;Cellulomonadaceae;Oerskovia;	0	0	0	0	0	0	0	0	0	0	0	0	0	0	0	0	0	0	0	0	0	0	0	0	0	0
Bacteria;Actinobacteria;Actinobacteria;Micrococcales;Cellulomonadaceae;Paraoerskovia;	0	0	0	0	0	0	0	0	0	0	0	0	0	0	0	0	0	0	0	0	0	0	0	0	0	0
Bacteria;Actinobacteria;Actinobacteria;Micrococcales;Cellulomonadaceae;Pseudactinotalea;	0	0	0	0	0	0	0	0	0	0	0	0	0	0	0	0	0	0	0	0	0	0	0	0	0	0
Bacteria;Actinobacteria;Actinobacteria;Micrococcales;Cellulomonadaceae;Sediminihabitans;	0	0	0	0	0	0	0	0	0	0	0	0	0	0	0	0	0	0	0	0	0	0	0	0	0	0
Bacteria;Actinobacteria;Actinobacteria;Micrococcales;Cellulomonadaceae;Tropheryma;	0	0	0	0	0	0	0	0	0	0	0	0	0	0	0	0	0	0	0	0	0	0	0	0	0	0
Bacteria;Actinobacteria;Actinobacteria;Micrococcales;Cellulomonadaceae;Tropicihabitans;	0	0	0	0	0	0	0	0	0	0	0	0	0	0	0	0	0	0	0	0	0	0	0	0	0	0
Bacteria;Actinobacteria;Actinobacteria;Micrococcales;Cellulomonadaceae;W15;	0	0	0	0	0	0	0	0	0	0	0	0	0	0	0	0	0	0	0	0	0	0	0	0	0	0
Bacteria;Actinobacteria;Actinobacteria;Micrococcales;Demequinaceae;	0	0	0	0	0	0	0	0	0	0	0	0	0	0	0	0	0	0	0	0	0	0	0	0	0	0
Bacteria;Actinobacteria;Actinobacteria;Micrococcales;Demequinaceae;Demequina;	0	0	0	0	0	0	0	0	0	0	0	0	0	0	0	0	0	0	0	0	0	0	0	0	0	0
Bacteria;Actinobacteria;Actinobacteria;Micrococcales;Demequinaceae;Lysinimicrobium;	0	0	0	0	0	0	0	0	0	0	0	0	0	0	0	0	0	0	0	0	0	0	0	0	0	0
Bacteria;Actinobacteria;Actinobacteria;Micrococcales;Demequinaceae;uncultured;	0	0	0	0	0	0	0	0	0	0	0	0	0	0	0	0	0	0	0	0	0	0	0	0	0	0
Bacteria;Actinobacteria;Actinobacteria;Micrococcales;Dermabacteraceae;	0	0	0	0	0	0	0	0	0	0	0	0	0	0	0	0	0	0	0	0	0	0	0	0	0	0
Bacteria;Actinobacteria;Actinobacteria;Micrococcales;Dermabacteraceae;Brachybacterium;	0	0	0	0	0	0	0	0	0	0	0	0	0	0	0	0	0	0	0	0	0	0	0	0	0	0
Bacteria;Actinobacteria;Actinobacteria;Micrococcales;Dermabacteraceae;Dermabacter;	0	0	0	0	0	0	0	0	0	0	0	0	0	0	0	0	0	0	0	0	0	0	0	0	0	0
Bacteria;Actinobacteria;Actinobacteria;Micrococcales;Dermabacteraceae;Devriesea;	0	0	0	0	0	0	0	0	0	0	0	0	0	0	0	0	0	0	0	0	0	0	0	0	0	0
Bacteria;Actinobacteria;Actinobacteria;Micrococcales;Dermabacteraceae;Helcobacillus;	0	0	0	0	0	0	0	0	0	0	0	0	0	0	0	0	0	0	0	0	0	0	0	0	0	0
Bacteria;Actinobacteria;Actinobacteria;Micrococcales;Dermabacteraceae;uncultured;	0	0	0	0	0	0	0	0	0	0	0	0	0	0	0	0	0	0	0	0	0	0	0	0	0	0
Bacteria;Actinobacteria;Actinobacteria;Micrococcales;Dermacoccaceae;	0	0	0	0	0	0	0	0	0	0	0	0	0	0	0	0	0	0	0	0	0	0	0	0	0	0
Bacteria;Actinobacteria;Actinobacteria;Micrococcales;Dermacoccaceae;Barrientosiimonas;	0	0	0	0	0	0	0	0	0	0	0	0	0	0	0	0	0	0	0	0	0	0	0	0	0	0
Bacteria;Actinobacteria;Actinobacteria;Micrococcales;Dermacoccaceae;Branchiibius;	0	0	0	0	0	0	0	0	0	0	0	0	0	0	0	0	0	0	0	0	0	0	0	0	0	0
Bacteria;Actinobacteria;Actinobacteria;Micrococcales;Dermacoccaceae;Calidifontibacter;	0	0	0	0	0	0	0	0	0	0	0	0	0	0	0	0	0	0	0	0	0	0	0	0	0	0
Bacteria;Actinobacteria;Actinobacteria;Micrococcales;Dermacoccaceae;Demetria;	0	0	0	0	0	0	0	0	0	0	0	0	0	0	0	0	0	0	0	0	0	0	0	0	0	0
Bacteria;Actinobacteria;Actinobacteria;Micrococcales;Dermacoccaceae;Dermacoccus;	0	0	0	0	0	0	0	0	0	0	0	0	0	0	0	0	0	0	0	0	0	0	0	0	0	0
Bacteria;Actinobacteria;Actinobacteria;Micrococcales;Dermacoccaceae;Flexivirga;	0	0	0	0	0	0	0	0	0	0	0	0	0	0	0	0	0	0	0	0	0	0	0	0	0	0
Bacteria;Actinobacteria;Actinobacteria;Micrococcales;Dermacoccaceae;Kytococcus;	0	0	0	0	0	0	0	0	0	0	0	0	0	0	0	0	0	0	0	0	0	0	0	0	0	0
Bacteria;Actinobacteria;Actinobacteria;Micrococcales;Dermacoccaceae;Luteipulveratus;	0	0	0	0	0	0	0	0	0	0	0	0	0	0	0	0	0	0	0	0	0	0	0	0	0	0
Bacteria;Actinobacteria;Actinobacteria;Micrococcales;Dermacoccaceae;Rudaeicoccus;	0	0	0	0	0	0	0	0	0	0	0	0	0	0	0	0	0	0	0	0	0	0	0	0	0	0
Bacteria;Actinobacteria;Actinobacteria;Micrococcales;Dermacoccaceae;uncultured;	0	0	0	0	0	0	0	0	0	0	0	0	0	0	0	0	0	0	0	0	0	0	0	0	0	0
Bacteria;Actinobacteria;Actinobacteria;Micrococcales;Dermacoccaceae;Yimella;	0	0	0	0	0	0	0	0	0	0	0	0	0	0	0	0	0	0	0	0	0	0	0	0	0	0
Bacteria;Actinobacteria;Actinobacteria;Micrococcales;Dermatophilaceae;	0	0	0	0	0	0	0	0	0	0	0	0	0	0	0	0	0	0	0	0	0	0	0	0	0	0
Bacteria;Actinobacteria;Actinobacteria;Micrococcales;Dermatophilaceae;Austwickia;	0	0	0	0	0	0	0	0	0	0	0	0	0	0	0	0	0	0	0	0	0	0	0	0	0	0
Bacteria;Actinobacteria;Actinobacteria;Micrococcales;Dermatophilaceae;Dermatophilus;	0	0	0	0	0	0	0	0	0	0	0	0	0	0	0	0	0	0	0	0	0	0	0	0	0	0
Bacteria;Actinobacteria;Actinobacteria;Micrococcales;Dermatophilaceae;Kineosphaera;	0	0	0	0	0	0	0	0	0	0	0	0	0	0	0	0	0	0	0	0	0	0	0	0	0	0
Bacteria;Actinobacteria;Actinobacteria;Micrococcales;Dermatophilaceae;Mobilicoccus;	0	0	0	0	0	0	0	0	0	0	0	0	0	0	0	0	0	0	0	0	0	0	0	0	0	0
Bacteria;Actinobacteria;Actinobacteria;Micrococcales;Dermatophilaceae;Piscicoccus;	0	0	0	0	0	0	0	0	0	0	0	0	0	0	0	0	0	0	0	0	0	0	0	0	0	0
Bacteria;Actinobacteria;Actinobacteria;Micrococcales;Dermatophilaceae;Tonsilliphilus;	0	0	0	0	0	0	0	0	0	0	0	0	0	0	0	0	0	0	0	0	0	0	0	0	0	0
Bacteria;Actinobacteria;Actinobacteria;Micrococcales;Dermatophilaceae;uncultured;	0	0	0	0	0	0	0	0	0	0	0	0	0	0	0	0	0	0	0	0	0	0	0	0	0	0
Bacteria;Actinobacteria;Actinobacteria;Micrococcales;Intrasporangiaceae;	0	0	0	0	0	0	0	0	0	0	0	0	0	0	0	0	0	0	0	0	0	0	0	0	0	0
Bacteria;Actinobacteria;Actinobacteria;Micrococcales;Intrasporangiaceae;Aquipuribacter;	0	0	0	0	0	0	0	0	0	0	0	0	0	0	0	0	0	0	0	0	0	0	0	0	0	0
Bacteria;Actinobacteria;Actinobacteria;Micrococcales;Intrasporangiaceae;Arsenicicoccus;	0	0	0	0	0	0	0	0	0	0	0	0	0	0	0	0	0	0	0	0	0	0	0	0	0	0
Bacteria;Actinobacteria;Actinobacteria;Micrococcales;Intrasporangiaceae;Fodinibacter;	0	0	0	0	0	0	0	0	0	0	0	0	0	0	0	0	0	0	0	0	0	0	0	0	0	0
Bacteria;Actinobacteria;Actinobacteria;Micrococcales;Intrasporangiaceae;Humibacillus;	0	0	0	0	0	0	0	0	0	0	0	0	0	0	0	0	0	0	0	0	0	0	0	0	0	0
Bacteria;Actinobacteria;Actinobacteria;Micrococcales;Intrasporangiaceae;Intrasporangium;	0	0	0	0	0	0	0	0	0	0	0	0	0	0	0	0	0	0	0	0	0	0	0	0	0	0
Bacteria;Actinobacteria;Actinobacteria;Micrococcales;Intrasporangiaceae;Janibacter;	0	0	0	0	0	0	0	0	0	0	0	0	0	0	0	0	0	0	0	0	0	0	0	0	0	0
Bacteria;Actinobacteria;Actinobacteria;Micrococcales;Intrasporangiaceae;Knoellia;	0	0	0	0	0	0	0	0	0	0	0	0	0	0	0	0	0	0	0	0	0	0	0	0	0	0
Bacteria;Actinobacteria;Actinobacteria;Micrococcales;Intrasporangiaceae;Kribbia;	0	0	0	0	0	0	0	0	0	0	0	0	0	0	0	0	0	0	0	0	0	0	0	0	0	0
Bacteria;Actinobacteria;Actinobacteria;Micrococcales;Intrasporangiaceae;Lapillicoccus;	0	0	0	0	0	0	0	0	0	0	0	0	0	0	0	0	0	0	0	0	0	0	0	0	0	0
Bacteria;Actinobacteria;Actinobacteria;Micrococcales;Intrasporangiaceae;Marihabitans;	0	0	0	0	0	0	0	0	0	0	0	0	0	0	0	0	0	0	0	0	0	0	0	0	0	0
Bacteria;Actinobacteria;Actinobacteria;Micrococcales;Intrasporangiaceae;Monashia;	0	0	0	0	0	0	0	0	0	0	0	0	0	0	0	0	0	0	0	0	0	0	0	0	0	0
Bacteria;Actinobacteria;Actinobacteria;Micrococcales;Intrasporangiaceae;Ornithinibacter;	0	0	0	0	0	0	0	0	0	0	0	0	0	0	0	0	0	0	0	0	0	0	0	0	0	0
Bacteria;Actinobacteria;Actinobacteria;Micrococcales;Intrasporangiaceae;Ornithinicoccus;	0	0	0	0	0	0	0	0	0	0	0	0	0	0	0	0	0	0	0	0	0	0	0	0	0	0
Bacteria;Actinobacteria;Actinobacteria;Micrococcales;Intrasporangiaceae;Ornithinimicrobium;	0	0	0	0	0	0	0	0	0	0	0	0	0	0	0	0	0	0	0	0	0	0	0	0	0	0
Bacteria;Actinobacteria;Actinobacteria;Micrococcales;Intrasporangiaceae;Oryzihumus;	0	0	0	0	0	0	0	0	0	0	0	0	0	0	0	0	0	0	0	0	0	0	0	0	0	0
Bacteria;Actinobacteria;Actinobacteria;Micrococcales;Intrasporangiaceae;Phycicoccus;	0	0	0	0	0	0	0	0	0	0	0	0	0	0	0	0	0	0	0	0	0	0	0	0	0	0
Bacteria;Actinobacteria;Actinobacteria;Micrococcales;Intrasporangiaceae;Serinicoccus;	0	0	0	0	0	0	0	0	0	0	0	0	0	0	0	0	0	0	0	0	0	0	0	0	0	0
Bacteria;Actinobacteria;Actinobacteria;Micrococcales;Intrasporangiaceae;Terrabacter;	0	0	0	0	0	0	0	0	0	0	0	0	0	0	0	0	0	0	0	0	0	0	0	0	0	0
Bacteria;Actinobacteria;Actinobacteria;Micrococcales;Intrasporangiaceae;Terracoccus;	0	0	0	0	0	0	0	0	0	0	0	0	0	0	0	0	0	0	0	0	0	0	0	0	0	0
Bacteria;Actinobacteria;Actinobacteria;Micrococcales;Intrasporangiaceae;Tetrasphaera;	0	0	0	0	0	0	0	0	0	0	0	0	0	0	0	0	0	0	0	0	0	0	0	0	0	0
Bacteria;Actinobacteria;Actinobacteria;Micrococcales;Intrasporangiaceae;uncultured;	0	0	0	0	0	0	0	0	0	0	0	0	0	0	0	0	0	0	0	0	0	0	0	0	0	0
Bacteria;Actinobacteria;Actinobacteria;Micrococcales;Jonesiaceae;	0	0	0	0	0	0	0	0	0	0	0	0	0	0	0	0	0	0	0	0	0	0	0	0	0	0
Bacteria;Actinobacteria;Actinobacteria;Micrococcales;Jonesiaceae;Jonesia;	0	0	0	0	0	0	0	0	0	0	0	0	0	0	0	0	0	0	0	0	0	0	0	0	0	0
Bacteria;Actinobacteria;Actinobacteria;Micrococcales;Microbacteriaceae;	0	0	0	0	0	0	0	0	0	0	0	0	0	0	0	0	0	0	0	0	0	0	0	0	0	0
Bacteria;Actinobacteria;Actinobacteria;Micrococcales;Microbacteriaceae;Agreia;	0	0	0	0	0	0	0	0	0	0	0	0	0	0	0	0	0	0	0	0	0	0	0	0	0	0
Bacteria;Actinobacteria;Actinobacteria;Micrococcales;Microbacteriaceae;Agrococcus;	0	0	0	0	0	0	0	0	0	0	0	0	0	0	0	0	0	0	0	0	0	0	0	0	0	0
Bacteria;Actinobacteria;Actinobacteria;Micrococcales;Microbacteriaceae;Agromyces;	0	0	0	0	0	0	0	0	0	0	0	0	0	0	0	0	0	0	0	0	0	0	0	0	0	0
Bacteria;Actinobacteria;Actinobacteria;Micrococcales;Microbacteriaceae;Allohumibacter;	0	0	0	0	0	0	0	0	0	0	0	0	0	0	0	0	0	0	0	0	0	0	0	0	0	0
Bacteria;Actinobacteria;Actinobacteria;Micrococcales;Microbacteriaceae;Alpinimonas;	0	0	0	0	0	0	0	0	0	0	0	0	0	0	0	0	0	0	0	0	0	0	0	0	0	0
Bacteria;Actinobacteria;Actinobacteria;Micrococcales;Microbacteriaceae;Amnibacterium;	0	0	0	0	0	0	0	0	0	0	0	0	0	0	0	0	0	0	0	0	0	0	0	0	0	0
Bacteria;Actinobacteria;Actinobacteria;Micrococcales;Microbacteriaceae;Aurantimicrobium;	0	0	0	0	0	0	0	0	0	0	0	0	0	0	0	0	0	0	0	0	0	0	0	0	0	0
Bacteria;Actinobacteria;Actinobacteria;Micrococcales;Microbacteriaceae;Candidatus Aquiluna;	0	0	0	0	0	0	0	0	0	0	0	0	0	0	0	0	0	0	0	0	0	0	0	0	0	0
Bacteria;Actinobacteria;Actinobacteria;Micrococcales;Microbacteriaceae;Candidatus Flaviluna;	0	0	0	0	0	0	0	0	0	0	0	0	0	0	0	0	0	0	0	0	0	0	0	0	0	0
Bacteria;Actinobacteria;Actinobacteria;Micrococcales;Microbacteriaceae;Candidatus Limnoluna;	0	0	0	0	0	0	0	0	0	0	0	0	0	0	0	0	0	0	0	0	0	0	0	0	0	0
Bacteria;Actinobacteria;Actinobacteria;Micrococcales;Microbacteriaceae;Candidatus Planktoluna;	0	0	0	0	0	0	0	0	0	0	0	0	0	0	0	0	0	0	0	0	0	0	0	0	0	0
Bacteria;Actinobacteria;Actinobacteria;Micrococcales;Microbacteriaceae;CB31G03;	0	0	0	0	0	0	0	0	0	0	0	0	0	0	0	0	0	0	0	0	0	0	0	0	0	0
Bacteria;Actinobacteria;Actinobacteria;Micrococcales;Microbacteriaceae;Chryseoglobus;	0	0	0	0	0	0	0	0	0	0	0	0	0	0	0	0	0	0	0	0	0	0	0	0	0	0
Bacteria;Actinobacteria;Actinobacteria;Micrococcales;Microbacteriaceae;Clavibacter;	0	0	0	0	0	0	0	0	0	0	0	0	0	0	0	0	0	0	0	0	0	0	0	0	0	0
Bacteria;Actinobacteria;Actinobacteria;Micrococcales;Microbacteriaceae;Cnuibacter;	0	0	0	0	0	0	0	0	0	0	0	0	0	0	0	0	0	0	0	0	0	0	0	0	0	0
Bacteria;Actinobacteria;Actinobacteria;Micrococcales;Microbacteriaceae;Compostimonas;	0	0	0	0	0	0	0	0	0	0	0	0	0	0	0	0	0	0	0	0	0	0	0	0	0	0
Bacteria;Actinobacteria;Actinobacteria;Micrococcales;Microbacteriaceae;Conyzicola;	0	0	0	0	0	0	0	0	0	0	0	0	0	0	0	0	0	0	0	0	0	0	0	0	0	0
Bacteria;Actinobacteria;Actinobacteria;Micrococcales;Microbacteriaceae;Cryobacterium;	0	0	0	0	0	0	0	0	0	0	0	0	0	0	0	0	0	0	0	0	0	0	0	0	0	0
Bacteria;Actinobacteria;Actinobacteria;Micrococcales;Microbacteriaceae;Cryocola;	0	0	0	0	0	0	0	0	0	0	0	0	0	0	0	0	0	0	0	0	0	0	0	0	0	0
Bacteria;Actinobacteria;Actinobacteria;Micrococcales;Microbacteriaceae;Curtobacterium;	0	0	0	0	0	0	0	0	0	0	0	0	0	0	0	0	0	0	0	0	0	0	0	0	0	0
Bacteria;Actinobacteria;Actinobacteria;Micrococcales;Microbacteriaceae;Diaminobutyricimonas;	0	0	0	0	0	0	0	0	0	0	0	0	0	0	0	0	0	0	0	0	0	0	0	0	0	0
Bacteria;Actinobacteria;Actinobacteria;Micrococcales;Microbacteriaceae;DS001;	0	0	0	0	0	0	0	0	0	0	0	0	0	0	0	0	0	0	0	0	0	0	0	0	0	0
Bacteria;Actinobacteria;Actinobacteria;Micrococcales;Microbacteriaceae;Frigoribacterium;	0	0	0	0	0	0	0	0	0	0	0	0	0	0	0	0	0	0	0	0	0	0	0	0	0	0
Bacteria;Actinobacteria;Actinobacteria;Micrococcales;Microbacteriaceae;Frondihabitans;	0	0	0	0	0	0	0	0	0	0	0	0	0	0	0	0	0	0	0	0	0	0	0	0	0	0
Bacteria;Actinobacteria;Actinobacteria;Micrococcales;Microbacteriaceae;Galbitalea;	0	0	0	0	0	0	0	0	0	0	0	0	0	0	0	0	0	0	0	0	0	0	0	0	0	0
Bacteria;Actinobacteria;Actinobacteria;Micrococcales;Microbacteriaceae;Glaciibacter;	0	0	0	0	0	0	0	0	0	0	0	0	0	0	0	0	0	0	0	0	0	0	0	0	0	0
Bacteria;Actinobacteria;Actinobacteria;Micrococcales;Microbacteriaceae;Glaciihabitans;	0	0	0	0	0	0	0	0	0	0	0	0	0	0	0	0	0	0	0	0	0	0	0	0	0	0
Bacteria;Actinobacteria;Actinobacteria;Micrococcales;Microbacteriaceae;Gryllotalpicola;	0	0	0	0	0	0	0	0	0	0	0	0	0	0	0	0	0	0	0	0	0	0	0	0	0	0
Bacteria;Actinobacteria;Actinobacteria;Micrococcales;Microbacteriaceae;Gulosibacter;	0	0	0	0	0	0	0	0	0	0	0	0	0	0	0	0	0	0	0	0	0	0	0	0	0	0
Bacteria;Actinobacteria;Actinobacteria;Micrococcales;Microbacteriaceae;Herbiconiux;	0	0	0	0	0	0	0	0	0	0	0	0	0	0	0	0	0	0	0	0	0	0	0	0	0	0
Bacteria;Actinobacteria;Actinobacteria;Micrococcales;Microbacteriaceae;Homoserinibacter;	0	0	0	0	0	0	0	0	0	0	0	0	0	0	0	0	0	0	0	0	0	0	0	0	0	0
Bacteria;Actinobacteria;Actinobacteria;Micrococcales;Microbacteriaceae;Homoserinimonas;	0	0	0	0	0	0	0	0	0	0	0	0	0	0	0	0	0	0	0	0	0	0	0	0	0	0
Bacteria;Actinobacteria;Actinobacteria;Micrococcales;Microbacteriaceae;Huakuichenia;	0	0	0	0	0	0	0	0	0	0	0	0	0	0	0	0	0	0	0	0	0	0	0	0	0	0
Bacteria;Actinobacteria;Actinobacteria;Micrococcales;Microbacteriaceae;Humibacter;	0	0	0	0	0	0	0	0	0	0	0	0	0	0	0	0	0	0	0	0	0	0	0	0	0	0
Bacteria;Actinobacteria;Actinobacteria;Micrococcales;Microbacteriaceae;Klugiella;	0	0	0	0	0	0	0	0	0	0	0	0	0	0	0	0	0	0	0	0	0	0	0	0	0	0
Bacteria;Actinobacteria;Actinobacteria;Micrococcales;Microbacteriaceae;Labedella;	0	0	0	0	0	0	0	0	0	0	0	0	0	0	0	0	0	0	0	0	0	0	0	0	0	0
Bacteria;Actinobacteria;Actinobacteria;Micrococcales;Microbacteriaceae;Leifsonia;	0	0	0	0	0	0	0	0	0	0	0	0	0	0	0	0	0	0	0	0	0	0	0	0	0	0
Bacteria;Actinobacteria;Actinobacteria;Micrococcales;Microbacteriaceae;Leucobacter;	0	0	0	0	0	0	0	0	0	0	0	0	0	0	0	0	0	0	0	0	0	0	0	0	0	0
Bacteria;Actinobacteria;Actinobacteria;Micrococcales;Microbacteriaceae;Luethyella;	0	0	0	0	0	0	0	0	0	0	0	0	0	0	0	0	0	0	0	0	0	0	0	0	0	0
Bacteria;Actinobacteria;Actinobacteria;Micrococcales;Microbacteriaceae;Lysinimonas;	0	0	0	0	0	0	0	0	0	0	0	0	0	0	0	0	0	0	0	0	0	0	0	0	0	0
Bacteria;Actinobacteria;Actinobacteria;Micrococcales;Microbacteriaceae;Marisediminicola;	0	0	0	0	0	0	0	0	0	0	0	0	0	0	0	0	0	0	0	0	0	0	0	0	0	0
Bacteria;Actinobacteria;Actinobacteria;Micrococcales;Microbacteriaceae;Microbacterium;	0	0	0	0	0	0	0	0	0	0	0	0	0	0	0	0	0	0	0	0	0	0	0	0	0	0
Bacteria;Actinobacteria;Actinobacteria;Micrococcales;Microbacteriaceae;Microcella;	0	0	0	0	0	0	0	0	0	0	0	0	0	0	0	0	0	0	0	0	0	0	0	0	0	0
Bacteria;Actinobacteria;Actinobacteria;Micrococcales;Microbacteriaceae;Microterricola;	0	0	0	0	0	0	0	0	0	0	0	0	0	0	0	0	0	0	0	0	0	0	0	0	0	0
Bacteria;Actinobacteria;Actinobacteria;Micrococcales;Microbacteriaceae;ML602J-51;	0	0	0	0	0	0	0	0	0	0	0	0	0	0	0	0	0	0	0	0	0	0	0	0	0	0
Bacteria;Actinobacteria;Actinobacteria;Micrococcales;Microbacteriaceae;MWH-Ta3;	0	0	0	0	0	0	0	0	0	0	0	0	0	0	0	0	0	0	0	0	0	0	0	0	0	0
Bacteria;Actinobacteria;Actinobacteria;Micrococcales;Microbacteriaceae;Mycetocola;	0	0	0	0	0	0	0	0	0	0	0	0	0	0	0	0	0	0	0	0	0	0	0	0	0	0
Bacteria;Actinobacteria;Actinobacteria;Micrococcales;Microbacteriaceae;Naasia;	0	0	0	0	0	0	0	0	0	0	0	0	0	0	0	0	0	0	0	0	0	0	0	0	0	0
Bacteria;Actinobacteria;Actinobacteria;Micrococcales;Microbacteriaceae;Okibacterium;	0	0	0	0	0	0	0	0	0	0	0	0	0	0	0	0	0	0	0	0	0	0	0	0	0	0
Bacteria;Actinobacteria;Actinobacteria;Micrococcales;Microbacteriaceae;Parafrigoribacterium;	0	0	0	0	0	0	0	0	0	0	0	0	0	0	0	0	0	0	0	0	0	0	0	0	0	0
Bacteria;Actinobacteria;Actinobacteria;Micrococcales;Microbacteriaceae;Plantibacter;	0	0	0	0	0	0	0	0	0	0	0	0	0	0	0	0	0	0	0	0	0	0	0	0	0	0
Bacteria;Actinobacteria;Actinobacteria;Micrococcales;Microbacteriaceae;Pontimonas;	0	0	0	0	0	0	0	0	0	0	0	0	0	0	0	0	0	0	0	0	0	0	0	0	0	0
Bacteria;Actinobacteria;Actinobacteria;Micrococcales;Microbacteriaceae;Pseudoclavibacter;	0	0	0	0	0	0	0	0	0	0	0	0	0	0	0	0	0	0	0	0	0	0	0	0	0	0
Bacteria;Actinobacteria;Actinobacteria;Micrococcales;Microbacteriaceae;Rathayibacter;	0	0	0	0	0	0	0	0	0	0	0	0	0	0	0	0	0	0	0	0	0	0	0	0	0	0
Bacteria;Actinobacteria;Actinobacteria;Micrococcales;Microbacteriaceae;Rhodoglobus;	0	0	0	0	0	0	0	0	0	0	0	0	0	0	0	0	0	0	0	0	0	0	0	0	0	0
Bacteria;Actinobacteria;Actinobacteria;Micrococcales;Microbacteriaceae;Rhodoluna;	0	0	0	0	0	0	0	0	0	0	0	0	0	0	0	0	0	0	0	0	0	0	0	0	0	0
Bacteria;Actinobacteria;Actinobacteria;Micrococcales;Microbacteriaceae;Rudaibacter;	0	0	0	0	0	0	0	0	0	0	0	0	0	0	0	0	0	0	0	0	0	0	0	0	0	0
Bacteria;Actinobacteria;Actinobacteria;Micrococcales;Microbacteriaceae;Salinibacterium;	0	0	0	0	0	0	0	0	0	0	0	0	0	0	0	0	0	0	0	0	0	0	0	0	0	0
Bacteria;Actinobacteria;Actinobacteria;Micrococcales;Microbacteriaceae;Schumannella;	0	0	0	0	0	0	0	0	0	0	0	0	0	0	0	0	0	0	0	0	0	0	0	0	0	0
Bacteria;Actinobacteria;Actinobacteria;Micrococcales;Microbacteriaceae;Subtercola;	0	0	0	0	0	0	0	0	0	0	0	0	0	0	0	0	0	0	0	0	0	0	0	0	0	0
Bacteria;Actinobacteria;Actinobacteria;Micrococcales;Microbacteriaceae;SV1-3;	0	0	0	0	0	0	0	0	0	0	0	0	0	0	0	0	0	0	0	0	0	0	0	0	0	0
Bacteria;Actinobacteria;Actinobacteria;Micrococcales;Microbacteriaceae;uncultured;	0	0	0	0	0	0	0	0	0	0	0	0	0	0	0	0	0	0	0	0	0	0	0	0	0	0
Bacteria;Actinobacteria;Actinobacteria;Micrococcales;Microbacteriaceae;XZXXH163;	0	0	0	0	0	0	0	0	0	0	0	0	0	0	0	0	0	0	0	0	0	0	0	0	0	0
Bacteria;Actinobacteria;Actinobacteria;Micrococcales;Microbacteriaceae;Yonghaparkia;	0	0	0	0	0	0	0	0	0	0	0	0	0	0	0	0	0	0	0	0	0	0	0	0	0	0
Bacteria;Actinobacteria;Actinobacteria;Micrococcales;Micrococcaceae;	0	0	0	0	0	0	0	0	0	0	0	0	0	0	0	0	0	0	0	0	0	0	0	0	0	0
Bacteria;Actinobacteria;Actinobacteria;Micrococcales;Micrococcaceae;Acaricomes;	0	0	0	0	0	0	0	0	0	0	0	0	0	0	0	0	0	0	0	0	0	0	0	0	0	0
Bacteria;Actinobacteria;Actinobacteria;Micrococcales;Micrococcaceae;Arthrobacter;	0	0	0	0	0	0	0	0	0	0	0	0	0	0	0	0	0	0	0	0	0	0	0	0	0	0
Bacteria;Actinobacteria;Actinobacteria;Micrococcales;Micrococcaceae;Auritidibacter;	0	0	0	0	0	0	0	0	0	0	0	0	0	0	0	0	0	0	0	0	0	0	0	0	0	0
Bacteria;Actinobacteria;Actinobacteria;Micrococcales;Micrococcaceae;Citricoccus;	0	0	0	0	0	0	0	0	0	0	0	0	0	0	0	0	0	0	0	0	0	0	0	0	0	0
Bacteria;Actinobacteria;Actinobacteria;Micrococcales;Micrococcaceae;Enteractinococcus;	0	0	0	0	0	0	0	0	0	0	0	0	0	0	0	0	0	0	0	0	0	0	0	0	0	0
Bacteria;Actinobacteria;Actinobacteria;Micrococcales;Micrococcaceae;Garicola;	0	0	0	0	0	0	0	0	0	0	0	0	0	0	0	0	0	0	0	0	0	0	0	0	0	0
Bacteria;Actinobacteria;Actinobacteria;Micrococcales;Micrococcaceae;Glutamicibacter;	0	0	0	0	0	0	0	0	0	0	0	0	0	0	0	0	0	0	0	0	0	0	0	0	0	0
Bacteria;Actinobacteria;Actinobacteria;Micrococcales;Micrococcaceae;Haematomicrobium;	0	0	0	0	0	0	0	0	0	0	0	0	0	0	0	0	0	0	0	0	0	0	0	0	0	0
Bacteria;Actinobacteria;Actinobacteria;Micrococcales;Micrococcaceae;Kocuria;	0	0	0	0	0	0	0	0	0	0	0	0	0	0	0	0	0	0	0	0	0	0	0	0	0	0
Bacteria;Actinobacteria;Actinobacteria;Micrococcales;Micrococcaceae;Micrococcus;	0	0	0	0	0	0	0	0	0	0	0	0	0	0	0	0	0	0	0	0	0	0	0	0	0	0
Bacteria;Actinobacteria;Actinobacteria;Micrococcales;Micrococcaceae;Neomicrococcus;	0	0	0	0	0	0	0	0	0	0	0	0	0	0	0	0	0	0	0	0	0	0	0	0	0	0
Bacteria;Actinobacteria;Actinobacteria;Micrococcales;Micrococcaceae;Nesterenkonia;	0	0	0	0	0	0	0	0	0	0	0	0	0	0	0	0	0	0	0	0	0	0	0	0	0	0
Bacteria;Actinobacteria;Actinobacteria;Micrococcales;Micrococcaceae;Paenarthrobacter;	0	0	0	0	0	0	0	0	0	0	0	0	0	0	0	0	0	0	0	0	0	0	0	0	0	0
Bacteria;Actinobacteria;Actinobacteria;Micrococcales;Micrococcaceae;Paeniglutamicibacter;	0	0	0	0	0	0	0	0	0	0	0	0	0	0	0	0	0	0	0	0	0	0	0	0	0	0
Bacteria;Actinobacteria;Actinobacteria;Micrococcales;Micrococcaceae;Pseudarthrobacter;	0	0	0	0	0	0	0	0	0	0	0	0	0	0	0	0	0	0	0	0	0	0	0	0	0	0
Bacteria;Actinobacteria;Actinobacteria;Micrococcales;Micrococcaceae;Pseudoglutamicibacter;	0	0	0	0	0	0	0	0	0	0	0	0	0	0	0	0	0	0	0	0	0	0	0	0	0	0
Bacteria;Actinobacteria;Actinobacteria;Micrococcales;Micrococcaceae;Renibacterium;	0	0	0	0	0	0	0	0	0	0	0	0	0	0	0	0	0	0	0	0	0	0	0	0	0	0
Bacteria;Actinobacteria;Actinobacteria;Micrococcales;Micrococcaceae;Rothia;	0	0	0	0	0	0	0	0	0	0	0	0	0	0	0	0	0	0	0	0	0	0	0	0	0	0
Bacteria;Actinobacteria;Actinobacteria;Micrococcales;Micrococcaceae;Sinomonas;	0	0	0	0	0	0	0	0	0	0	0	0	0	0	0	0	0	0	0	0	0	0	0	0	0	0
Bacteria;Actinobacteria;Actinobacteria;Micrococcales;Micrococcaceae;Tersicoccus;	0	0	0	0	0	0	0	0	0	0	0	0	0	0	0	0	0	0	0	0	0	0	0	0	0	0
Bacteria;Actinobacteria;Actinobacteria;Micrococcales;Micrococcaceae;uncultured;	0	0	0	0	0	0	0	0	0	0	0	0	0	0	0	0	0	0	0	0	0	0	0	0	0	0
Bacteria;Actinobacteria;Actinobacteria;Micrococcales;Micrococcaceae;Yaniella;	0	0	0	0	0	0	0	0	0	0	0	0	0	0	0	0	0	0	0	0	0	0	0	0	0	0
Bacteria;Actinobacteria;Actinobacteria;Micrococcales;Micrococcaceae;Zhihengliuella;	0	0	0	0	0	0	0	0	0	0	0	0	0	0	0	0	0	0	0	0	0	0	0	0	0	0
Bacteria;Actinobacteria;Actinobacteria;Micrococcales;Micrococcales Incertae Sedis;	0	0	0	0	0	0	0	0	0	0	0	0	0	0	0	0	0	0	0	0	0	0	0	0	0	0
Bacteria;Actinobacteria;Actinobacteria;Micrococcales;Micrococcales Incertae Sedis;Luteimicrobium;	0	0	0	0	0	0	0	0	0	0	0	0	0	0	0	0	0	0	0	0	0	0	0	0	0	0
Bacteria;Actinobacteria;Actinobacteria;Micrococcales;Micrococcales Incertae Sedis;Timonella;	0	0	0	0	0	0	0	0	0	0	0	0	0	0	0	0	0	0	0	0	0	0	0	0	0	0
Bacteria;Actinobacteria;Actinobacteria;Micrococcales;Promicromonosporaceae;	0	0	0	0	0	0	0	0	0	0	0	0	0	0	0	0	0	0	0	0	0	0	0	0	0	0
Bacteria;Actinobacteria;Actinobacteria;Micrococcales;Promicromonosporaceae;Cellulosimicrobium;	0	0	0	0	0	0	0	0	0	0	0	0	0	0	0	0	0	0	0	0	0	0	0	0	0	0
Bacteria;Actinobacteria;Actinobacteria;Micrococcales;Promicromonosporaceae;Isoptericola;	0	0	0	0	0	0	0	0	0	0	0	0	0	0	0	0	0	0	0	0	0	0	0	0	0	0
Bacteria;Actinobacteria;Actinobacteria;Micrococcales;Promicromonosporaceae;Krasilnikoviella;	0	0	0	0	0	0	0	0	0	0	0	0	0	0	0	0	0	0	0	0	0	0	0	0	0	0
Bacteria;Actinobacteria;Actinobacteria;Micrococcales;Promicromonosporaceae;Myceligenerans;	0	0	0	0	0	0	0	0	0	0	0	0	0	0	0	0	0	0	0	0	0	0	0	0	0	0
Bacteria;Actinobacteria;Actinobacteria;Micrococcales;Promicromonosporaceae;Promicromonospora;	0	0	0	0	0	0	0	0	0	0	0	0	0	0	0	0	0	0	0	0	0	0	0	0	0	0
Bacteria;Actinobacteria;Actinobacteria;Micrococcales;Promicromonosporaceae;uncultured;	0	0	0	0	0	0	0	0	0	0	0	0	0	0	0	0	0	0	0	0	0	0	0	0	0	0
Bacteria;Actinobacteria;Actinobacteria;Micrococcales;Promicromonosporaceae;Xylanibacterium;	0	0	0	0	0	0	0	0	0	0	0	0	0	0	0	0	0	0	0	0	0	0	0	0	0	0
Bacteria;Actinobacteria;Actinobacteria;Micrococcales;Promicromonosporaceae;Xylanimicrobium;	0	0	0	0	0	0	0	0	0	0	0	0	0	0	0	0	0	0	0	0	0	0	0	0	0	0
Bacteria;Actinobacteria;Actinobacteria;Micrococcales;Promicromonosporaceae;Xylanimonas;	0	0	0	0	0	0	0	0	0	0	0	0	0	0	0	0	0	0	0	0	0	0	0	0	0	0
Bacteria;Actinobacteria;Actinobacteria;Micrococcales;Rarobacteraceae;	0	0	0	0	0	0	0	0	0	0	0	0	0	0	0	0	0	0	0	0	0	0	0	0	0	0
Bacteria;Actinobacteria;Actinobacteria;Micrococcales;Rarobacteraceae;Rarobacter;	0	0	0	0	0	0	0	0	0	0	0	0	0	0	0	0	0	0	0	0	0	0	0	0	0	0
Bacteria;Actinobacteria;Actinobacteria;Micrococcales;Ruaniaceae;	0	0	0	0	0	0	0	0	0	0	0	0	0	0	0	0	0	0	0	0	0	0	0	0	0	0
Bacteria;Actinobacteria;Actinobacteria;Micrococcales;Ruaniaceae;Haloactinobacterium;	0	0	0	0	0	0	0	0	0	0	0	0	0	0	0	0	0	0	0	0	0	0	0	0	0	0
Bacteria;Actinobacteria;Actinobacteria;Micrococcales;Ruaniaceae;Ruania;	0	0	0	0	0	0	0	0	0	0	0	0	0	0	0	0	0	0	0	0	0	0	0	0	0	0
Bacteria;Actinobacteria;Actinobacteria;Micrococcales;Sanguibacteraceae;	0	0	0	0	0	0	0	0	0	0	0	0	0	0	0	0	0	0	0	0	0	0	0	0	0	0
Bacteria;Actinobacteria;Actinobacteria;Micrococcales;Sanguibacteraceae;Sanguibacter;	0	0	0	0	0	0	0	0	0	0	0	0	0	0	0	0	0	0	0	0	0	0	0	0	0	0
Bacteria;Actinobacteria;Actinobacteria;Micrococcales;uncultured;	0	0	0	0	0	0	0	0	0	0	0	0	0	0	0	0	0	0	0	0	0	0	0	0	0	0
Bacteria;Actinobacteria;Actinobacteria;Micromonosporales;	0	0	0	0	0	0	0	0	0	0	0	0	0	0	0	0	0	0	0	0	0	0	0	0	0	0
Bacteria;Actinobacteria;Actinobacteria;Micromonosporales;Micromonosporaceae;	0	0	0	0	0	0	0	0	0	0	0	0	0	0	0	0	0	0	0	0	0	0	0	0	0	0
Bacteria;Actinobacteria;Actinobacteria;Micromonosporales;Micromonosporaceae;Actinocatenispora;	0	0	0	0	0	0	0	0	0	0	0	0	0	0	0	0	0	0	0	0	0	0	0	0	0	0
Bacteria;Actinobacteria;Actinobacteria;Micromonosporales;Micromonosporaceae;Actinoplanes;	0	0	0	0	0	0	0	0	0	0	0	0	0	0	0	0	0	0	0	0	0	0	0	0	0	0
Bacteria;Actinobacteria;Actinobacteria;Micromonosporales;Micromonosporaceae;Actinorhabdospora;	0	0	0	0	0	0	0	0	0	0	0	0	0	0	0	0	0	0	0	0	0	0	0	0	0	0
Bacteria;Actinobacteria;Actinobacteria;Micromonosporales;Micromonosporaceae;Allocatelliglobosispora;	0	0	0	0	0	0	0	0	0	0	0	0	0	0	0	0	0	0	0	0	0	0	0	0	0	0
Bacteria;Actinobacteria;Actinobacteria;Micromonosporales;Micromonosporaceae;Asanoa;	0	0	0	0	0	0	0	0	0	0	0	0	0	0	0	0	0	0	0	0	0	0	0	0	0	0
Bacteria;Actinobacteria;Actinobacteria;Micromonosporales;Micromonosporaceae;Catellatospora;	0	0	0	0	0	0	0	0	0	0	0	0	0	0	0	0	0	0	0	0	0	0	0	0	0	0
Bacteria;Actinobacteria;Actinobacteria;Micromonosporales;Micromonosporaceae;Catelliglobosispora;	0	0	0	0	0	0	0	0	0	0	0	0	0	0	0	0	0	0	0	0	0	0	0	0	0	0
Bacteria;Actinobacteria;Actinobacteria;Micromonosporales;Micromonosporaceae;Catenuloplanes;	0	0	0	0	0	0	0	0	0	0	0	0	0	0	0	0	0	0	0	0	0	0	0	0	0	0
Bacteria;Actinobacteria;Actinobacteria;Micromonosporales;Micromonosporaceae;Couchioplanes;	0	0	0	0	0	0	0	0	0	0	0	0	0	0	0	0	0	0	0	0	0	0	0	0	0	0
Bacteria;Actinobacteria;Actinobacteria;Micromonosporales;Micromonosporaceae;Dactylosporangium;	0	0	0	0	0	0	0	0	0	0	0	0	0	0	0	0	0	0	0	0	0	0	0	0	0	0
Bacteria;Actinobacteria;Actinobacteria;Micromonosporales;Micromonosporaceae;Hamadaea;	0	0	0	0	0	0	0	0	0	0	0	0	0	0	0	0	0	0	0	0	0	0	0	0	0	0
Bacteria;Actinobacteria;Actinobacteria;Micromonosporales;Micromonosporaceae;Jishengella;	0	0	0	0	0	0	0	0	0	0	0	0	0	0	0	0	0	0	0	0	0	0	0	0	0	0
Bacteria;Actinobacteria;Actinobacteria;Micromonosporales;Micromonosporaceae;Krasilnikovia;	0	0	0	0	0	0	0	0	0	0	0	0	0	0	0	0	0	0	0	0	0	0	0	0	0	0
Bacteria;Actinobacteria;Actinobacteria;Micromonosporales;Micromonosporaceae;Longispora;	0	0	0	0	0	0	0	0	0	0	0	0	0	0	0	0	0	0	0	0	0	0	0	0	0	0
Bacteria;Actinobacteria;Actinobacteria;Micromonosporales;Micromonosporaceae;Luedemannella;	0	0	0	0	0	0	0	0	0	0	0	0	0	0	0	0	0	0	0	0	0	0	0	0	0	0
Bacteria;Actinobacteria;Actinobacteria;Micromonosporales;Micromonosporaceae;Micromonospora;	0	0	0	0	0	0	0	0	0	0	0	0	0	0	0	0	0	0	0	0	0	0	0	0	0	0
Bacteria;Actinobacteria;Actinobacteria;Micromonosporales;Micromonosporaceae;Phytohabitans;	0	0	0	0	0	0	0	0	0	0	0	0	0	0	0	0	0	0	0	0	0	0	0	0	0	0
Bacteria;Actinobacteria;Actinobacteria;Micromonosporales;Micromonosporaceae;Phytomonospora;	0	0	0	0	0	0	0	0	0	0	0	0	0	0	0	0	0	0	0	0	0	0	0	0	0	0
Bacteria;Actinobacteria;Actinobacteria;Micromonosporales;Micromonosporaceae;Pilimelia;	0	0	0	0	0	0	0	0	0	0	0	0	0	0	0	0	0	0	0	0	0	0	0	0	0	0
Bacteria;Actinobacteria;Actinobacteria;Micromonosporales;Micromonosporaceae;Planosporangium;	0	0	0	0	0	0	0	0	0	0	0	0	0	0	0	0	0	0	0	0	0	0	0	0	0	0
Bacteria;Actinobacteria;Actinobacteria;Micromonosporales;Micromonosporaceae;Plantactinospora;	0	0	0	0	0	0	0	0	0	0	0	0	0	0	0	0	0	0	0	0	0	0	0	0	0	0
Bacteria;Actinobacteria;Actinobacteria;Micromonosporales;Micromonosporaceae;Polymorphospora;	0	0	0	0	0	0	0	0	0	0	0	0	0	0	0	0	0	0	0	0	0	0	0	0	0	0
Bacteria;Actinobacteria;Actinobacteria;Micromonosporales;Micromonosporaceae;Pseudosporangium;	0	0	0	0	0	0	0	0	0	0	0	0	0	0	0	0	0	0	0	0	0	0	0	0	0	0
Bacteria;Actinobacteria;Actinobacteria;Micromonosporales;Micromonosporaceae;Rhizocola;	0	0	0	0	0	0	0	0	0	0	0	0	0	0	0	0	0	0	0	0	0	0	0	0	0	0
Bacteria;Actinobacteria;Actinobacteria;Micromonosporales;Micromonosporaceae;Rugosimonospora;	0	0	0	0	0	0	0	0	0	0	0	0	0	0	0	0	0	0	0	0	0	0	0	0	0	0
Bacteria;Actinobacteria;Actinobacteria;Micromonosporales;Micromonosporaceae;Salinispora;	0	0	0	0	0	0	0	0	0	0	0	0	0	0	0	0	0	0	0	0	0	0	0	0	0	0
Bacteria;Actinobacteria;Actinobacteria;Micromonosporales;Micromonosporaceae;Spirilliplanes;	0	0	0	0	0	0	0	0	0	0	0	0	0	0	0	0	0	0	0	0	0	0	0	0	0	0
Bacteria;Actinobacteria;Actinobacteria;Micromonosporales;Micromonosporaceae;Stackebrandtia;	0	0	0	0	0	0	0	0	0	0	0	0	0	0	0	0	0	0	0	0	0	0	0	0	0	0
Bacteria;Actinobacteria;Actinobacteria;Micromonosporales;Micromonosporaceae;uncultured;	0	0	0	0	0	0	0	0	0	0	0	0	0	0	0	0	0	0	0	0	0	0	0	0	0	0
Bacteria;Actinobacteria;Actinobacteria;Micromonosporales;Micromonosporaceae;Verrucosispora;	0	0	0	0	0	0	0	0	0	0	0	0	0	0	0	0	0	0	0	0	0	0	0	0	0	0
Bacteria;Actinobacteria;Actinobacteria;Micromonosporales;Micromonosporaceae;Virgisporangium;	0	0	0	0	0	0	0	0	0	0	0	0	0	0	0	0	0	0	0	0	0	0	0	0	0	0
Bacteria;Actinobacteria;Actinobacteria;Micromonosporales;Micromonosporaceae;Wangella;	0	0	0	0	0	0	0	0	0	0	0	0	0	0	0	0	0	0	0	0	0	0	0	0	0	0
Bacteria;Actinobacteria;Actinobacteria;Micromonosporales;Micromonosporaceae;Xiangella;	0	0	0	0	0	0	0	0	0	0	0	0	0	0	0	0	0	0	0	0	0	0	0	0	0	0
Bacteria;Actinobacteria;Actinobacteria;PeM15;	0	0	0	0	0	0	0	0	0	0	0	0	0	0	0	0	0	0	0	0	0	0	0	0	0	0
Bacteria;Actinobacteria;Actinobacteria;Propionibacteriales;	0	0	0	0	0	0	0	0	0	0	0	0	0	0	0	0	0	0	0	0	0	0	0	0	0	0
Bacteria;Actinobacteria;Actinobacteria;Propionibacteriales;Nocardioidaceae;	0	0	0	0	0	0	0	0	0	0	0	0	0	0	0	0	0	0	0	0	0	0	0	0	0	0
Bacteria;Actinobacteria;Actinobacteria;Propionibacteriales;Nocardioidaceae;Actinopolymorpha;	0	0	0	0	0	0	0	0	0	0	0	0	0	0	0	0	0	0	0	0	0	0	0	0	0	0
Bacteria;Actinobacteria;Actinobacteria;Propionibacteriales;Nocardioidaceae;Aeromicrobium;	0	0	0	0	0	0	0	0	0	0	0	0	0	0	0	0	0	0	0	0	0	0	0	0	0	0
Bacteria;Actinobacteria;Actinobacteria;Propionibacteriales;Nocardioidaceae;Flindersiella;	0	0	0	0	0	0	0	0	0	0	0	0	0	0	0	0	0	0	0	0	0	0	0	0	0	0
Bacteria;Actinobacteria;Actinobacteria;Propionibacteriales;Nocardioidaceae;Kribbella;	0	0	0	0	0	0	0	0	0	0	0	0	0	0	0	0	0	0	0	0	0	0	0	0	0	0
Bacteria;Actinobacteria;Actinobacteria;Propionibacteriales;Nocardioidaceae;Marmoricola;	0	0	0	0	0	0	0	0	0	0	0	0	0	0	0	0	0	0	0	0	0	0	0	0	0	0
Bacteria;Actinobacteria;Actinobacteria;Propionibacteriales;Nocardioidaceae;Mumia;	0	0	0	0	0	0	0	0	0	0	0	0	0	0	0	0	0	0	0	0	0	0	0	0	0	0
Bacteria;Actinobacteria;Actinobacteria;Propionibacteriales;Nocardioidaceae;Nocardioides;	0	0	0	0	0	0	0	0	0	0	0	0	0	0	0	0	0	0	0	0	0	0	0	0	0	0
Bacteria;Actinobacteria;Actinobacteria;Propionibacteriales;Nocardioidaceae;Tenggerimyces;	0	0	0	0	0	0	0	0	0	0	0	0	0	0	0	0	0	0	0	0	0	0	0	0	0	0
[truncated: 12,730 more rows]

## Sheet: Coverage_by_phyla
	Altiarchaeota	Asgards	Crenarchaeota	Diapherotrites	Euryarchaeota	Hadesarchaeaeota	Hydrothermarchaeota	Korarchaeota	Nanoarchaeaeota	Thaumarchaeota	uncultured
[truncated: 23 more rows]

[truncated: 1 more sheets: Legend]
