# Supplementary material for: Newly designed 16S rRNA metabarcoding primers amplify diverse and novel archaeal taxa from the environment
Source: Environ Microbiol Rep. 2018 Sep 12;11(4):487–94. doi: 10.1111/1758-2229.12684 (PMC6618113; doi:10.1111/1758-2229.12684)
Supplement: Supplementary file 8 — Table S5. Results of Blast searches of Archaea OTU representative sequences uncovered in this study against those in SILVA and MG data sets. [file EMI4-11-487-s008.xlsx]

## Sheet: Supplementary Table S4
		Best blast match (SILVA and MG)					Taxonomy (SILVA)
Novel_taxon	Representative sequence name	Hit name	Score	E-value	Overlap length	Identity(%)	Domain	Phylum	Class	Order	Family	Genus		Sequence
None	SSU1ArF_806rB_260057	186 ENA|OBAT01006113|OBAT01006113.1	700	0	699	100	Archaea(100)	Euryarchaeota(100)	Thermoplasmata(100)	Methanomassiliicoccales(100)	Methanomassiliicoccaceae(100)	uncultured(100)		CGGCCACCGCTATTGGAATTCGATTAAGACATGCGAGTTGAGAGTCGTAAGGACTCGGCAGACCGCTCAGTAACACGCGGATAACATGCCCTTGGGTGGAGGATAACCTCGGGAAACTGAGAATAATACTCCATAGATCTACTATGCTGGAACGCTTGTAGGTCCAAAACTCCGGTGCCCAAGGATTGGTCTGCGGCGTATCAGGTTGTAGTGGGTGTAACGGACCCACTAGCCAGTGACGCGTAAGGGCCTTGAGAGAGGGAGCCCTGAGATGGACTCTGAGACATGAGTCCAGGCCCTACGGGGCGCAGCAGTCGCGAAAACTTCACAATGGGGGAAACCCCGATGAGGGAATTCCAAGTGTCAGCACATTGTGTTGACTGTTCCCCTGTCTAAAAA…
None	SSU1ArF_SSU520R_203007	2621 ENA|OBAT01040312|OBAT01040312.1	480	0	479	100	Archaea(100)	Nanoarchaeaeota(100)	Woesearchaeia(100)	Woesearchaeia_or(100)	Woesearchaeia_fa(100)	Woesearchaeia_ge(100)		AGGCTGCTGCTATTGGAGTTCGATTTAGCCATGCAAGTCAAGGGGACGCAAGTCACCGGCACACTGCTCAGTAACACGTCGTTAACCTAACCTAGAGTCTGGGATAGCCTTGGGAAACTGAGGGTAAACCCGGATAGGGAAATTCTTCTGGAATGATTTTTTCCTTAAAAGCAATGCTTTGGGATGGGACGGCGGCCGATTAGGCTGTTGGCGGGGTAACGGCCCACCAAACCAATTATCGGTATGGGCCCTGGAAGGGGGAGCCCAGAGAGGGGCACTGAAATACTGGCCCCAGCCCTAAGGGGTGCAGCAGGCGCGAAAACTTTACAATGCACGCAAGTGCGATAAGGGAACTTCAAGTGCTTATGTTTTACATAAGCTTTTGCCAAAGGCAAGGTC…
None	SSU1ArF_SSU1492ngs_77846	1953 ENA|OBAT01032354|OBAT01032354.1	1410	0	1417	99	Archaea(100)	Asgardaeota(100)	Lokiarchaeia(100)	Lokiarchaeia_or(100)	Lokiarchaeia_fa(100)	Lokiarchaeia_ge(100)		ATCCGACTGCTATTTGGGTGAGATTAAGCCATGCAAGTTGTATGGGATACCTAAAGTTCCCATGGCACACTGCTCAGTAACACATGATCAACTTACCCTATGGAGAAAAATAACCTCGGGAAACTGAGGATAATATTTCATAGTTGAAAAGGCTTGGAAAAGTTTTTCAACGAAATGGGTAAGATAAATGGTTCTTATCTGCCATAGGATAGGATTGTGGTCGATTATGGTAGTTGGTGAGGTAATGGCTCACCAAGCCGATAATCGATAGGGGCCGTGAGAGCGGGAGCCCCGAGATGGGTACTGAGACAACGACCCAGGCCTTACGAGGCGCAGCAGGCGCGAAACCTCCGCAATACACGAAAGTGTGACGGGGTTACCCAAAGTGTCCAATTTTGG…
None	SSU1ArF_SSU1492ngs_100304	56 ENA|OBAT01001620|OBAT01001620.1	1381	0	1407	99	Archaea(100)	Euryarchaeota(100)	Methanomicrobia(100)	Methanosarcinales(100)	Methanosarcinaceae(100)	Methanosarcina(100)		AGGTTACTGCTATCGGTGTTCGCCTAAGCCATGCGAGTCATATGTAGCAATACATGGCGTACTGCTCAGTAACACGTGGATAACCTGCCCTTGGGTCCGGCATAACCCCGGGAAACTGGGGATAATTCCGGATAACGCATATATGCTGGAATGCTTTATGCGTAAAATGGATTCGTCTGCCCAAGGATGGGTCTGCGGCCTATCAGGTAGTAGTGGGTGTAATGTACCTACTAGCCTACGACGGGTACGGGTTGTGAGAGCAAGAGCCCGGAGATGGATTCTGAGACATGAATCCAGGCCCTACGGGGCGCAGCAGGCGCGAAAACTTTACAATGCGGGAAACCGTGATAAGGGGACACCGAGTGCCAGCGTCATACGCTGGCTGTCCGGGTGTGTAAA…
None	SSU1ArF_SSU1492ngs_246735	3523 AJ133791.IWQSpeci_99.93_Archaea;Euryarchaeota;Methanomicrobia;Methanosarcinales;Methanosaetaceae;Methanosaeta;	1395	0	1402	99	Archaea(100)	Euryarchaeota(100)	Methanomicrobia(100)	Methanosarcinales(100)	Methanosaetaceae(100)	Methanosaeta(100)		AGGTTACTGCTATCGAGATTCGACTAAGCCATGCGAGTTGAATGTTCTTCGTGAACATGGCGGACTGCTCAGTAACACGTGGACAACCTACCCTTCGGTCCGGCATAATCCTGGGAAACTGGGGATAATTCCGGATAGGTCACAGATGTTGGAATGCTCTGTGGCTCAAAGCTCCGGCGCCGAAGGATGGGTCTGCGGCCTATCAGGGTTGTAGTGGGTGTAACGTACCTACTAGCCTACGACGGGTACGGGTTGTGAGAGCAAGAGCCCGGAGATGGATTCTGAGACACGAATCCAGGCCCTACGGGGTGCAGCAGGCGCGAAAACTTTACAATGCGGGAAACCGTGATAAGGGAATCTCGAGTGCCAGCATATAATGTTGGCTGTCCAGATGCCTAA…
None	SSU1ArF_SSU1492ngs_124970	1792 ENA|OBAT01030136|OBAT01030136.1	1405	0	1406	99	Archaea(100)	Euryarchaeota(100)	Methanomicrobia(100)	Methanosarcinales(100)	Methanosaetaceae(100)	Methanosaeta(100)		AGGTTACTGCTATCGGGGTTCGACTAAGCCATGCGAGTCGAATGTCCGCAAGGACATGGCGAACTGCTCAGTAACACGTGGATAACCTACCCTCAGGACCGGTATAACCCCGGGAAACTGGGTATAATACCGGATATTGGGCGAAGGCTGGAATGCATCGCCCAAGAAAGCTCCGGCGCCCGAGGATGGGTCTGCGTCCTATCAGGGTAGTAGTGGGTGTAACGTACCTACTAGCCTACGACGGGTACGGGTTGTGAGAGCAAGAGCCCGGAGATGGATTCTGAGACACGAATCCAGGCCCTACGGGGTGCAGCAGGCGCGAAAACTTTACAATGCCGGCAACGGCGATAAGGGAACCTCGAGTGCCAGGTTACAAATCTGGCTGTCGCGATGCCTAAA…
None	SSU1ArF_SSU1492ngs_187748	3707 AY570686.Unc0gvjb_94.94_Archaea;Euryarchaeota;Methanomicrobia;Methanosarcinales;Methanosarcinaceae;Methanolobus;	1372	0	1401	99	Archaea(100)	Euryarchaeota(100)	Methanomicrobia(100)	Methanosarcinales(100)	Methanosarcinaceae(100)	Methanolobus(100)		CGGTCACTGCTATCAGTGTTCGACTAAGCCATGCGAGTCAAATGTTCTTCGTGAACATGGCGTACTGCTCAGTAACACGTGGACAACCTGCCCTAAGGTCTGGAATAACCCCGGGAAACTGGGGATAATACCGGATAAGCCATAGATGCTGGAATGCTCTGTGGTTAAAAGCTCCGGCGCCTTAGGATGGATCTGCGGCCTATCAGGTAGTAGTGGGTGTAATGTACCTACTAGCCTACGACGGGTACGGGTTGTGAGAGCAAGAGCCCGGAGATGGATTCTGAGACATGAATCCAGGCCCTACGGGGCGCAGCAGGCGCGAAAACTTTACAATGCGGGAAACCGCGATAAGGGGACACTGAGTGCCAGCACCATGTGTTGGCTGTCCGCATGTATAAA…
None	SSU1ArF_SSU1492ngs_238769	0 ENA|OBAT01000036|OBAT01000036.1	1402	0	1403	99	Archaea(100)	Euryarchaeota(100)	Methanomicrobia(100)	Methanosarcinales(100)	Methanosaetaceae(100)	Methanosaeta(100)		AGGTTACTGCTATCGAGGTTCGACTAAGCCATGCGAGTCGAATGTAGCAATACATGGCGTACTGCTCAGTAACACGTGGACAACCTACCCTTAGGTCGGGGATAAACCCGGGAAACTGGGTATAATACCCGATAGATCTCGACTGCTGGAATGCATCGAGATCGAAAGCTCCGGCGCCTAAGGATGGGTCTGCGGCCTATCAGGTAGTAGTGGGTGTAGCGTACCTACTAGCCTACGACGGGTACGGGTTGTGAGAGCAAGAGCCCGGAGATGGATTCTGAGACACGAATCCAGGCCCTACGGGGTGCAGCAGGCGCGAAAACTTTACAATGCTGGAAACAGCGATAAGGGGACCTCGAGTGCCAGGTTACAAATCTGGCTGTCGTGATGCCTAAAAAG…
None	SSU1ArF_SSU1492ngs_215072	2252 ENA|OBAT01035957|OBAT01035957.1	1381	0	1402	99	Archaea(100)	Euryarchaeota(100)	Thermoplasmata(99)	uncultured(92)	uncultured_fa(92)	uncultured_ge(92)		CGGCCACCGCTATTGGGTTTCGCTTAAGCCATGCGAGTCGAGAGGGTTCGGCCCTCGGCAGACTGCTCAGTAACACGTGGAGAACTTGCCCTACGCTGGAGAATACCCTCGGGAAACTGAGTCTAATACTCCATAGTCCCGCCGTCCTGGAACGGTGGTGGGATCAAAGCTCCGGCGGCGTAGGATAGCTCTGCGGCCTATCAGGTCGTAGCGAGGGTAACGTCCTCGCTAGCCTTCGACGGGTATGGGTGTTGGGAGACATCGCCCAGAGATGGATTCTGAGACACGAATCCAGGTCCTACGGGACGCAGCAGGCGCGAAAACTGCACAATGTGGGAAACCACGATGCGGGAAACCCAAGTGCCAGCACTATGTGTTGGCTGTCCTCGACTGTTTGTA…
None	SSU1ArF_SSU1492ngs_110282	1505 ENA|OBAT01026794|OBAT01026794.1	1394	0	1401	99	Archaea(100)	Euryarchaeota(100)	Thermoplasmata(100)	Methanomassiliicoccales(100)	Methanomassiliicoccaceae(100)	uncultured(100)		CGGCCACCGCTATTGGAATACGATTAAGACATGCGAGTCGAGAGACATCTGGTCTCGGCAGACCGCTCAGTAACACGTGGACAACATGCCCTTGGGTGGGGGATAACCTCGGGAAACTGAGACTAATACCCCATAGACCTAGGATGCTGGAATGCTTCTAGCTCTAAAGCTCCGGCGCCCAAGGATTGGTCTGCGGCCTATCAGGTAGTAGTGGGTGTAACGGACCCACTAGCCTATGACGGGTATGGGCCTTGAAAGAGGGAGCCCAGAGATGGACTCTGAGACATGAGTCCAGGCCCTACGGGGTGCAGCAGTCGCGAAAACTTCGCAATGGGAGCAATCCCGACGAGGGGATTCCAAGTGCCAGCACTTAGTGTTGGCTGTTCTCCTGTCTAAAAA…
None	SSU1ArF_SSU1492ngs_135785	2352 ENA|OBAT01036989|OBAT01036989.1	1388	0	1401	99	Archaea(100)	Nanoarchaeaeota(100)	Woesearchaeia(100)	Woesearchaeia_or(100)	Woesearchaeia_fa(100)	Woesearchaeia_ge(100)		AGGTCGCTGCTATCAGAGTTCGACTTAGCTAAGCTAGTCATGGGGCCGCAAGGCACCGGCAAACAGTTCCGTAACACGTCGTTAATCTACCCTTAAGTCTGGGATAGCCTTGGGAAACTGAGGATAAACCCGGATAGATGATTGGTGCTGGAATGCTCTTTCATCGAAAGGCAACGCTTCAGGATGAGACGGCGGCCGATTAGGTCGTTGGTGGGGTAATGGCCCACCAAGCCAACGATCGGTAGGGGCCCTGAAAGGGGTAGCCCCGAGGAGGACACTGAGATAAGGGTCCTGACTCTACGGAGTATAGCAAGCGCGAAAACTTTACAATACACGAAAGTGTGATAAGGGAACTCTGAGTGCTCATGCATTGCATGGGCTTTTGCCTAGTGTAAATAG…
None	SSU1ArF_SSU1492ngs_171871	314 ENA|OBAT01009708|OBAT01009708.1	1371	0	1400	99	Archaea(100)	Thaumarchaeota(100)	Nitrososphaeria(100)	Nitrososphaerales(100)	Nitrososphaeraceae(100)	Nitrososphaeraceae_ge(100)		ACCCGACTGCTATCAGAGTGGGACTAAGCCATGCGAGTCAACGTAGTAATACGTGGCATACGGCTCAGTAACACGTAGTCAACATGCCCAGGGGACGTGGATAACCTCGGGAAACTGAGGATAAACCGCGATAGGCCATAATTCCTGGAATGGTTTATGACTGAAACCTACATGGCCCCTGGATTGGACTGCGGCCGATCAGGCTGTTGGTGAGGTAATGGCCCACCAAACCTGTAACCGGTACGGGCTCTGAGAGGAGAAGCCCGGAGATGGGCACTGAGACAAGGGCCCAGGCCCTATGGGGCGCAGCAGGCGCGAAACCTCTGCAATAGGCGAAAGCCTGACAGGGTTACTCTGAGTGGTTCCCGCTAAGGGGATCTTTTGGCACCTCTAAAAATG…
None	SSU1ArF_SSU1492ngs_87330	767 ENA|OBAT01017428|OBAT01017428.1	1381	0	1400	99	Archaea(100)	Thaumarchaeota(100)	Nitrososphaeria(100)	Nitrososphaerales(100)	Nitrososphaeraceae(100)	unclassified		ACCCGACTGCTATCAGAGTGGGACTAAGCCATGCGAGTCAACATAGCAATATGTGGCATACGGCTCAGTAACACGTAGTCAACATGCCCAGGGGACGTGGATAACCTCGGGAAACTGAGGATAAACCGCGATAAGTCACTACTTCTGGAATGGGTAATGACTCAAATCTATATGGCCCCTGGATTGGACTGCGGCCGATCAGGCTGTTGGTGAGGTAATGGCCCACCAAACCTGTAACCGGTACGGGCTCTGAGAGGAGGAGCCCGGAGATGGGCACTGAGACAAGGGCCCAGGCCCTATGGGGCGCAGCAGGCGCGAAACCTCTGCAATAGGCGAAAGCTTGACAGGGTTACTCTGAGTGATTTCCGTTAAGGAAATCTTTTGGCATCTCTAAAAATG…
None	SSU1ArF_SSU1492ngs_98493	93 ENA|OBAT01002765|OBAT01002765.1	1382	0	1400	99	Archaea(100)	Thaumarchaeota(100)	Nitrososphaeria(100)	Nitrososphaerales(100)	Nitrososphaeraceae(100)	Nitrososphaeraceae_ge(100)		ACCCGACTGCTATCAGAGTGGGATTAAGCCATGCGAGTTAACGTAGCAATACGTGGCATACGGCTCAGTAACACGTAGTCAACATGCCCAGGGGACGTGGATAACCTCGGGAAACTGAGGCTAAACCGCGATAGGCCAAGATTTCTGGAATGGATCATGGCTTAAATCTATATGGCCCCTGGATTGGACTGCGGCCGATCAGGCTGTTGGTGAGGTAATGGCCCACCAAACCTGTAACCGGTACGGGCTCTGAGAGGAGGAGCCCGGAGATGGGCACTTAGACAAGGGCCCAGGCCCTATGGGGCGCAGCAGGCGCGAAACCTCTGCAATAAGCGAAAGCTTGACAGGGTTACTCTGAGTGATTTCCGCTAAGGAAGTCTTTTGGCACCTCTAAAAATG…
None	SSU1ArF_SSU1492ngs_98594	3548 KF975577.Unc05fvr_95.28_Archaea;Thaumarchaeota;Nitrososphaeria;Nitrososphaerales;Nitrososphaeraceae;	1379	0	1396	99	Archaea(100)	Thaumarchaeota(100)	Nitrososphaeria(100)	Nitrososphaerales(100)	Nitrososphaeraceae(100)	Nitrososphaeraceae_ge(100)		ACCCGACTGCTATCAGAGTGGGACTAAGCCATGCGAGTCAACGTAGAAATACGTGGCAAACGGCTCAGTAACACGTAGTCAACATGCCCAGGGGACGTGGATAACCTCGGGAAACTGAGGATAAACCGCGATAGGCCATGATTTCTGGAATGGTTCATGGCCGAAATCTATATGGCCCCTGGATTGGACTGCGGCCGATCAGGCTGTTGGTGAGGTAATGGCCCACCAAACCTGTAACCGGTACGGGCTCTGAGAGGAGGAGCCCGGAGATGGGCACTGAGACAAGGGCCCAGGCCCTATGGGGCGCAGCAGGCGCGAAATCTCTGCAATAGGCGAAAGCTTGACAGGGTTACTCTGAGTGATTCCCGCTAAGGGGATCTTTTGGCACCTTTAAAAATG…
None	SSU1ArF_SSU1492ngs_252262	4254 JN398040.UncA8294_92.57_Archaea;Euryarchaeota;Thermoplasmata;Methanomassiliicoccales;Methanomassiliicoccaceae;Methanomassiliicoccus;	1369	0	1394	99	Archaea(100)	Euryarchaeota(100)	Thermoplasmata(100)	Methanomassiliicoccales(100)	Methanomassiliicoccaceae(100)	Methanomassiliicoccus(100)		CGGCCACCGCTATTGGAATACGATTAAGACATGCGAGTCGAGAGACGTAAGGTCTCGGCGGACCGCTCAGTAACACGTGGATAACATGCCCTAAGGTGGGGGATAATCTCGGGAAACTGAGGGTAATACCCCATAGGTCTGATATGCTGGAATGCTTTCAGGCCGAAAACTCCGGTGCCTTAGGATTGGTCTGCGGTCTATCAGGCAGTAGTGGGTGTAACGGACCCACTAGCCCGTGACGGATATGGGCCTTGAGAGAGGGAGCCCAGAGATGGACTCTGAGACATGAGTCCAGGCCCTACGGGGCGCAGCAGTCGCGAAAACTTCGCAATGGGGGCAACCCCGACGAGGGAATTCCAAGTGCCAGCACTTTGTGTTGGCTGTTCTCCTGTCTAAAAA…
None	SSU1ArF_SSU1492ngs_296667	188 ENA|OBAT01006165|OBAT01006165.1	1381	0	1400	99	Archaea(100)	Euryarchaeota(100)	Thermoplasmata(100)	Methanomassiliicoccales(100)	Methanomassiliicoccaceae(100)	uncultured(100)		CGGCCACCGCTATTGGAATTCGATTAAGACATGCGAGTCGAGAGACGTAAGGTCTCGGCGGACCGCTGAGTAACACGCGGATAACATGCCCTAAGGTGGAGGATAACCTCGGGAAACTGAGAATAATACTCCATAGATCTAGGATGCTGGAACGCTTCTAGATCCAAAACTCCGGTGCCTTAGGATTGGTCTGCGGCGTATCAGGTTGTAGTGGGTGTAACGTACCTACTAGCCTATGACGCGTATGGGCCTTGAGAGAGGAAGCCCACAGATGGACTCTGAGACATGAGTCCAGGCCCTACGGGGCGCAGCAGTCGCGAAAACTTCACAATGGGAGCAATCCCGATGAGGGAATTCCAAGTGCTAGCACTATGTGTTAGCTGTTCTTTTGTCTAAAAA…
None	SSU1ArF_SSU1492ngs_6078	1645 ENA|OBAT01028489|OBAT01028489.1	1377	0	1400	99	Archaea(100)	Nanoarchaeaeota(100)	Woesearchaeia(100)	Woesearchaeia_or(100)	Woesearchaeia_fa(100)	Woesearchaeia_ge(100)		AGGTCGCTGCTATCAGAGTTCGACTTAGCTAAGCTAGTCATGGGGTCGCAAGACACCGGCGGAAAGTTCCGTAACACGTCGTTAATCTACCCTAAGGATGGGGATAACCTTGGGAAACTGAGGGTAACACCCGATATGGGATTGGTGCTGGAATGCTCTTTCCTTTAAACGTAAGGCCTTAGGATGAGACGGCGGCCGATTAGGTTGTTGGTGGGGTAATGGCCCACCAAGCCCGCGATCGGTAGGGGCCTTGAAAGAGGTAGCCTCGAGGAGGACACTGAGATAAGGGTCCTGACTCTACGGAGTATAGCAAGCGCGAAAACTTTACAATACACGAAAGTGTGATAAGGGAACTCTGAGTGCTCATACATAGTATGGGCTTTTGCCATGTGTAAATAG…
None	SSU1ArF_SSU1492ngs_232431	3468 EU155936.UncAr279_96.08_Archaea;Euryarchaeota;Methanomicrobia;Methanomicrobiales;Methanoregulaceae;Methanoregula;	1373	0	1394	99	Archaea(100)	Euryarchaeota(100)	Methanomicrobia(100)	Methanomicrobiales(100)	Methanoregulaceae(100)	Methanoregula(100)		AGGCCACTGCTATCGGAGTTCGATTAAGCCATGCGAGTCGAGAGGTGCAAGACCTCGGCATACTGCTCAGTAACACGTGGACAACCTACCCTATGGAGGGGGATAACCCCGGGAAACTGGGGATAATACCCCATAGACTATGAATGCTGGAATGCTTTGTAGTTGAAAGGTCCGCCACCATAGGATGGGTCTGCGGCCGATTAGGTTGTTGTTGGGGTAACGGCCCAACAAGCCTGTAATCGGTACGGGTTGTGGGAGCAAGAGCCCGGAGATGGATTCTGAGACACGAATCCAGGCCCTACGGGGCGCAGCAGGCGCGAAAACTTTACAATGCGGGAAACCGTGATAAGGGAACTCCGAGTGCCCGTAAAATCGGGCTGTCCATCTGTTTAAATCACA…
None	SSU1ArF_1000R_235325	530 ENA|OBAT01013632|OBAT01013632.1	973	0	984	99	Archaea(100)	Crenarchaeota(100)	Bathyarchaeia(100)	Bathyarchaeia_or(100)	Bathyarchaeia_fa(100)	Bathyarchaeia_ge(100)		ACCCCACTGCTATCGGGATAGGACTAAGACATGCTAGTCGAGCGCCTTCCAGCCACGAAGAAGGCGCGGCACACAGCTCAGTAACACGTGGCTAACCTGCCCTCGGGACGAGAACACCCCCGGGAAACTGGGGCTAATTCTCGATAGGCGAAGAACTCTGGAATGAGTCTTTACCCAAAAGACGTTTAGATCATGCTTCTAGGCGTCGCCCAAGGATGGGGCCGCGACCGATCAGGTAGTTGGTGAGGCAATGGCTCACCAAGCCTTTAACCGGTGCGGGCCGTGGGAGCGGGAGCCCGGAGATGGGCACTGAGACAAGGGCCCAGGCCCTACGGGGCGCAGCAGTCGCGAAAACTTTGCAATAAGCGAAAGCTTGACAGGGCTATCCCGAGTGCCATC…
None	SSU1ArF_SSU1000ArR_281398	98 ENA|OBAT01002885|OBAT01002885.1	976	0	984	99	Archaea(100)	Crenarchaeota(100)	Bathyarchaeia(100)	Bathyarchaeia_or(100)	Bathyarchaeia_fa(100)	Bathyarchaeia_ge(100)		ACCCCACTGCTATCGGGATAGGACTAAGACATGCTAGTCGTGCGCTTCCTAGCCAATTTGGGAGCGCGGCACACAGCTCAGTAACACGTGGCTAACCTGCCCTTGGGACGAGAACACCCCCGGGAAACTGGGGCTAATTCTCGATAGGTGAAGATCTCTGGAATGAGTTTTCGCTTAAAAGACGTTGGGGTTATGCTCTCCAGCGCCGCCCAAGGATGGGGCCGCGACCGATCAGGTTGTTGGTGAGGTAATGGCTCACCAAGCCTTTTACCGGTGCGGGCCGTGGGAGCGGGAGCCCGGAGATGGGCACTGAGACAAGGGCCCAGGCCCTACGGGGCGCAGCAGTCGCGAAAACTTTGCAATAAGCGAAAGCTTGACAGGGCTATCCCGAGTGCCATC…
None	SSU1ArF_1000R_162017	1772 ENA|OBAT01029987|OBAT01029987.1	973	0	983	99	Archaea(100)	Crenarchaeota(100)	Bathyarchaeia(100)	Bathyarchaeia_or(100)	Bathyarchaeia_fa(100)	Bathyarchaeia_ge(100)		ACCCCACTGCTATCGGGATAGGACTAAGACATGCTAGTTGAGCGCTTCCAGCCAACACGGGAGCGCAGCGCACAGCTCAGTAACACGTGGCTAATCTGCCCTTGGGACCGGAACACCCCCGGGAAACTGGGGCTAATTCTCGATAGGTGAAGAACTCTGGAATGAGTCTTTGCCAAAAAGACGTTTACGTTATGCTCGTAGACGTCGCCCAAGGATGAGGCCGCGACCGATCAGGTTGTTGGTGAGGTAATGGCTCACCAAGCCTTTTACCGGTGCGGGCCGTGAGAGCGGGAGCCCGGAGATGGGCACTGAGACAAGGGCCCAGGCCCTACGGGGCGCAGCAGTCGCGAAAACTTTGCAATACACGAAAGTGTGACAGGGCTATCCCGAGTGCCATCC…
None	SSU1ArF_SSU1000ArR_90293	2342 ENA|OBAT01036872|OBAT01036872.1	976	0	983	99	Archaea(100)	Crenarchaeota(100)	Bathyarchaeia(100)	Bathyarchaeia_or(100)	Bathyarchaeia_fa(100)	Bathyarchaeia_ge(100)		ACCATACTGCTATCGGGATGAGACTAAGCCATGCGAGTCATGCGCTCTCCAGCCATGTAGAGAGTGCGGCAGACGGCTCAATAACACGTAGCTAACCTGCCCTAAGGATGAGGATAACCCCGGGAAACTGGGGCTAATACTCAATAGACGGTAGTACCTGGAATGGTCATCCGCCTAAAGGGCGTTAGAAACATGCTTCTAACTTCGCCTTAGGATGGTGCTGCGGCCGATCAGGTTGTTGGTAGGGTAACGGCCTACCAAGCCTACAACCGGTACGGGCCCTGAGAGGGGGAGCCCGGAGATGGGAACTGAGACAAGGTCCCAGGTCCTACGGGGCGCAGCAGGCGCGAAAACTCCACAATGCACAAAAGTGTGATGGGGTCATCCCGAGTGCCGTCC…
None	SSU1ArF_1000R_175554	303 ENA|OBAT01009384|OBAT01009384.1	962	0	979	99	Archaea(100)	Crenarchaeota(100)	Bathyarchaeia(100)	Bathyarchaeia_or(100)	Bathyarchaeia_fa(100)	Bathyarchaeia_ge(100)		ACCCCACTGCTATCGGGATAGGACTAAGACATGCTAGTCGAGTGATTCAGGCAAAACGAGTCACGGCACACAGCTCAGTAACACGTGGCTAATCTGCCCTTAGGACGAGAACAACCCCGGGAAACTGGGGCTAACTCTCGATAGGCGAAGAACTCTGGAATGAGTCTTTACCTAAATAGTGCAACGTTATCCTCGTTGCATCGCCTAAGGATGAGGCCGCGACCGATCAGGTTGTTGGCGAGGTAATGGCTCACCAAGCCTTTTACCGGTGCGGGCCGTGAGAGCGGGAGCCCGGAGATGGGCACTGAGACAAGGGCCCAGGCCCTACGGGGCGCAGCAGTCGCGAAAACTTTGCAATAAGCGAAAGCTTGACAGGGCTATCCCGAGTGCCATCCGCTG…
None	SSU1ArF_SSU1000ArR_185690	1139 ENA|OBAT01022498|OBAT01022498.1	976	0	979	99	Archaea(100)	Crenarchaeota(100)	Bathyarchaeia(100)	Bathyarchaeia_or(100)	Bathyarchaeia_fa(100)	Bathyarchaeia_ge(100)		ACCCCACTGCTATCGGGATAGGACTAAGACATGCTAGTCGAGTGACTCAGGCAAAACGAGTCACGGCACACAGCTCAGTAACACGTGGCTAATCTGCCCTTGGGACTAGAACAACCCCGGGAAACTGGGGCTAACTCTAGATAGGTGAAGAACTCTGGAATGAGTCTTTGCCTAAATAGGTTCACGTTATCCTCGTGAACTTGCCCAAGGATGAGGCCGCGACCGATCAGGTTGTTGGCGAGGTAATGGCTCACCAAGCCTTTTACCGGTGCGGGCCGTGGGAGCGGGAGCCCGGAGATGGGTACTGAGACAAGGACCCAGGCCCTACGGGGCGCAGCAGTCGCGAAACCTTTGCAATACACGAAAGTGTGACAGGGCTATCCCGAGTGCCATCCGCTG…
None	SSU1ArF_1000R_167497	4641 FPLM01008713.GJ6Z4111_92.7_Archaea;Euryarchaeota;Thermoplasmata;Methanomassiliicoccales;Methanomassiliicoccaceae;uncultured;	949	0	952	99	Archaea(100)	Euryarchaeota(100)	Thermoplasmata(100)	Methanomassiliicoccales(100)	Methanomassiliicoccaceae(100)	uncultured(100)		CGGCCACCGCTATTGGAATTCGATTAAGACATGCGAGTCGAGAGTCGTAAGGACTCGGCGGACCGCTCAGTAACACGCGGATAACATGCCCTAAGGTGGAGGATAATCTCGGGAAACTGAGGATAATACTCCATAGATCTAGAATGCTGGAATGCTTTTAGGTCGAAAACTCCGGTGCCTTAGGATTGGTCTGCGGCGTATCAGGTCGTAGTGGGTGTAATGGACCCACTAGCCGATGACGCGTATGGGCCTTGAGAGAGGAAGCCCAGAGATGGACTCTGAGACATGAGTCCAGGCCCTACGGGGCGCAGCAGTCGCGAAAACTTCACAATGGGGGCAACCCCGATGAGGGAATTCCAAGTGCTAGCACTTTTTGTGTTAGCTGTTCTATTGTCTAAA…
None	SSU1ArF_1000R_289117	250 ENA|OBAT01007910|OBAT01007910.1	934	0	951	99	Archaea(100)	Thaumarchaeota(100)	Nitrososphaeria(100)	Nitrososphaerales(100)	Nitrososphaeraceae(100)	Nitrososphaeraceae_ge(100)		ACCCGACTGCTATCAGAGTGAGATTAAGCCATGCGAGTCAACGTAGCAATGCGTGGCGTACGGCTCAGTAACACGTAGTCAACATGCCCAGGGGATGTGGATAATCTCGGGAAACTGAGGGTAAACCGCAATAGGTCAAGATTTCTGGAATGATTCTTGATTCAAATCTATATGGCCTCTGGATTGGACTGCGGCCGATCAGGCTGTTGGTGAGGTAATGGCCCACCAAACCTATAACCGGTACGGGCTCTGAGAGGAGAAGCCCGGAGATGGGCACTGAGACAAGGGCCCAGGTCCTATGGGGCGCAGCAGGCGCGAAACCTCTGCAATAGGCGAAAGCTTGACAGGGTTACTCTGAGTGATTTTCGCTAAGAAAATCTTTTGGCACCTCTAAAAATG…
None	SSU1ArF_SSU1000ArR_139863	3810 JF304138.UncAr767_95.7_Archaea;Thaumarchaeota;Nitrososphaeria;Nitrososphaerales;Nitrososphaeraceae;	934	0	948	99	Archaea(100)	Thaumarchaeota(100)	Nitrososphaeria(100)	Nitrososphaerales(100)	Nitrososphaeraceae(100)	Nitrososphaeraceae_ge(100)		ACCCGACTGCTATCAGAGTGGGACTAAGCCATGCGAGTTAACGTAGCAATACGTGGCACACGGCTCAGTAACACGTGGTCAACATACCCAGAGGACGTGGATAACCTCGGGAAACTGAGGATAAACCGCGATAGACCATAATATCTGGAATGATTTATGGTTCAAATCTATATGGCCTCTGGATTGGACTGCGGCCGATCAGGCTGTTGGTGAGGTAATGGCCCACCAAACCTGAAACCGGTACGGGCTCTGAGAGGAGAAGCCCGGAGATGGGCACTGAGACAAGGGCCCAGGCCCTATGGGGCGCAGCAGGCGCGAAACCTTTGCAATAGGCGAAAGCCTGACAAGGTTACTCTGAGTGATCTCCGCTAAGGAAATCTTTTGACACCTCTAAAAATG…
None	SSU1ArF_SSU1000ArR_61724	3121 ENA|OBAT01046069|OBAT01046069.1	928	0	947	99	Archaea(100)	Nanoarchaeaeota(100)	Woesearchaeia(100)	Woesearchaeia_or(100)	Woesearchaeia_fa(100)	Woesearchaeia_ge(100)		AGAGTGCTGCTATTGGGATTCGATTAAGCCATGCAAGTCTTCTAGCAATAGAGGCGGAAGGCTCAGTAACACGTCGTTAATCTGCCCTAAGGTCAGGGATACCTACGGGAAACTGTTGTTAATACCTGATAAGGAATGTATACTGGAATGTTTCATTCTCCAAACTCGAGCCTTAGGATGAGACGGCGGCCGATTAGGCTGTTGGCGGTGTAACGGACCACCAAACCTTAGATCGGTACGGGCCATGAGAGTGGTAGCCCGGAGAGGGACACTGAGATACTGGTCCCAGCCCTACGGGGTGCAGCAGGCGCGAAACCTCTTCAATGCACGCAAGTGTGAAAGGGGGATCCCAAGTGCTCAGGCTTAGCCTGGGCTTTTGCTATGTGTAAATAGCATGGC…
None	SSU1ArF_806rB_230376	1606 ENA|OBAT01028138|OBAT01028138.1	725	0	730	99	Archaea(100)	Crenarchaeota(100)	Bathyarchaeia(100)	Bathyarchaeia_or(100)	Bathyarchaeia_fa(100)	Bathyarchaeia_ge(100)		ACCCCACTGCTATCGGGACGGGACTAAGACATGCTAGTTGTGCGCCTTCAAGCTATGATGGAGGAGCAGCGTACAGCTCAGTAACACGTGGCCAATCTGCCCTTGGGAAGAGAATACCCCCGGGAAACTGGGACTAAATCTTAATAGGTGAAGAAACTTGGAATAGTTCATCACTCAAATAACGCGTAGATCATGCTTCTAGGCGTTGCCCAAGGATGGGGCCGCGACCGATCAGGTTGTTGGTGAGGTAATGGCCCACCAAGCCTTTGACCGGTACGGGCCGTGAGAGCGGTAGCCTGGAGATGGGTACTGAAACAAGGGCCCAGGTCCTACGGGACGCAGCAGTCACGAAAACTCCGCAATACACGAAAGTGTGACGGGGCCATCCCGAGTGCTTTC…
None	SSU1ArF_806rB_121742	2003 ENA|OBAT01033127|OBAT01033127.1	694	0	699	99	Archaea(100)	Euryarchaeota(100)	Thermoplasmata(83)	unclassified	unclassified	unclassified		CGGCCACCGCTATTGGGTTTCGCTTAAGCCATGCGAGTCGAGAGGGTTCGGCCCTCGGCAGACTGCTCAGTAACACGTGGAGAACTTGCCCTACGCTGGAGAATAATCTCGGGAAACTGAGGACAATGCTCCATAGCCTCGCCGTCCTGGAACGGTGGTGAGGTGAAAGCTCCGGCGGCGTAGGATAGCTCTGCGGCCTATCAGGTTGTAGCGAGGGTAACGTCCTCGCTAGCCTACGACGGGTATGGGTGTTGGGAGACATCGCCCAGAGATGGATTCTGAGACACGAATCCAGGCCCTACGGGGCGCAGCAGGCGCGAAAACTGCACAATGTGGGAAACCACGATGCGGGAAACCCAAGTGCCAGCGCTATGCGTTGGCTGTCCTCCAGTGTTCGTA…
None	SSU1ArF_806rB_301367	142 ENA|OBAT01004616|OBAT01004616.1	686	0	699	99	Archaea(100)	Euryarchaeota(100)	Thermoplasmata(100)	Methanomassiliicoccales(100)	Methanomassiliicoccaceae(100)	uncultured(100)		CGGCCACCGCTATTGGTATTCGATTAAGACATGCGAGTCGAGAGACGTAAGGTCTCGGCGGACCGCTGAGTAACACGCGGATAACATGCCCTGGGGTGGGGGATAATCACGGGAAACTGAGGATAATACCCCATAGGTTTAGGGTGCTGGAATGCTTCTAAGCTCAAAACTCCGGTGCCCCAGGATTGGTCTGCGGCTTATCAGGTTGTAGTGGGTGTAACGGACCCACTAGCCTATGACGAGTATGGGCCTTGAGAGAGGGAGCCCACAGATGGACTCTGAGACATGAGTCCAGGCCCTACGGGGCGCAGCAGTCGCGAAAACTTCACAATGGGAGAAATCCCGATGAGGGAATACCAAGTGCCAGCACTATGTGTTGGCTGTTCTCCTGTCTAAAAA…
None	SSU1ArF_806rB_68211	4 ENA|OBAT01000218|OBAT01000218.1	691	0	698	99	Archaea(100)	Thaumarchaeota(100)	Nitrososphaeria(100)	Nitrosotaleales(100)	Nitrosotaleaceae(100)	Candidatus_Nitrosotalea(100)		ACCTGACTGCTATCGGATTGGTACTAAGCCATGCGAGTCATTGTAGCAATACAAGGCGGACGGCTCAGTAACACGTAGTCAACCTAACTCGTGGACGTGGATAACCTCGGGAAACTGAGAATAAACCACGATAGATCATAGTGCCTGGAATGGCCTATGGTCCAAACAGTTTACTGCCATGGGATGGGACTGCGGCCTATCAGCTTGTTGGTGAGGTAATGGCCCACCAAGGCGATTACAGGTACGGGCTCTGAGAGGAGAAGCCCGGAGATGGGTACTGAGACACGGACCCAGGCCCTATGGGGCGCAGCAGGCGAGAAACCTTAGCAATGTGCGAAAGCACGACTGGGTCAGTCCGAGTGATTCCTGATAAAGGAGTCTTTTGCTTGTCCTAAAAGC…
None	SSU1ArF_SSU520R_195425	332 ENA|OBAT01010269|OBAT01010269.1	502	0	509	99	Archaea(100)	Crenarchaeota(100)	Bathyarchaeia(100)	Bathyarchaeia_or(100)	Bathyarchaeia_fa(100)	Bathyarchaeia_ge(100)		ACCCCACTGCTATCGGGATGGGACTAAGACATGCTAGTTAAGCGCTTTCCAGCCATGTGGAAGGTGCAGCGCACAGCTCAGTAACACGTGGCTAACCTGCCCTTGGGACGGGACCAACCCCGGGAAACTGGGGCTAATCCCCGATAGGTGAAGAACTCTGGAATGAGTCTTCGCCCAAAAGGCGTCAGATCATGCTTCTGGCGTCGCCCAAGGATGGGGCCGCGACCGATCAGGCTGTTGGTGAGGTAATGGCCCACCAAACCTATAACCGGTGCGGGCCGTGAGAGCGGGAGCCCGGAGATGGGCACTGAGACAAGGGCCCAGGTCCTACGGGGCGCAGCAGTCGCGAAACCTTTGCAATACACGAAAGTGTGACAGGGTCATCCCGAGTGCCGACCG…
None	SSU1ArF_SSU520R_270268	114 ENA|OBAT01003580|OBAT01003580.1	501	0	506	99	Archaea(100)	Crenarchaeota(100)	Bathyarchaeia(100)	Bathyarchaeia_or(100)	Bathyarchaeia_fa(100)	Bathyarchaeia_ge(100)		ACCCCACTGCTATCGGGATAGGACTAAGACATGCTAGTTGAGCGCTTCAGCTAAAAAGAGGCGCAGCGTACAGCTCAGTAACACGTGGCTAATCTGCCCTTAGGACGAGAACAACCCCGGGAAACTGGGGCTAACTCTCGATAGGTGAAGAACTCTGGAATGAGTCTTCGCCCAAAAAGCCTTACGTTATGCGCGTGAGGTTGCCTAAGGATGAGGCCGCGACCGATCAGGTTGTTGGTGAGGTAATGGCTCACCAAGCCTTTTACCGGTGCGGGCCGTGAGAGCGGGAGCCCGGAGATGGGCACTGAGACAAGGGCCCAGGCCCTACGGGGCGCAGCAGTCGCGAAAACTTTGCAATACACGAAAGTGTGACAGGGCTATCCCGAGTGCCATCCGCTG…
None	SSU1ArF_SSU520R_99017	1590 ENA|OBAT01027726|OBAT01027726.1	475	0	480	99	Archaea(100)	Euryarchaeota(100)	Thermoplasmata(100)	uncultured(100)	uncultured_fa(100)	uncultured_ge(100)		CGGTCACCGCTCTTGGAATCCGACTAAGCCATGCGAGTCGAGAGGGTTCGGCCCTCGGCATACTGCTCAGTAACACGTGGATAACCTACCCTAGGATGGGGGATAATCTCGGAAAACTGAGGATAATACCCCATAGGTCTGGGAGGCTGGAATGCATCCAGACTGAAAACTCCGGTGTCCTAGGATGGGTCTGCGGCCTATCAGGTTGTAGTGAGTGTAAAGGACTCACTAGCCGACAACGGGTACGGGCCATGGGAGTGGTAGCCCGGAGATGGATTCTGAGACACGAATCCAGGCCCTACGGGGCGCAGCAGGCGCGAAAACTTCGCAATGTGCGCAAGCGCGACGAGGGGATTCCAAGTGCATGCACTTAGTGTATGCTGTTTTCCAGTCTAAATA…
None	SSU1ArF_SSU520R_234428	1083 ENA|OBAT01021651|OBAT01021651.1	478	0	479	99	Archaea(100)	Nanoarchaeaeota(100)	Woesearchaeia(100)	Woesearchaeia_or(100)	Woesearchaeia_fa(100)	Woesearchaeia_ge(100)		AGGTCGCTGCTATCAGAGTTCGACTTAGCTAAGCTAGTCATGGGGTCGCAAGACACCGGCAAACAGTTCCGTAACACGTCGTTAATCTACCCTTTGGTCTGGAATAACCTTGGGAAACTGAGGGTAACACCGGATAGAAGATTGGTGCTGGAATGCTCTTTCTTCTAAAGGCAACGCCAAAGGATGAGACGGCGGCCGATTAGGTTGTTGGTGGGGTAATGGCCCACCAAGCCCACGATCGGTAGGGGCCCTGAAAGGGGTAGCCCCGAGGAGGACACTGAGATAAGGGTCCTGACTCTACGGAGTATAGCAAGCGCGAAAACTTTACAATACACGAAAGTGTGATAAGGGAACTCTGAGTGCTCATGCAATGCATGGGCTTTTGCTGTGTGTAAATAG…
None	SSU1ArF_SSU520R_193962	122 ENA|OBAT01004029|OBAT01004029.1	470	0	477	99	Archaea(100)	Euryarchaeota(100)	Methanomicrobia(100)	Methanomicrobiales(100)	unclassified	unclassified		AGGCCACTGCTATCGGGGTTCGATTAAGCCATGCGAGTCGAGAGGTGCAAGACCTCGGCATACTGCTCAGTAACACGTGGACAACCTACCCTAAGGAGGGGGATAACCCCGGAAAACTGGGGATAATACCCCATAGACTACAGAAGCTGGAATGCTCTGTAATCGAAAGGTCCGCCGCCTTAGGATGGGTCTGCGGCTGATTAGGTTGTTGTTGGGGTAACGGCCCAACAAGCCTGTAATCAGTACGGGTTGTGGGAGCAAGAACCCGGAGATGGATTCTGAGACACGAATCCAGGCCCTACGGGGCGCAGCAGGCGCGAAAACTTTACAATGCGAGAAATCGTGATAAGGGAACCCCGAGTGCCCGTAAATTCGGGCTGTTAATCTGTGTAAAAAGCA…
None	SSU1ArF_SSU468R_268318	4180 AB541645.Unc04je3_96.06_Archaea;Euryarchaeota;Methanomicrobia;Methanomicrobiales;Methanocorpusculaceae;Methanocorpusculum;	427	0	434	99	Archaea(100)	Euryarchaeota(100)	Methanomicrobia(100)	Methanomicrobiales(100)	Methanocorpusculaceae(100)	Methanocorpusculum(100)		AGGCCATTGCTATCAGGGTTTGACTAAGCCATGCGAGTCGAGAGGGTTCGGCCCTCGGCATACTGCTCAGTAACACGTGGTTAACCTGCCCTAAGGTGGTGAATACTCCCGGGAAACTGGGGCTAATGCACCATAGTGGATGCTTGTTGGAATACTGCATCCTCGAAAGATCCGTCGCCTTAGGATGGGACTGCGTCCGATTAGGTAGTTGGTGGGGTAACGGCCCACCAAGCCTGTCATCGGTACGGGTTGTGGGAGCAAGATCCCGGAGATGGATTCTGAGACATGAATCCAGGCCCTACGGGGCGCAGCAGGCGCGCAAACTTTACAATGCGAGCAATCGTGATAAGGAAACCCTGAGTGCCTGTTGATGCAGGCTGTTCATCTGTTTAAATTGCA…
None	SSU1ArF_SSU1492ngs_43486	350 ENA|OBAT01010695|OBAT01010695.1	1348	0	1407	98	Archaea(100)	Euryarchaeota(100)	Methanomicrobia(100)	Methanocellales(100)	Methanocellaceae(100)	unclassified		AGGTTACTGCTATCGGTGTTCGATTAAGCCATGCGAGTCGAGAGGCGTTATGGCCTCGGCGTACTGCTCAGTAACACGTGGACAACCTGCCCAAAGGTCCGGGATAACCCCGGGAAACTGGGGATAATACCGGATAAATCATGAGTACTGGAAGGTCTTGTGGTTGAAACTTCCGGGGCCTTTGGATGGGTCTGCGGCTGATTAGGTTGTTGCCGGTGTAACGTACCGTCAAGCCTGTAATCAGTACGGGTTGTGGGAGCAAGAGCCCGGAGATGGATTCTGAGACACGAATCCAGGCCCTACGGGGCGCAGCAGGCGCGAAAACTCTACAATGCAGGCAACTGCGATAGGGGAACATCGAGTGATACTCATCTTGGGTGTCTGTCCTCCCGTCTAAAA…
None	SSU1ArF_SSU1492ngs_252865	2941 ENA|OBAT01043752|OBAT01043752.1	1352	0	1405	98	Archaea(100)	Euryarchaeota(100)	Methanomicrobia(100)	Methanocellales(100)	Methanocellaceae(100)	Rice_Cluster_I(80)		AGGTCACTGCTATCGGTGTTCGATTAAGCCATGCGAGTCGAGAGGTGTAAGACCTCGGCGTACTGCTCAGTAACACGTGGATAACCTGCCCAAGAGTTCGGGATAACTCCGGGAAACTGGGGATAATACCGGATAGGCCACCTTTGTTGGAAGGCTTGGTGGTTTAAACTTGAGGGGCTTTTGGATGGGTCTGCGGCTGATTAGGTTGATGCCGGTGTAACGTACCGGCATGCCTGTAATCAGTACGGGTTGTGGGAGCAAGAGCCCGGAGATGGATTCTGAGACACGAATCCAGGCCCTACGGGGCGCAGCAGGCGCGAAAACTTTACAATGCAGGCAACTGCGATAAGGGAACATCGAGTGGCACGCAATTTGTGTGTCTGTCCACCCGTCTAAAAA…
None	SSU1ArF_SSU1492ngs_38009	1440 ENA|OBAT01026243|OBAT01026243.1	1373	0	1405	98	Archaea(100)	Nanoarchaeaeota(100)	Woesearchaeia(100)	Woesearchaeia_or(100)	Woesearchaeia_fa(100)	Woesearchaeia_ge(100)		AGTATGCTGCTATTGGGATTCGATTAAGCCATGCAAGTCTGAGGAGTCTTTCGGGATTCCTGGCAAAATGCTCAGTAACACGTCGATAATCTGCCCTTTGGTGAGGGATAACCTCGGGAAACTGAGGATAAAACCTTATAGGGGATAGTTTCTGGAATGATCTTTCCTTTAAACTACGGGCCAAAGGATGAGTCGGCGGCGGATTAGGTAGTTGGAGAGGTAAAGGCTCACCAAGCCTAAGATCCGTAGGGGCCGTGAGAGCGGTAGCCCCGAGAAGGACACTGAGACACTGGTCCTAGCCCTACGGGGTGCAGCAGGCGCGAAACCTCTACAATGCACGAAAGTGTGATAGGGGAATCCCAAGTGCTTACACAATGTGTAGGCTTTTGCCAAGAGTAA…
None	SSU1ArF_SSU1492ngs_183351	615 ENA|OBAT01014825|OBAT01014825.1	1356	0	1403	98	Archaea(100)	Thaumarchaeota(100)	Nitrososphaeria(100)	Nitrososphaerales(100)	Nitrososphaeraceae(100)	Nitrososphaeraceae_ge(100)		ACCCGACTGCTATCAGAGTGAGACTAAGCCATGCGAGTTAACGTATGAATAATACGTGGCGAACGGCTCAGTAACACGTAGTCAACATGCCCAGAGGACGTGGATAACCTCGGGAAACTGAGGATAAACCGCGATAGGTCATAACTACTGGAATGTGTTATGGCCGAAATCTACATGGCCTCTGGATTGGACTGCGGCCGATCAGGCTGTTGGTGAGGTAATGGCCCACCAAACCTGTTACCGGTACGGGCTCTGAGAGGAGGAGCCCGGAGATGGGCACTGAGACAAGGGCCCAGGCCCTATGGGGCGCAGCAGGCGCGAAACCTCTGCAATAGGCGAAAGCTTGACAGGGTTACTCTGAGTGATTCCCGCTAAGGGAATCTTTTGGCATCTCTAAAA…
None	SSU1ArF_SSU1492ngs_298958	99 ENA|OBAT01002895|OBAT01002895.1	1371	0	1404	98	Archaea(100)	Euryarchaeota(100)	Methanomicrobia(100)	Methanosarcinales(100)	Methanosaetaceae(100)	Methanosaeta(100)		AGGTTACTGCTATCGAGGTTCGACTAAGCCATGCGAGTCGAATGTAGCAATACATGGCGTACTGCTCAGTAACACGTGGACAACCTACCCTGAGGTCGGGGATAAACCCGGGAAACTGGGTATAATACCCGATAGATCTAGAATGCTGGAATGCTTTTAGATCTAAAGTTCCGACGCCTCAGGATGGGTCTGCGGCCTATCAGGGTAGTAGTAGGTGTAACGTACCTACTAGCCTACGACGGGTACGGGTTGTGAGAGCAAGAGCCCGGAGATGGATTCTGAGACACGAATCCAGGCCCTACGGGGTGCAGCAGGCGCGAAACCTTTACAATGCTGGCAACAGCGATAAGGGGACCTCGAGTGCCACGATACAATCGTGGCTGTCTAGTTGCCTAAAAA…
None	SSU1ArF_SSU1492ngs_127603	3015 ENA|OBAT01044629|OBAT01044629.1	1354	0	1403	98	Archaea(100)	Euryarchaeota(100)	Methanomicrobia(100)	Methanocellales(100)	Methanocellaceae(100)	Methanocella(100)		AGGTCACTGCTATCGGTGTCCGATTAAGCCATGCGAGTCGTGAGGGGTTATGCCCTCGGCGGACTGCTCAGTAACACGTGGATAACCTGCCCAAGGGTCCGGGATAACCCCGGGAAACTGGGGATAATACCGGATGGATCACTAGTGCTGGAATGCTTGGTGGTCGAAAGGTAACGCCCTTGGATGGGTCTGCGGCGGATTAGGTTGACGCCGGTGTAACGTACCGGCGTGCCTGTAATCCGTACGGGTTGTGGGAGCAAGAGCCCGGAGATGGATTCTGAGACACGAATCCAGGCCCTACGGGGCGCAGCAGGCGCGAAAACTCTACAATGCAGGCAACTGCGATAGGGGGACATCGAGTGGCATCCACCTTGGGTGCCTGTCCAACCGTCTAAAAAA…
None	SSU1ArF_SSU1492ngs_83968	181 ENA|OBAT01005959|OBAT01005959.1	1374	0	1403	98	Archaea(100)	Euryarchaeota(100)	Methanomicrobia(100)	Methanomicrobiales(100)	Rice_Cluster_II(100)	Rice_Cluster_II_ge(100)		AGGCCACTGCTATCGGGGTCCGATTAAGCCATGCGAGTCGAGAGGGGTAAAGCCCTCGGCGAACGGCTCAGTAACACGTGGATAACCTACCCTCAGATCTGGGATAACTCCGGGAAACTGGAGATAATACCGGATAATCCGTGAACGCTGGAATGCCTCACGGTTGAAAGCTTTAGCGTCTGAGGATGGGTCTGCGGCCGATTAGGTAGTTGCTGGGGTAACGTCCCAACAAGCCTATAATCGGTACGGGTTGTGAGAGCAAGAGCCCGGAGATGGATTCTGAGACACGAATCCAGGTCCTACGGGGCGCAGCAGGCGCGAAAACTTTACACTGCGCGAAAGCGCGATAAGGGGACCTCGAGTGCGTGCGCAATGCGTACGCTTTTCAGATGCCTAAAA…
None	SSU1ArF_SSU1492ngs_146235	2335 ENA|OBAT01036817|OBAT01036817.1	1359	0	1402	98	Archaea(100)	Euryarchaeota(100)	Thermoplasmata(99)	uncultured(85)	uncultured_fa(85)	uncultured_ge(85)		CGGCCACCGCTATTGGGTTTCGCTTAAGCCATGCGAGTCGAGAGGGTTCGGCCCTCGGCAGACTGCTCAGTAACACGTGGAGAACTTGCCCTAGGCTGGAGAATAATCTCGGGAAACTGAGGATAATGCTCCGTAGTCCATCCTTCCTGGAACGGTGGGTGGATCATAGCTCCGGCGGCCTAGGATAGCTCTGCGGCCTATCAGGTTGTAGCGAGGGTAACGTCCTCGCTAGCCTACGACGGGTATGGGTGTTGGGAGACATCGCCCAGAGATGGATTCTGAGACACGAATCCAGGCCCTACGGGGCGCAGCAGGCGCGAAAACTGCACAATGTGGGAAACCACGATGCGGGAAGCCCAAGTGCCAGCACTATGTGTTGGCTGTCCTCCAGTGTTTACA…
None	SSU1ArF_SSU1492ngs_257906	4703 EU155951.UncAr587_96.25_Archaea;Euryarchaeota;Methanomicrobia;Methanosarcinales;Methanosaetaceae;Methanosaeta;	1360	0	1397	98	Archaea(100)	Euryarchaeota(100)	Methanomicrobia(100)	Methanosarcinales(100)	Methanosaetaceae(100)	Methanosaeta(100)		AGGTTACTGCTATCGAGGTCCGACTAAGCCATGCGAGTCGAATGTAGCAATACATGGCGTACTGCTCAGTAACACGTGGACAACCTACCCTCAGCACGGGGATAAACCCGGGAAACTGGGTATAATACCCGATAGTTCTGGTTTGCTGGAATGCTATCAGGACGAAAGCTCCGGCGACTGAGGATGGGTCTGCGGCCTATCAGGTAGTAGTGGGTGTAATGTACCTACTAGCCTACGACGGGTACGGGTCGTGAGAGCGAGAGCCCGGAGATGGATTCTGAGACACGAATCCAGGCCCTACGGGGTGCAGCAGGCGCGAAAACTTTACAATGCTGGCAACAGCGATAAGGGGACCTCGAGTGCCAGGATACAATCTTGGCTGTCGCGATGCCTAAAAAG…
None	SSU1ArF_SSU1492ngs_271548	1515 ENA|OBAT01026909|OBAT01026909.1	1364	0	1401	98	Archaea(100)	Thaumarchaeota(100)	Nitrososphaeria(100)	Nitrososphaerales(100)	Nitrososphaeraceae(100)	Candidatus_Nitrososphaera(100)		ACCTGACTGCTATCAGAGTGGGACTAAGCCATGCGAGTCAACGCAGCAATGCGTGGCATACGGCTCAGTAACACGTAGTCAACATGCCCAAGGGACGTGGATAACCTCGGGAAACTGAGGATAAACCGCGATAGGCCAAGGTTTCTGGAATGGACAATGGCTGAAATCTACATGGCCCTTGGATTGGACTGCGGCCGATCAGGCTGTTGGTGAGGTAATGGCCCACCAAACCTATAACCGGTACGGGCTTTGAGAGAAGGAGCCCGGAGATGGGCACTGAGACAAGGGCCCAGGCCCTATGGGGCGCAGCAGGCGCGAAAACTCTGCAATAGGCGAAAGCTTGACAGGGTTACTCTGAGTGATGCCCGCTAAGGGCATCTTTTGGCACCTCTAAAAATG…
None	SSU1ArF_SSU1492ngs_36142	110 ENA|OBAT01003423|OBAT01003423.1	1360	0	1401	98	Archaea(100)	Thaumarchaeota(100)	Nitrososphaeria(100)	Nitrososphaerales(100)	Nitrososphaeraceae(100)	Nitrososphaeraceae_ge(100)		ACCCGACTGCTATCAGAGTGAGATTAAGCCATGCGAGTCAACGTAGCAATACGTGGCATACGGCTCAGTAACACGTAGTCAACATAACCAAAGGACGTGGATAAACTCGGGAAACTGAGGCTAAACCGCGATAGATCAAGATACCTGGAATGGTTTTTGATCAAAATCTATATGGCCTTTGGATTGGACTGCGTCCGATCAGGCTGTTGGTGAGGTAATGGCCCACCAAACCTATAACCGGTACGGGCTCTGAGAGGAGGAGCCCGGAGATGGGTACTGAGATAAGGACCCAGGCCCTATGGGGCGCAGCAGGCGCGAAACCTCTGCAATAGGCGAAAGCTTGACAGGGTTACTCTGAGTGACTTTCGTTAAGAAAGTCTTTTGACACCTCTAAAAATG…
None	SSU1ArF_SSU1492ngs_110080	26 ENA|OBAT01000842|OBAT01000842.1	1362	0	1401	98	Archaea(100)	Euryarchaeota(100)	Thermoplasmata(100)	Marine_Benthic_Group_D_and_DHVEG-1(100)	Marine_Benthic_Group_D_and_DHVEG-1_fa(100)	Marine_Benthic_Group_D_and_DHVEG-1_ge(100)		AGGTCACTGCTATTGGGATTCGACTAAGCCATGCGAGTCGTGAGGGTTCGGCCCTCGGCAGACGGCTCAGTAACACGTAGATAATTTGCCCTTAGGTGGAGGATACCCTCGGAAAACTGAGAATAATACTCCATAGATCTAGACTGCTGGAATGCTTTTAGATCGAAAGATTTATCGCCTAAGGATAAGTCTGCGGACTATCAGGTTGTAGTCAGGGTAACTACCTGACTAGCCTACGACGGATACGGGTTGTGAGAGCACTAGCCCGGAGATGATATCTGAGACACGATATCAGGCCCTACGGGGCGCAGCAGGCGCGAAAACTTCGCACTGTGCGAAAGCACGACGAGGGAATCCCAAGTGCTGGCTCGTAAGAGTCAGCTGTTTCTCTGTCTAAAA…
None	SSU1ArF_SSU1492ngs_163163	3536 AJ535123.UncCre96_100_Archaea;Thaumarchaeota;Nitrososphaeria;Nitrososphaerales;Nitrososphaeraceae;	1344	0	1396	98	Archaea(100)	Thaumarchaeota(100)	Nitrososphaeria(100)	Nitrososphaerales(100)	Nitrososphaeraceae(100)	Nitrososphaeraceae_ge(100)		ACCCGACTGCTATCAGAGTGGGACTAAGCCATGCGAGTCAACGTAGCAATGCGTGGCGAACGGCTCAGTAACACGTAGTCAACATGCCCAGGGGACGTGGATAACCTCGGGAAACTGAGATTAAACCGCGATAGGTCAAGATTTCTGGAATGGATCGTGTCTTAAATCTACATGGCCCCTGGATTGGACTGCGGCCGATCAGGCTGTTGGTGAGGTAATGGCCCACCAAACCTATAACCGGTACGGGCTCTGAGAGGAGAAGCCCGGAGATGGGCACTGAGACAAGGGCCCAGGCCCTATGGGGCGCAGCAGGCGCGAAACCTCTGCAATGGGCGAAAGCCTGACAGGGTTACTCTGAGTGATTTCCGCTAAGGAGATCTTTTGGCAGCTCTAAAAATG…
None	SSU1ArF_SSU1492ngs_16545	4633 FJ705104.UncAr250_95.56_Archaea;Thaumarchaeota;Nitrososphaeria;Nitrososphaerales;Nitrososphaeraceae;	1342	0	1396	98	Archaea(100)	Thaumarchaeota(100)	Nitrososphaeria(100)	Nitrososphaerales(100)	Nitrososphaeraceae(100)	Nitrososphaeraceae_ge(100)		ACCCGACTGCTATCAGAGTGGGACTAAGCCATGCGAGTTAACGTAGCAATACGTGGCATACGGCTCAGTAACACGTAGTCAACATGCCCAGGGGACGTGGATAACCTCGGGAAACTGAGGATAAACCGCGATAGGTCATGATTTCTGGAATGATTCGTGGCCTAAATCTATATGGCTCCTGGATTGGACTGCGGCCGATCAGGCTGTTGGTGAGGTAATGGCCCACCAAACCTGTTACCGGTACGGGCTCTGAGAGGAGGAGCCCGGAGATGGGCACTGAGACAAGGGCCCAGGCCCTATGGGGCGCAGCAGGCGCGAAATCTCTGCAATAGGCGAAAGCCTGACAGGGTTACTCTGAGTGGTTTCCGCTAAGGGAACCTTTTGGCACCTCTACAAATG…
None	SSU1ArF_SSU1492ngs_34628	3488 FJ784309.UncAr951_97.53_Archaea;Thaumarchaeota;Nitrososphaeria;Nitrososphaerales;Nitrososphaeraceae;	1365	0	1396	98	Archaea(100)	Thaumarchaeota(100)	Nitrososphaeria(100)	Nitrososphaerales(100)	Nitrososphaeraceae(100)	Nitrososphaeraceae_ge(100)		ACCCGACTGCTATCAGAATAGGACTAAGCCATGCGAGTTAACGTAGCAATACGTGGCATACGGCTCAGTAACACGTAGTCAACATGCCCAGGGGACGTGGATAACCTCGGGAAACTGAGGATAAACCGCGATAGGTCATAATATCTGGAATGATTTATGGCTCAAATCTACATGGCCCCTGGATTGGACTGCGACCGATCAGGCTGTTGGTGAGGTAATGGCCCACCAAACCTAAAACCGGTACGGGCTCTGAGAGGAGAAGCCCGGAGATGGGCACTGAGACAAGGGCCCAGGCCCTATGGGGCGCAGCAGGCGCGAAAACTCTGCAATAAGCGAAAGCTTGACAGGGCTATTCTGAGTGATTTCCGCTAAGGAAGTCTTTTGGCACCTCTAAAAATG…
None	SSU1ArF_SSU1492ngs_126852	2106 ENA|OBAT01034351|OBAT01034351.1	1360	0	1399	98	Archaea(100)	Euryarchaeota(100)	Methanomicrobia(100)	Methanomicrobiales(100)	uncultured(100)	uncultured_ge(100)		AGGCCACTGCTATCGGAGTTCGATTAAGCCATGCGAGTCGAGAGGGGAAAGCCCTCGGCGTACTGCTCAGTAACACGTGGATAACCTGCCCTGCGGTGGGAAATAACCCCGGGAAACTGGGGATAATGTCCCATAGACTACGGATACTGGAATGTTCTGTAGTTCAAAGATTTATCGCCACAGGATGGGTCTGCGGCCGATTAGGTAGTTGTTGGGGTAACGGCCCAACAAGCCTTTGATCGGTACGGGTTGTGGGAGCAAGAGCCCGGAGATGGATTCTGAGACACGAATCCAGGCCCTACGGGGCGCAGCAGGCGCGAAAACTTTACAATGCGGGAAACCGTGATAAGGGAACTCCGAGTGTCCGTAAATGCGGACTGTCCGTATGTTTAAAAAGCA…
None	SSU1ArF_SSU1492ngs_141862	3434 EU591662.UncA5389_93.87_Archaea;Euryarchaeota;Methanomicrobia;Methanomicrobiales;Methanoregulaceae;Methanolinea;	1341	0	1394	98	Archaea(100)	Euryarchaeota(100)	Methanomicrobia(100)	Methanomicrobiales(100)	Methanoregulaceae(100)	Methanolinea(100)		AGGCCACTGCTATCGGGGTTCGATTAAGCCATGCGAGTCGAGAGGTGCAAGACCTCGGCATACTGCTCAGTAACACGTGGACAACCTACCCTGAGGAGGGGGATAACCCCGGAAAACTGGGGATAATACCCCATAGGCCAGGGATGCTGGAATGCCTCCTGGTTGAAAGGTCCGCCGCCTCAGGATGGGTCTGCGGCCGATTAGGTTGTTGTTGGGGTAACGGCCCAACAAGCCATTGATCGGTACGGGTTGTGGGAGCAAGAGCCCGGAGATGGATTCTGAGACACGAATCCAGGCCCTACGGGGCGCAGCAGGCGCGAAAACTTTACAATGCGAGAAATCGTGATAAGGGAACCCCGAGTGCCCGTAAATTCGGGCTGTCCATCAGTGTAAAAAACT…
None	SSU1ArF_1000R_60811	2794 ENA|OBAT01042154|OBAT01042154.1	948	0	984	98	Archaea(100)	Crenarchaeota(100)	Bathyarchaeia(100)	Bathyarchaeia_or(100)	Bathyarchaeia_fa(100)	Bathyarchaeia_ge(100)		ACCCCACTGCTATCGGGATGGGACTAAGACATGCTAGTCGCGCGCTTCCCAGCTATGTGGGAGGAGCGGCGTACAGCTCAGTAACACGTGGCTAACTTGCCCTTGGGACGGGAACACCCCCGGGAAACTGGGGCTAATTCTCGATAGGTGAAGAACTCTGGAATGAGTCTTCGCCTAAAAGCCTTCTAGATCATGCTTCTAGGTGGCGCCCAAGGATAGGGCCGCGACCGATCAGGTTGTTGGTGAGGTAATGGCTCACCAAGCCTATAACCGGTGCGGGCCGTGAGAGCGGGAGCCCGGAGATGGGCACTGAGACAAGGGCCCAGGTCCTACGGGGCGCAGCAGTCGCGAAAACTTTGCAATACACGAAAGTGTGACAGGGTCATCCCGAGTGCCGAC…
None	SSU1ArF_1000R_195574	3368 ENA|OBAT01048709|OBAT01048709.1	946	0	983	98	Archaea(100)	Thaumarchaeota(100)	Group_1.1c(100)	Group_1.1c_or(100)	Group_1.1c_fa(100)	Group_1.1c_ge(100)		ACCCGACTGCTATCGGATTGAGATTTAGCCATGCGAGTCGAACGTCCCCCTGTTGCGGGGGGCGTGGCGTACGGCTCAGTAACACGTAGTCAACCTGCCCTCGAGACGTGGATAACCCCGGGAAACTGGGATCAATTCCATGATAGGCCACCTCATCTGGAAGGAGAGACGGCTTAAAGGGGTGTGCGAGCTTCTTTTGTACATCTGCTCGAGGATGGGACTGCGACCGATCAGGCTGTTGGCGGGGTAATGGCCCACCAAACCTGTAACCGGTACGGGCCTTGAGAGAGGGGGCCCGGAGATGGACACTGAGAGAAGGGTCCAGGTCCTACGGGGCGCAGCAGGCGCGAAACCTTCGCAATGCGCGAAAGCGTGACGAGGTTAATCCGAGTGGTTCCC…
None	SSU1ArF_1000R_263540	3118 ENA|OBAT01046055|OBAT01046055.1	957	0	982	98	Archaea(100)	Thaumarchaeota(100)	Group_1.1c(100)	Group_1.1c_or(100)	Group_1.1c_fa(100)	Group_1.1c_ge(100)		ACCCGACTGCTATCGGATTGAGATTTAGCCATGCGAGTCGAACGTCCCCCTGTTGCGGGGGGCGTGGCGTACGGCTCAGTAACACGTAGTCAACCTGCCCTGGAGACAAGGACAACCCCGGGAAACTGGGATTAATCCTTGATAGGTCATCTCATCTGGAAGGAGAGATGGCTTAAAGGGGTACGCGGGCTTCTTCCGCGAATTCGCTCCAGGATGGGACTGCGTCCGATCAGGCTGTTGGCGGGGTAATGGCCCACCAAACCTGTAACCGGTACGGGCCTTGAGAGAGGTGGCCCGGAGATGGACACTGAGAGAAGGGTCCAGGTCCTACGGGGCGCAGCAGGCGCGAAACCTTCGCAATGCGCGAAAGCGTGACGAGGTTAATCCGAGTGACTTCCG…
None	SSU1ArF_1000R_289858	57 ENA|OBAT01001641|OBAT01001641.1	936	0	975	98	Archaea(100)	Crenarchaeota(100)	Bathyarchaeia(100)	Bathyarchaeia_or(100)	Bathyarchaeia_fa(100)	Bathyarchaeia_ge(100)		ACCCCACTGCTATCGGGATAGGACTAAGACATGCTAGTCGAGCGCGTCAGCAAGACGCGCGGCACACAGCTCAGTAACACGTGGCTAATCTGCCCTTAGGACGAGAACAACCCCGGGAAACTGGGGCTAACTCTCGATAGGCGAAGAACACTGGAATGTGTCTTCACCCAAATAGTGCAAGGTAATGCTCTTTGCATCGCCTAAGGATGAGGCCGCGGCCGATCAGGTTGTTGGTGAGGTAATGGCTCACCAAGCCTTTTACCGGTGCGGGCCGTGGGAGCGGGAGCCCGGAGATGGGTACTGAGACAAGGACCCAGGCCCTACGGGGCGCAGCAGTCGCGAAACCTTTGCAATAGGCGAAAGCCTGACAGGGCTATCCCGAGTGCCATCCGCTGAGGA…
None	SSU1ArF_SSU1000ArR_298610	1621 ENA|OBAT01028270|OBAT01028270.1	929	0	956	98	Archaea(100)	Nanoarchaeaeota(100)	Woesearchaeia(100)	Woesearchaeia_or(100)	Woesearchaeia_fa(100)	Woesearchaeia_ge(100)		CGGCTGCGGCTCTCTGATTTGCACTTAGACATGCAAGTCTTTTTGTTTCTTAGGAAGTGAAAGGCGAACTGCTCAGTAACACGTAGCTAACCTACCCTTAAGTCGAGGATACTCTCGGGAAACTGAGGTTAATACTCGATAGGAGATGTACCCTGGAATGATTCATCTCTCAAATTCGAGCTTAAGGATGGGGCTGCGGCGGATTAGGTTGTTGGCGGGGTAATAGCCCACCAAGCCTGTGATCCGTAAGGGCTCTTAGCGGAGAGGCCCTGAGAGGGAATCTGAGACACTATTCCCAGCCCTACGGGGTGCAGCAGTTAGGAATCTTCTGCAATGCGCGCAAGCGTGACAGATTGAGTCAGAGTGATTTTCATTTGAAAATCTTTTGCCAAATGCAAA…
None	SSU1ArF_SSU1000ArR_85651	2387 ENA|OBAT01037391|OBAT01037391.1	932	0	953	98	Archaea(100)	Nanoarchaeaeota(83)	Nanohaloarchaeia(83)	unclassified	unclassified	unclassified		AGGCCATTGCTATCCGAATTCGACTAAGCTATGCGAGCCGCGAGGGGTAAGCCCTCGGCGAACTGCTCCGTAATACGCAGATAACATACCCTTGGGAGGGGAATAATCTCGGGAAACTGAGGCTAATACCCCATAGGCATGAGGCACTGGAATGTCCATATGCTCAAAGCCACGGCGCCCAAGGATTGGTCTGCGCCCGATCAGGCTGTTGTTGGTGTAACGAACCAACAAACCGATAACCGGTACGGGTCATGGAAGTGAGGGCCCGGAGATGGATTCTGAGACATGAATCCAGGCACTATGGTGTGCAGCAAGCGCGAAACCTTTACAATGCATTCACGTGTGATAAGGGGATTCGGAGTGCTCCAGCAATGCTGGAGCTTTTGCCGACTGTAAACG…
None	SSU1ArF_1000R_194804	969 ENA|OBAT01020342|OBAT01020342.1	921	0	948	98	Archaea(100)	Nanoarchaeaeota(100)	Woesearchaeia(100)	Woesearchaeia_or(100)	Woesearchaeia_fa(100)	Woesearchaeia_ge(100)		AGATCGCTGCTATTGGAATTCGACTAAGCCATGCAAGTCTTCTAGTAATAGAGGCATAAGGCTCAGTAACACGTCGGTAACCTGCCCTAAGGTCAGGGATAACCTCGCGAAAGTGAGGGTAACACCTGATAGGGAAATTTTTCTGGAATGATTTTTTCCCAGAAACTTGTGCCTTAGGATGGGCCGGCGGCAGATTAGGCTGTTGGCGGTGTAACGGACCACCAAACCGAAGATCTGTACGGGCCATGAGAGTGGGAGCCCGGAGAGGGACACTGAGATACTGGTCCCAGCCCTACGGGGTGCAGCAGGCGCGAAACCTTTTCAATGCACGCAAGTGTGAGAAGGGAATTCCAAGTGCTCAAGTTTAACTTGGGCTTTTGTCAAGTGTAAAAAGCTTGG…
None	SSU1ArF_806rB_223187	3220 ENA|OBAT01047186|OBAT01047186.1	707	0	724	98	Archaea(99)	Diapherotrites(81)	Micrarchaeia(81)	Micrarchaeia_or(81)	Micrarchaeia_fa(81)	Micrarchaeia_ge(81)		AGGGCACCGCTATCGGATTGCTATTAAGCCATGCAAGTCTAGGGACCACGCTTGTGAGTCCCGGCGTACGGCTGAGTAACACGTAGTCAACCTGCCCCAAAGACGGGCATAACCTCGGGAAACTGAGGATAATTCCCGGTAAGCCAAGAAGTCTGGAACGACTCTTGACTGATACGAGTCCTTGAATTGTAGGGGATATTGCTTTGGGATGGGACTGCGGCTGATTAGCTAGTTGGCGAGGTAATGGCTCACCAAGGCGATAATCAGTAGGGGCTATGGGAGTAGGAGCCCCCAGACGGGCACTGAGACAAGGGCCCGAGCCCTACGGGGTGCAGCAGGCGAGAAACTTCCGCAATGCGCGAAAGCGTGACGGGGGTAGTCCGAGTGCTAGCCTAACGG…
None	SSU1ArF_SSU666ArR_133241	3457 AY667271.UncAr401_97.37_Archaea;Euryarchaeota;Methanomicrobia;Methanosarcinales;Methanosarcinaceae;Methanosarcina;	619	0	632	98	Archaea(100)	Euryarchaeota(100)	Methanomicrobia(100)	Methanosarcinales(100)	Methanosarcinaceae(100)	Methanosarcina(100)		AGGTTACTGCTATCGGTGTTCGCCTAAGCCATGCGAGTCATATGTTCTTCGTGAACATGGCGTACTGCTCAGTAACACGTGGATAACCTGCCCTTGGGTCCGGCATAACCCCGGGAAACTGGGGATAATTCCGGATAACGCACATATGCTGGAATGCTTTATGCGTAAAATGGATTCGTCTGCCCAAGGATGGGTCTGCGGCCTATCAGGTAGTAGTGGGTGTAATGTACCTACTAGCCAACAACGGGTACGGGTTGTGAGAGCAAGAGCCCGGAGATGGATTCTGAGACATGAATCCAGGCCCTACGGGGCGCAGCAGGCGCGAAAACTTTACAATGCGGGAAACCGTGATAAGGGGACACCGAGTGCCAGCATCATATGCTGGCTGTCCAGGTGTGT…
None	SSU1ArF_SSU666ArR_20034	3536 AJ535123.UncCre96_100_Archaea;Thaumarchaeota;Nitrososphaeria;Nitrososphaerales;Nitrososphaeraceae;	608	0	623	98	Archaea(100)	Thaumarchaeota(100)	Nitrososphaeria(100)	Nitrososphaerales(100)	Nitrososphaeraceae(100)	Nitrososphaeraceae_ge(100)		ACCCGACTGCTATCAGAGTGGGACTAAGCCATGCGAGTCGACGTAGCAATACGTGGCGAACGGCTCAGTAACACGTAGTCAACATGCCCAGGGGACGTGGATAATCTCGGGAAACTGAGAATAAACCACGATAGGTCACGATTTCTGGAATGGATCTTGGCTTAAATCTACATGGCCCCTGGATTGGACTGCGGCCGATCAGGCTGTTGGTGAGGTAATGGCCCACCAAACCTATAACCGGTACGGGCTCTGAGAGGAGGAGCCCGGAGATGGGCACTGAGACAAGGGCCCAGGCCCTATGGGGCGCAGCAGGCGCGAAACCTCTGCAATAGGCGAAAGCCTGACAGGGTTACTCTGAGTGATTCCCGCTAAGGGGATCTTTTGGCACCTCTAAAAATG…
None	SSU1ArF_SSU520R_250140	432 ENA|OBAT01011973|OBAT01011973.1	470	0	481	98	Archaea(100)	Euryarchaeota(100)	Thermococci(100)	Methanofastidiosales(100)	Methanofastidiosaceae(100)	Candidatus_Methanofastidiosum(100)		AGGCTACTGCTATTGGAATTCGACTAAGCCATGCGAGTCAAGGTGTCTTCGGACGCCGGCATACGGCTCAGTAACACGTAGGTAACCTACCCTCAGGACTGAGATAACCCCGGGAAACTGGGGCTAATATTAGATAGATAAAAGGTACTGGAATGTTCTTTTATCCAAAGCTTTTGCGCCTGAGGATGGGCCTGCGCCCGATTAGGTTGTTGGTGGGGTAATGGCCCACCAAGCCTACGATCGGTACGGGCAGTGGGAGCTGAAGCCCGGAGTTGGGGACTGAGACAAGGCCCCAGGCCCTACGGGGCGCAGCAGGCGCGAAACCTCTGCAATGCGGGAAACCGTGACAGGGGGATTCCAAGTGCTCATGCATTGCATGGGCTGTTCTTTGGTCTAAGT…
None	SSU1ArF_SSU520R_86186	363 ENA|OBAT01011015|OBAT01011015.1	470	0	479	98	Archaea(100)	Thaumarchaeota(100)	Nitrososphaeria(100)	Nitrosotaleales(100)	Nitrosotaleaceae(100)	Nitrosotaleaceae_ge(100)		ACCTGACTGCTATCGGATTGGTACTAAGCCATGCGAGTCGTTGTAGCAATACAAGGCGGACGGCTCAGTAACACGTAGTCAACCTAACCTATGGACGTGGATAACCTCGGGAAACTGAGAATAAACCGCGATAGATCATTATGCCTGGAATGGCTTATGGTTCAAACAATTTATTGCCGTAGGATGGGACTGCGGCCTATCAGCTTGTTGGTGAGGTAATGGCCCACCAAGGCTATAACAGGTACGGGCTCTGAGAGGAGAAGCCCGGAGATGGGTACTGAGACACGGACCCAGGCCCTATGGGGCGCAGCAGGCGAGAAACCTTAGCAATGTGCGAAAGCACGACTAGGTTAATCCGAGTGATTTCTGTTGAAGAAATCTTTTGTCAGTCGTAAAACC…
None	SSU1ArF_SSU520R_127454	770 ENA|OBAT01017488|OBAT01017488.1	464	0	473	98	Archaea(100)	Nanoarchaeaeota(100)	Woesearchaeia(100)	Woesearchaeia_or(100)	Woesearchaeia_fa(100)	Woesearchaeia_ge(100)		AGATTGCTGCTATTAGGATTCGATTAAGCCATGCAAGTCATCTAGCAATAGAGGCACAAGGCTCAGCAACACGTCGATAATCTGCCCTAAGGTCAGGGATAACTACGGGAAACTGTGGATAATACCTGATAGGGAAAGAATACTGGAATGTTTCTTTCTTTAAACTCGAGCCATAGGATGAGTCGGCGGCCGATTAGGCAGTTGGCGGTGTAATGGACCACCAAACCAAAGATCGGTACGGGCCCTGAGAGGGGTAGCCCGGAGAGGGACACTGAGATACTGGTCCCAGCCCTACGGGGTGCAGCAGGCGCGAAAACTTTACAATGCACGAAAGTGTGATAAGGGAATCCTAAGTGCTCAAGCTTTGCTTGGGCTTTTGTCATATGTAAATAGTATGGC…
None	SSU1ArF_SSU470R_96758	1163 ENA|OBAT01022895|OBAT01022895.1	423	2.20403e-179	432	98	Archaea(99)	Nanoarchaeaeota(99)	Woesearchaeia(99)	Woesearchaeia_or(99)	Woesearchaeia_fa(99)	Woesearchaeia_ge(99)		AGGTTGCTGCTAGGGGGATTCGATTAAGCCATGCAAGTCTGATCGCAAGATCGGCGAAATGCTCAGTAACACGTCGTTAACGTGCCCTTTGGTCAGGCATAAGCACGGGAAACTGTGTGTAATTCCTGATAGGGAAGCCAGCCTGGAATGGCGGTTTCTTTTAAACTCGTGCCAAAGGATCGGACGGCGGCGGATTAGGTAGTTGGCGGTGTAATGGACCACCAAGCCGTTGATCCGTACGGGCCATGAGAGTGGTAGCCCGGAGAGGGACACTGAGATACTGGTCCCAGCCCTACGGGGTGCAGCAGGCGCGAAACCTTTACACTGCACGCAAGTGTGATAAGGGGATCCCCCGTGCTCATGCATTGCATGGGCTTTTGCTTAGTGTAAATAGCTAGG…
None	SSU1ArF_SSU1492ngs_150433	1460 ENA|OBAT01026443|OBAT01026443.1	1357	0	1430	97	Archaea(100)	Thaumarchaeota(100)	Nitrososphaeria(100)	Nitrosotaleales(100)	Nitrosotaleaceae(100)	Nitrosotaleaceae_ge(100)		ACCTGACTGCTATCGGAACGGGACTAAGCCATGCGAGTTTGCCAATCAGAGCACGGTGGTTGGCGGCGAACGGCTCAGTAACACGTAGTCAACCTGCCCTTAGGTCGAGAATAATCTCGGGAAACTGAGGCTAATACTCGATAGATCAAGATTCCTGGAATGGGTTTTGGTCCAAATGAGGTAACAGCATCTTTGTTACTTTCGCCCAAGGATGGGACTGCGGCCGATCAGGCTGTTGGTGGGGTAAAGGCCCACCAAACCAGTAACCGGTACGGGCTTTGAGAGAAGGAGCCCGGAGATGGACACTGAGACAAGGGTCCAGGTCCTACGGGGCGCAGCAGGCGCGAAACCTTCGCAATGCGCGCAAGCGCGACGAGGTTATTCCGAGTGATTTCCGCT…
None	SSU1ArF_SSU1492ngs_30799	3819 EU420696.UncAr178_89.58_Archaea;Asgardaeota;Lokiarchaeia;	1354	0	1418	97	Archaea(100)	Asgardaeota(100)	Odinarchaeia(94)	Odinarchaeia_or(94)	Odinarchaeia_fa(94)	Odinarchaeia_ge(94)		ACCCGACTGCTATCCGGGTAGGACTAAGCCATGCAAGTCGAATGGAATACCTAAACTTTCCATGGCAAACCACTCAGTAACACGTAATTAACTTACCCTAAGGAGGAGTATAACCTCGGGAAACTGAGGATAATACACCATAATTGAAACTGCCTGGAATGGTTTTTCAATGAAAGAGTAACCTAAATGGAGGTTATTTCACCTTAGGATAGGATTGCGCCCGATTATGGCTGTTGGTGAGGTAACGGCTCACCAAACCTATTATCGGTAAGGGCCGTGAGAGCGGGAGCCCTGAGTTGGGTACTGAGACAATGACCCAGGTCTTACGAGACGCAGCAGGCGCGAAAACTTGACAATACACGAAAGTGTGATCAGGCTACCCGGAGTGCTACAATGTAG…
None	SSU1ArF_SSU1492ngs_266142	145 ENA|OBAT01004674|OBAT01004674.1	1327	0	1409	97	Archaea(100)	Euryarchaeota(100)	Methanomicrobia(100)	Methanocellales(100)	Methanocellaceae(100)	Methanocella(95)		AGGTCACTGCTATCGGTGTTCGATTAAGCCATGCGAGTCGAGAGGGGTCATGCCCTCGGCGTACTGCTCAGTAACACGTGGACAACCTGCCCAAAGGTCCGGGATAACCCCGGGAAACTGGGGATAATACCGGATAGGTCACAAGTACTGGAATTTGTCTTGTGGTCGAAACTTCCGGGGCCTTTGGATGGGTCTGCGGCGGATTAGGTTGTTGCCGGTGTAACGTACCGTCAAGCCTGTAATCCGTACGGGTTGTGGGAGCAAGAGCCCGGAGATGGATTCTGAGACACGAATCCAGGCCCTACGGGGCGCAGCAGGCGCGAAAACTCTACAATGCAGGCAACTGCGATAGGGGAACATCGAGTGATACTCATATTGGGTGTCTGTCCCACCGTCTAA…
None	SSU1ArF_SSU1492ngs_166993	883 ENA|OBAT01019069|OBAT01019069.1	1343	0	1406	97	Archaea(100)	Euryarchaeota(100)	Methanomicrobia(100)	Methanocellales(100)	Methanocellaceae(100)	Rice_Cluster_I(100)		AGGTCACTGCTATCGGTGTTCGATTAAGCCATGCGAGTCGAGAGGGGTCATGCCCTCGGCGGACTGCTCAGTAACACGTGGACAACTTACCCAAGAGTCCGGGATAACCCCGGGAAACTGGGGATAATACCGGATAGATCATCTGTGCTGGAAGGCTGGGTGGTTGAAACTTCCGGGGCTTTTGGATGGGTCTGCGGCTGATTAGGTTGTTGCCGGTGTAACGTACCGTCAAGCCTGTAATCAGTACGGGTTGTGGGAGCAAGAGCCCGGAGATGGATTCTGAGACACGAATCCAGGCCCTACGGGGCGCAGCAGGCGCGAAAACTCTACAATGCAGGCAACTGCGATAGGGGAACATCGAGTGATCCTCATATTGGGGGTCTGTCCACCCGTCTAAAA…
None	SSU1ArF_SSU1492ngs_246697	88 ENA|OBAT01002646|OBAT01002646.1	1325	0	1405	97	Archaea(100)	Euryarchaeota(100)	Methanomicrobia(100)	Methanocellales(100)	Methanocellaceae(100)	Rice_Cluster_I(100)		AGGTCACTGCTATCGGTGTTCGATTAAGCCATGCGAGTCGAGAGGTTTAAGGCCTCGGCGGACTGCTCAGTAACACGTGGACAACCTACCCAAGGGTCCGGGATAACCCCGGGAAACTGGGGATAATACCGGATAGGCCAAGCGTGCTGGAAGGCTGTTTGGTTGAAACTTCCGGGGCCTTTGGATGGGTCTGCGGCTGATTAGGTTGTTGCCGGTGTAACGTACCGTCAAGCCTGTAATCAGTACGGGTTGTGGGAGCAAGAGCCCGGAGATGGATTCTGAGACACGAATCCAGGCCCTACGGGGCGCAGCAGGCGCGAAAACTCTACAATGCAGGCAACTGCGATAGGGGAACATCGAGTGGTCCTCATATTGGGGGCCTGTCCCCCCGCCTAAAAA…
None	SSU1ArF_SSU1492ngs_19740	4571 KX156800.IWQSp280_95.3_Archaea;Euryarchaeota;Methanomicrobia;Methanosarcinales;Methanosaetaceae;Methanosaeta;	1328	0	1399	97	Archaea(100)	Euryarchaeota(100)	Methanomicrobia(100)	Methanosarcinales(100)	Methanosaetaceae(100)	Methanosaeta(100)		AGGTTACTGCTATCGAGGTCCGACTAAGCCATGCGAGTCGAATGTAGCAATACATGGCGTACTGCTCAGTAACACGTGGACAACCTACCCTCAGGACCGGGATAAACCTGGGAAACTGGGTATAATACCGGATGTTCCTCGGCCGCTGGAATGCACCGAGGATCAAAGGTCCGCCGCCTGAGGATGGGTCTGCGGCCTATCAGGGTAGTAGTGGGTGTAAAGTACCTACTAGCCTACGACGGGTACGGGTTGTGAGAGCAAGAGCCCGGAGATGGATTCTGAGACACGAATCCAGGCCCTACGGGGTGCAGCAGGCGCGAAAACTTTACAATGCCGGCAACGGCGATAAGGGGACCTCGAGTGCCAGGATACAATCCTGGCTGTCGTAATGCCTAAAAA…
None	SSU1ArF_SSU1492ngs_79355	273 ENA|OBAT01008650|OBAT01008650.1	1327	0	1404	97	Archaea(100)	Euryarchaeota(100)	Methanomicrobia(100)	Methanosarcinales(100)	Methanosaetaceae(100)	Methanosaeta(100)		AGGTTACTGCTATCAAGGTCCGACTAAGCCATGCGAGTCGAATGTAGCAATACATGGCGTACTGCTCAGTAACACGTGGACAACCTACCCTCGGGACTGGCATAAACCTGGGAAACTGGGTATAATACCGGATAGGGCTCGAATGCTGGAATGCTTCGAGCCTCAAAGCTCCGGCGCCCGAGGATGGGTCTGCGGCCTATCAGGGTAGTAGTGGGTGTAACGTACCTACTAGCCTACGACGGGTACGGGTTGTGAGAGCAAGAGCCCGGAGATGGATTCTGAGACACGAATCCAGGCCCTACGGGGTGCAGCAGGCGCGAAAACTTTACAATGCTGGAAACAGCGATAGGGGGACCTTGAGTGCCAGGATACAATTCTGGCTGTCGTCGTGCCTAAAAA…
None	SSU1ArF_SSU1492ngs_271066	82 ENA|OBAT01002338|OBAT01002338.1	1330	0	1401	97	Archaea(100)	Thaumarchaeota(100)	Nitrososphaeria(100)	Nitrososphaerales(100)	Nitrososphaeraceae(100)	Nitrososphaeraceae_ge(100)		ACCCGACTGCTATCAGAGTGGGATTAAGCCATGCGAGTCAACGTAGCAATACGTGGCGCACGGCTCAGTAACACGTAGTCAACATGCCCAGAGGACGTGGATAATCTCGGGAAACTGAGTCTAAACCGCGATGAGTCAAGATTCCTGGAATGGTTCCTGACTGAAATCTATATGGCCTCTGGATTGGACTGCGGCCGATCAGGCTGTTGGTGAGGTAATGGCCCACCAAACCTGTTACCGGTACGGGCTCTGAGAGGAGAAGCCCGGAGATGGGCACTGAGACAAGGGCCCAGGCCCTATGGGGCGCAGCAGGCGCGAAACCTCTGCAATAGGCGAAAGCCTGACAGGGTTACTCTGAGTGATTTTCGTTAAGAAAGTCTTTTGGCACCTCTAAAAATG…
None	SSU1ArF_SSU1492ngs_271960	2064 ENA|OBAT01033895|OBAT01033895.1	1339	0	1401	97	Archaea(100)	Thaumarchaeota(100)	Nitrososphaeria(100)	Nitrososphaerales(100)	Nitrososphaeraceae(100)	Candidatus_Nitrososphaera(100)		ACCCGACTGCTATCAGAGTGGGACTAAGCCATGCGAGTCAACGCCGCAAGGCGTGGCATACGGCTCAGTAACACGTAGTCAACATGCCCAAAGGACGTGGATAACCTCGGGAAACTGAGGATAAACCGCGATAGGCCAAGGTTTCTGGAATGAGCCATGGCCGAAATCTATATGGCCTTTGGATTGGACTGCGGCCGATCAGGCTGTTGGTGAGGTAATGGCCCACCAAACCTGTAACCGGTACGGGCTTTGAGAGAAGGAGCCCGGAGATGGGCACTGAGACAAGGGCCCAGGCCCTATGGGGCGCAGCAGGCGCGAAACCTCTGCAATAGGCGAAAGCTTGACAGGGTTACTCTGAGTGATGCCCGCTAAGGGTATCTTTTGGCACCTCTAAAAATG…
None	SSU1ArF_SSU1492ngs_83351	2003 ENA|OBAT01033127|OBAT01033127.1	1322	0	1402	97	Archaea(100)	Euryarchaeota(100)	Thermoplasmata(94)	uncultured(83)	uncultured_fa(83)	uncultured_ge(83)		CGGCCACTGCTATTGGGTTTCGCTTAAGCCATGCGAGTCGAGAGGGTTCGGCCCTCGGCAGACTGCTCAGTAACACGTGGAGAACTTGCCCTACGCTGGAGAATAATCTCGGGAAACTGAGGACAATGCTCCATAGCCCAACCTTCCTGGAACGGTGGTTGGGTCAAAGCTCCGGCGGCGTAGGATAGCTCTGCGGCCTATCAGGTTGTAGCGAGGGTAACGTCCTCGCTAGCCTACGACGGGTATGGGTGTTGGGAGACATCGCCCAGAGATGGATTCTGAGACACGAATCCAGGCCCTACGGGGCGCAGCAGGCGCGAAAACTGCACAATGTGGGAAACCACGATGCGGGAAACCCAAGTGCCAGCGCTATGCGTTGGCTGTCCTCCAGTGTTCAAA…
None	SSU1ArF_SSU1492ngs_97491	4002 AJ133793.J0TSpec4_100_Archaea;Euryarchaeota;Methanomicrobia;Methanomicrobiales;Methanomicrobiaceae;Methanoculleus;	1336	0	1395	97	Archaea(100)	Euryarchaeota(100)	Methanomicrobia(100)	Methanomicrobiales(100)	Methanomicrobiaceae(100)	Methanoculleus(83)		AGGTCACTGCTATCGGGGTTCGATTAAGCCATGCGAGTCGAGAGGGTTCAGACCCTCGGCGGACTGCTCAGTAACACGTGGATAACCTAACCTAAGATGGGAGATAACCCCGGGAAACTGGGGATAATATCCCATAGGTTACAGGTGCTGGAATGCTCTGTAACTGAAAGCTCCGGCGTCTTAGGATGGATCTGCGGCCGATTAGGTTGTTGTTGGGGTAACGGCCCAACAAGCCTGTAATCGGTACGGGTTGTGGGAGCAAGAGCCCGGAGATGGATTCTGAGACACGAATCCAGGCCCTACGGGGCGCAGCAGGCGCGAAAACTTTACAATGCAGGAAACTGTGATAAGGGGACCCCGAGTGCCCGTAAACGCGGGCTGTTATGGTGTCTAAAACAC…
None	SSU1ArF_SSU1492ngs_128512	423 ENA|OBAT01011833|OBAT01011833.1	1322	0	1399	97	Archaea(100)	Euryarchaeota(100)	Methanomicrobia(100)	Methanomicrobiales(100)	Methanomicrobiaceae(100)	uncultured(100)		AGGTCACTGCTATCGGGGTTCGACTAAGCCATGCGAGTCGAGAGGGGTAAGCCCTCGGCGAACTGCTCAGTAACACGTGGACAACCTGCCCTAAGGAGGAGGATAATCCCGGGAAACTGGGGATAATACTCCATAGACTATAGATGCTGGAATGCTCTATAATCCAAAGCTCCGGCGCCTTAGGATGGGTCTGCGGCCGATTAGGTTGTTGTTGGGGTAACGGCCCAACAAGCCTGTAATCGGTACGGGTTGTGGGAGCAAGAGCCCGGAGATGGATTCTGAGACATGAATCCAGGCCCTACGGGGCGCAGCAGGCGCGAAAACTTTACAATGCGGGAAACCGTGATAAGGGAACCCCGAGTGCCTGTATGAACAGGCTGTTCAGGTGTTTAAAACGCA…
None	SSU1ArF_SSU1492ngs_49843	2861 ENA|OBAT01042978|OBAT01042978.1	1331	0	1391	97	Archaea(100)	Nanoarchaeaeota(100)	Woesearchaeia(100)	Woesearchaeia_or(100)	Woesearchaeia_fa(100)	Woesearchaeia_ge(100)		AGATTGCTGCTAGTAGGATTCGACTAAGCCATGCAAGTCAGGTAGCAATACCGGCGACATGCTCAGTAACACGTCGATAACCTTCCCTACGGTCAGGGATAATCTCGGGAAACTGAGTGTAACACCTGATAGGGGATGGGCACTGGAATGTCCCTTCCCCGAAACTCGTGCCGTAGGATGGGTCGGCGGCGGATTAGGCAGTTGGTGGGGTAACGGCCCACCAAACCTTTGATCCGTACGGGCCATGAGAGTGGTAGCCCGGAGAGGGACACTGGAATACTGGTCCCAGCCCTACGGGGTGCAGCAGGCGCGAAACCTCCACAATGCACGAAAGTGTGATGGGGGGATCCTACGTGCTCATGTCTGACATGGGCTTTTGCCAAGGCCAGAGATCTTGGC…
None	SSU1ArF_SSU1000ArR_121636	299 ENA|OBAT01009331|OBAT01009331.1	822	0	857	97	Archaea(100)	Thaumarchaeota(100)	Group_1.1c(100)	Group_1.1c_or(100)	Group_1.1c_fa(100)	Group_1.1c_ge(100)		ACCCGACTGCTATCGGATTGAGATTTAGCCATGCGAGTCGAACGTTCCCCTGTTGCGGGGAGCGTGGCGTACGGCTCAGTAACACGTAGTCAACCTGCCCTAGAGACATGGACAACCCCGGGAAACTGGGATTAATCCGTGATAGGTCACCTCATCTGGAAGGAGAGATGGCTTAAAGGGATGCGAGAGCTTCTTTCTTGTATTCGCTCTAGGATGGGACTGCGGCCGATCAGGCTGTTGGTGGGGTAATGGCCCACCAAACCTGTAACCGGTACGGGCCTTGAGAGAGGGGGCCCGGAGATGGACACTGAGAGAAGGGTCCAGGTCCTACGGGGCGCAGCAGGCGCGAAACCTTCGCAATGCGCGAAAGCGTGACGAGGTTAATCCGAGTGGTCCCCG…
None	SSU1ArF_1000R_200153	4314 JF789591.UncD1703_84.66_Archaea;Crenarchaeota;Bathyarchaeia;	931	0	980	97	Archaea(100)	Crenarchaeota(100)	Bathyarchaeia(100)	Bathyarchaeia_or(100)	Bathyarchaeia_fa(100)	Bathyarchaeia_ge(100)		ACCCTACTGCTATCGGGTGAAGACTAAGCCATGCGAGTTGCGCGTCTCCTAGCCACGTTGGAGGCGCAGCGTACGGCTCAGTAGCACGTAGTCAATCTGCCCTCGGGACGAGAACAACCCTGGGAAACTGGGGGTAATTCTCGATAGGCGCAGTGGCCTGGAATGGTACTGCACCCAAAAGACTTTAGGAACATGCTCCTAGAGTCGCCCTAGGATGAGACTGCGGCCGATCAGGTTGTTGGTGGGGTAACGGCCTACCAAGCCTATAACCGGTACGGGCCCTGAGAGGGGGAGCCCGGAGATGGGAACTGAGACAAGGTCCCAGGTCCTACGGGGCGCAGCAGGCGCGAAAACTCCACAATGTGCGAAAGCATGATGGGGTTAACCCGAGTGCCATCC…
None	SSU1ArF_1000R_76154	83 ENA|OBAT01002346|OBAT01002346.1	940	0	983	97	Archaea(100)	Crenarchaeota(100)	Bathyarchaeia(100)	Bathyarchaeia_or(100)	Bathyarchaeia_fa(100)	Bathyarchaeia_ge(100)		ACCCCACTGCTATCGGGATGGGACTAAGACATGCTAGTCGTGCGTCTTCTAGCCATGCTGGAGGCGCGGCACACAGCTCAGTAGCACGTGGCTAACCTGCCCTTGAGACGGGAGCAACCCCGGGAAACTGGGGACAATTCCCGATAGGTGAAGATCCCTGGAATGGGTTTTCGCCCAAAGGACGTTTAGGTCATGCTTCTAAGCGTTGTTCAAGGATGGGGCCGCGGCCGATCAGGTTGTTGGTGAGGTAATGGCTCACCAAGCCTTTGACCGGTTCGGGCCGTGAGAGCGGTAGCCCGGAGATGGGCACTGAGACAAGGGCCCAGGCCCTACGGGGCGCAGCAGTCGCGAAAACTTCGCAATAAGCGAAAGCTTGACGGGGCCATCCCGAGTGCCATC…
None	SSU1ArF_1000R_180520	299 ENA|OBAT01009331|OBAT01009331.1	941	0	982	97	Archaea(100)	Thaumarchaeota(100)	Group_1.1c(100)	Group_1.1c_or(100)	Group_1.1c_fa(100)	Group_1.1c_ge(100)		ACCCGACTGCTATCGGATTGAGATTTAGCCATGCGAGTCGAACGTTCCCCTGTTGCGGGGAGCGTGGCGTACGGCTCAGTAACACGTAGTCAACCTGCCCTAGAGACATGGATAACCCCGGGAAACTGGGATTAATCCGTGATAGGTCATCTCATCTGGAAGGAGAGATGGCTTAAAGGGGTGCGAGAGCTTCTTTCTTGTATTTGCTCTAGGATGGGACTGCGGCCGATCAGGCTGTTGGTGGGGTAATGGCCCACCAAACCTGTAACCGGTACGGGCCTTGAGAGAGGGGGCCCGGAGATGGACACTGAGAGAAGGGTCCAGGTCCTACGGGGCGCAGCAGGCGCGAAACCTTCGCAATGCGCGAAAGCGTGACGAGGTTAATCCGAGTGGTTCCCG…
None	SSU1ArF_SSU1000ArR_223144	138 ENA|OBAT01004527|OBAT01004527.1	922	0	982	97	Archaea(100)	Crenarchaeota(100)	Bathyarchaeia(100)	Bathyarchaeia_or(100)	Bathyarchaeia_fa(100)	Bathyarchaeia_ge(100)		ACCCCACTGCTATCGGGATGGGACTAAGACATGCTAGTCGTGCGTCTTCCAGCCATGTGGGAGGCGCGGCATACAGCTCAGTAACACGTGGCTAACCTGCCCTTGGGATGAGAACACCCCCGGGAAACTGGGGCTAATTCTCGATAGGTGAAGAACACTGGAATGTGTCTTTGCCCAAAGGCCGTCGGATCATGCTTTCGGCGGTGCCTAAGGATGGGGCCGCGACCGATCAGGTTGTTGGTGAGGTAATGGCCCACCAAGCCTATAACCGGTGCGGGCCGTGAGAGCGGGAGCCCGGAGATGGGCACTGAGACAAGGGCCCAGGTCCTACGGGGCGCAGCAGTCGCGAAACCTTTGCAATACACGCAAGTGTGACAGGGTCATCCCGAGTGCCGACCG…
None	SSU1ArF_1000R_121376	3687 EU662668.UncAr217_96.23_Archaea;Crenarchaeota;Bathyarchaeia;	937	0	976	97	Archaea(100)	Crenarchaeota(100)	Bathyarchaeia(100)	Bathyarchaeia_or(100)	Bathyarchaeia_fa(100)	Bathyarchaeia_ge(100)		ACCCCACTGCTATCGGGATAGGACTAAGACATGCTAGTCGTGTGCTTCAGCCAAAACGAAGCACGGCATACAGCTCAGTAACACGTGGCTAATCTGCCCTTGGGACGAGAACAACCCCGGGAAACTGGGGCTAACTCTCGATCGGTGAAGAACTCTGGAATGAGTCTTCACTTAAACAGATTCACGTTATGCTCGTGAATCCGCCCAAGGATGAGGCCGCGACCGATCAGGTTGTTGGTGAGGTAATGGCTCACCAAGCCTTTTACCGGTGCGGGCCGTGAGAGCGGGAGCCCGGAGATGGGCACTGAGACAAGGGCCCAGGCCCTACGGGGCGCAGCAGTCGCGAAAACTTTGCAATAAGCGAAAGCTTGACAGGGCTATCCCGAGTGCCATCCGCTG…
None	SSU1ArF_SSU1000ArR_283541	1460 ENA|OBAT01026443|OBAT01026443.1	926	0	979	97	Archaea(100)	Thaumarchaeota(100)	Nitrososphaeria(100)	Nitrosotaleales(100)	Nitrosotaleaceae(100)	Nitrosotaleaceae_ge(100)		ACCTGACTGCTATCAGAACGGGATTAAGCCATGCGAGTCTGCCAATCAGAGCATGTTGGTTGGCGGCGAACGGCTCAGTAACACGTAGTCAACCTGCCCTGGAGTCGAGAATAATCTCGGGAAACTGAGGCTAATGCTCGATAGATCAAGATTCCTGGAATGGGTTTTGGTCTAAATGATGCAACAGCATCTTGTTGTATTCGCTCCAGGATGGGACTGCGGCCGATCAGGCTGTTGGTGGGGTAAAGGCCCACCAAACCAGTAACCGGTACGGGCTTTGAGAGAAGGAGCCCGGAGATGGACACTGAGACAAGGGTCCAGGTCCTACGGGGCGCAGCAGGCGCGGAACCTTCGCAATGCGCGCAAGCGCGACGAGGTTATTCTGAGTGATTTCCGCTG…
None	SSU1ArF_SSU1000ArR_213298	895 ENA|OBAT01019219|OBAT01019219.1	907	0	954	97	Archaea(100)	Nanoarchaeaeota(100)	Woesearchaeia(100)	Woesearchaeia_or(100)	Woesearchaeia_fa(100)	Woesearchaeia_ge(100)		AGGATGCCGCTATTAGGATTCGATTAAGCCATGCAAGTCAGGGAGTAGCAATACTACCGGCGACATGCTCAGTAACACGTCGATAATCTGCCCTTAAGCCTGGGATAACCTTGGGAAACTGAGGCTAAACCCGGATAGATGATGGAAGCTGGAATGCTCCATCCTTGAAAGGCAACACTTAAGGATGAGTCGGCGGCGGATTAGGTTGTTGGTGAGGTAATGGCTCACCAAGCCATAGATCCGTACGGGCCATGAGAGTGGTAGCCCGGAGAAGGACACTGAGAAACTGGTCCTAGCCCTACGGGGTGCAGCAGGCGCGAAAACTTTACAATGCACGAAAGTGTGATAAGGGAATCCTAAGTGCTCGTACACAGTACGGGCTTTTGCCAAGGGTAAATA…
None	SSU1ArF_1000R_8642	1938 ENA|OBAT01032066|OBAT01032066.1	894	0	947	97	Archaea(100)	Nanoarchaeaeota(100)	Woesearchaeia(100)	Woesearchaeia_or(100)	Woesearchaeia_fa(100)	Woesearchaeia_ge(100)		GGATTGCTGCTATCAGGATTCGATTAAGCCATGCAAGTCAGGTCAGTAATGGCCGGCAACAGGCTCAGTAACACGTCGATAATCTGCCCTAAGATTGAGGATACCCACGGAAAACTGTGGCTAATACTTAATATTGAATGGATTCTGGAATGAGCCATTCATTAAACGCAAGGTCTTAGGATGAGTCGGCGGCGGATTAGGCAGTTGGCGGTGTAACGGACCACCAAACCTAAGATCCGTAGGGGCCCTGAGAGGGGTAGCCCCGAGAGGGACACTGAAATACTGGTCCCAGCTCCACGGAGTGCAGCAGGCGCGAAACCTCCACAATGCGCGAAAGCGTGATGGGGGGATCCTGAGTGCTTACATTTTATGTAAGCTTTTGCCAAGAGTTTACATCTT…
None	SSU1ArF_806rB_283091	3118 ENA|OBAT01046055|OBAT01046055.1	628	0	665	97	Archaea(100)	Thaumarchaeota(100)	Group_1.1c(100)	Group_1.1c_or(100)	Group_1.1c_fa(100)	Group_1.1c_ge(100)		ACCCGACTGCTATCGGATTGAGATTTAGCCATGCGAGTCGAACGTCTCCCTGTTGCGGGGGGCGTGGCGTACGGCTCAGTAACACGTAGTCAACCTGCCCTGGAGACGCGAACAACCCCGGGAAACTGGGATTAATTCGTGATAGGTCATCTCATCTGGAAGGAGAGATGGCTGAAAGGGGTACGCGGGCTTCTTCTGCGTATTTGCTCCAGGATGGGACTGCGTCCGATCAGGCTGTTGGCGGGGGTAATGGCCCACCAAGCCAGTAACCGGTACGGGCCTTGAGAGAGGTGGCCCGGAGATGGACACTGAGAGAAGGGTCCAGGTCCTACGGGGCGCAGCAGGCGCGAAACCTTCGCAATGCGCGAAAGCGTGACGAGGTTAATCCGAGTGGCCCCC…
None	SSU1ArF_806rB_28658	825 ENA|OBAT01018248|OBAT01018248.1	687	0	730	97	Archaea(100)	Crenarchaeota(100)	Bathyarchaeia(100)	Bathyarchaeia_or(100)	Bathyarchaeia_fa(100)	Bathyarchaeia_ge(100)		ACCCCACTGCTATCGGGATAGGACTAAGACATGCTAGTCAGGCGCTTCCCAGCCAAAGGGGAGTGCGGCACACAGCTCAGTAGCACGTGGCTAACCTGCCCTTGGGATAGGGACAACCCCGGGAAACTGGGGCTAATCCCCAATAGGCGAAGGCTCCTGGAATGGACCTTTACCCGAAAGGATTCCTACACTATGCTTGTAGGATTCGCCCAAGGATGGGGCCGCGACCGATCAGGTAGTTGGTGAGGCAACGGCTCACCAAGCCTATAACCGGTGCGGGCCGTGGGAGCGGGAGCCCGGAGATGGGCACTGAGACAAGGGCCCAGGCCCTACGGGGCGCAGCAGTCGCGCAAACTTTGCAATACACGAAAGTGTGACAGGGCTATCCCGAGTGCCGTC…
None	SSU1ArF_806rB_90557	3916 AF424775.UncAr153_99.25_Archaea;Crenarchaeota;Bathyarchaeia;	686	0	725	97	Archaea(100)	Crenarchaeota(100)	Bathyarchaeia(100)	Bathyarchaeia_or(100)	Bathyarchaeia_fa(100)	Bathyarchaeia_ge(100)		ACCCCACTGCTATCGGGATGGGACTAAGACATGCTAGTTGAGCGCTTTCCAGCCATGTGGGAGGCGCAGCGCACAGCTCAGTAACACGTGGCTAACCTGCCCTTGGGACGAAAACAACCCCGGGAAACTGGGGCTAATTCTCGATAGGTGAAGAACTCTGGAATGAGTCTTTGCTTAAAAGGTGTCGGATCATGCTTTCGGCATCGCCCAAGGATGGGGCCGCGACCGATCAGGTAGTTGGTGAGGTAATGGCTCACCAAGCCTTTTACCGGTGCGGGCCGTGAGAGCGGGAGCCCGGAGATGGGCACTGAGACAAGGGCCCAGGTCCTACGGGGCGCAGCAGTCGCGAAAACTTTGCAATACACGAAAGTGTGACAGGGTCATCCCGAGTGCCGACCG…
None	SSU1ArF_806rB_103628	1347 ENA|OBAT01025139|OBAT01025139.1	686	0	727	97	Archaea(100)	Crenarchaeota(100)	Bathyarchaeia(100)	Bathyarchaeia_or(100)	Bathyarchaeia_fa(100)	Bathyarchaeia_ge(100)		ACCCCACTGCTATCGGGATAGGACTAAGACATGCTAGTCGCGTGCTTCAGCCAAAACGAGGCACGGCACACAGCTCAGTAACACGTGGCTAATCTGCCCTTGGGATAGGAATACCCCCGGGAAACTGGGGCTAATTCCCAATAGGCGAAGAACTCTGGAATGAGTCTTCACCAGAAAAGAGCTTACGTTATGCTCGTAAGTTTCGCCCAAGGATGAGGCCGCGACCGATCAGGTTGTTGGCGAGGTAATGGCTCACCAAGCCTTTTACCGGTGCGGGCCGTGGGAGCGGGAGCCCGGAGATGGGCACTGAGACAAGGGCCCAGGCCCTACGGGGCGCAGCAGTCGCGAAAACTTTGCAATAAGCGCAAGCTTGACAGGGCTATCCCGAGTGCCATCCGC…
None	SSU1ArF_806rB_120577	1460 ENA|OBAT01026443|OBAT01026443.1	696	0	725	97	Archaea(100)	Thaumarchaeota(100)	Nitrososphaeria(100)	Nitrosotaleales(100)	Nitrosotaleaceae(100)	Nitrosotaleaceae_ge(100)		ACCTGACTGCTATCGGAACGGGATTAAGCCATGCGAGTTTGCCAATCAGAGCATGTTGGTTGGCGGCGAACGGCTCAGTAACACGTAGTCAACCTGCCCTCGGGCCGAGAATAATCTCGGGAAACTGAGGCTAATGAACGATAGGTCAAGATTCCTGGAATGGGTTTTGGTCTAAATGGCGTGACAGCATCTTGTCATGTCCGCCCGAGGATGGGACTGCGGCCGATCAGGCTGTTGGTGGGGTAAAGGCCCACCAAACCAGTAACCGGTACGGGCTTTGAGAGAAGGAGCCCGGAGATGGACACTGAGACAAGGGTCCAGGTCCTACGGGGCGCAGCAGGCGCGAAACCTTCGCAATGCGCGCAAGCGCGACGAGGTTATTCCGAGTGATTTCCGCTG…
None	SSU1ArF_806rB_184690	4714 KP204535.UncAr142_82.87_Archaea;Thaumarchaeota;Nitrososphaeria;Nitrosotaleales;Nitrosotaleaceae;	685	0	722	97	Archaea(100)	Thaumarchaeota(100)	Nitrososphaeria(100)	Nitrosotaleales(100)	Nitrosotaleaceae(100)	Nitrosotaleaceae_ge(100)		ACCTGACTGCTATCGGAACGGGACTAAGCCATGCGAGTTTGCCAATCTAAGCACGTTGGTTGGTGGCGAACGGCTCAGTAACACGTAGTCAACCTGCCCTCGGGACGAGAACAATCTCGGGAAACTGAGGCTAATGCTCGATAGATCAAGATTCCTGGAATGGGTTTTGGTCTAAAAGGTGTAACAGCATCTTGTTATTTCCGCCCGAGGATGGGACTGCGGCCGATCAGGCTGTTGGTGGGGTAAAGGCCCACCAAACCTTTTACCGGTACGGGCTTTGAGAGAAGGAGCCCGGAGATGGACACTGAGACAAGGGTCCAGGTCCTACGGGGCGCAGCAGGCGCGAAACCTTCGCAATGCGCGCAAGCGCGACGAGGTTATTCCGAGTGATTTCCGCTG…
None	SSU1ArF_806rB_49457	3061 ENA|OBAT01045340|OBAT01045340.1	660	0	699	97	Archaea(100)	Nanoarchaeaeota(100)	Woesearchaeia(100)	Woesearchaeia_or(100)	Woesearchaeia_fa(100)	Woesearchaeia_ge(100)		AGGTCGCTGCTATCAGAGTTCGATTTAGCTAAGCTAGTCATGGGGTCGCAAGACACCGGCGCACAGTTCCGTAACACGTCGTTAATCTAACCTTAAGTCTGGGATAACCTTGGGAAACTGAGGGTAACACCGGATAGGAGATTGGTGCTGGAATGCTCTTTCTCTTAAAAGCAATGCTTAAGGATGAGACGGCGGCCGATTAGGTTGTTGGTGGGGTAATGGCCCACCAAGCCCGCGATCGGTAGGGGCCCTGAAAGGGGTAGCCCCGAGGAGGACACTGAGATAAGGGTCCTGACTCTACGGAGTATAGCAAGCGCGAAAACTTTACAATACACGCAAGTGTGATAAGGGAACTCTGAGTGCCCATGCAAAGCATGGGCTTTTGCCGAGTGTAAATAG…
None	SSU1ArF_SSU666ArR_44187	412 ENA|OBAT01011724|OBAT01011724.1	627	0	654	97	Archaea(100)	Crenarchaeota(100)	Bathyarchaeia(100)	Bathyarchaeia_or(100)	Bathyarchaeia_fa(100)	Bathyarchaeia_ge(100)		ACCCCACTGCTATCGGGATAGGACTAAGACATGCTAGTCGTGTGGCTCAGCCAATACGAGCCACGGCATACAGCTCAGTAACACGTGGCTAACCTGCCCTTGGGACGAGAACAACCCCGGGAAACTGGGGCTAATTCTCGATAGGCGAAGAACTCTGGAATGAGTCTTTACCCAAAAAGTTTAAGGTTATGCTCCTTAAATCGCCCAAGGATGGGGCCGCGACCGATCAGGTTGTTGGTGAGGTAATGGCTCACCAAGCCTTTTACCGGTGCGGGCCGTGAGAGCGGGAGCCCGGAGATGGGCACTGAGACAAGGGCCCAGGCCCTACGGGGCGCAGCAGTCGCGAAAACTTTGCAATAAGCGAAAGCTTGACAGGGCTATCCCGAGTGCCATCCGCTG…
None	SSU1ArF_SSU666ArR_280702	4313 AF523938.UncA7043_100_Archaea;Euryarchaeota;Thermoplasmata;uncultured;	602	0	627	97	Archaea(100)	Euryarchaeota(100)	Thermoplasmata(100)	uncultured(100)	uncultured_fa(100)	uncultured_ge(100)		CGGGCACCGCTATTGGAGTTCGCTTAAGCCATGCGAGTCGAGAGGGGTAAGCCCTCGGCGCACTGCTCAGTAACACGCGGACAATCTGCCCTCGAGACGGGGATAATCCCGGGAAACTGGGGATAATACCCGATGGGTCTGGGATGATGGAAGGCTCTCAGGTCGAAATCCTGCGGGGCTCGAGGATGGGTCTGCGGCCTATCAGGTAGTAGGGGGTTTCACGGACCCCCTAGCCGAAGACGGGTACGGGCTTTGGGAGAAGTCGCCCGGAGATGGATTCTGAGACACGAATCCAGGTCCTACGGGACGCAGCAGGCGCGAAACCTCCACAATGTGGGCAACCACGATGGGGGAACTCCAAGTGCCTAGACTTATGTCTAGGCTGTTCTCGAGCCTAAA…
None	SSU1ArF_SSU666ArR_135983	615 ENA|OBAT01014825|OBAT01014825.1	600	0	629	97	Archaea(100)	Thaumarchaeota(100)	Nitrososphaeria(100)	Nitrososphaerales(100)	Nitrososphaeraceae(100)	Nitrososphaeraceae_ge(100)		ACCCGACTGCTATCAGAGTGAGACTAAGCCATGCGAGTCAACGTATGAATAATACGTGGCATACGGCTCAGTAACACGTAGTCAACATGCCCAGAGGACGTGGATAATCTCGGGAAACTGAGGATAAACCGCGATAGGTCATATTTACTGGAATGTTTTATGGCTCAAATCTACATGGTCTCTGGATTGGACTGCGGCCGATCAGGCTGTTGGTGAGGTAATGGCCCACCAAACCTGTTACCGGTACGGGCTCTGAGAGGAGGAGCCCGGAGATGGGCACTGAGACAAGGGCCCAGGTCCTATGGGGCGCAGCAGGCGCGAAACCTCTGCAATAGGCGAAAGCCTGACAGGGTTACTCTGAGTGATTCCCGCTAAGGGAATCTTTTGGCATCTCTAAAA…
None	SSU1ArF_SSU666ArR_9199	17 ENA|OBAT01000650|OBAT01000650.1	593	0	626	97	Archaea(100)	Thaumarchaeota(100)	Nitrososphaeria(100)	Nitrososphaerales(100)	Nitrososphaeraceae(100)	Nitrososphaeraceae_ge(100)		ACCCGACTGCTATCAGAATGGGACTAAGCCATGCGAGTTAACGTAGTAATACGTGGCGAACGGCTCAGTAACACGTAGTCAACATGCCCAGAGGACGTGGATAACCTCGGGAAACTGAGGATAAACCGCGATAGGCCATAATATCTGGAATGATTTATGGCTAAAATCTATATGGCCTTTGGATTGGACTGCGGCCGATCAGGCTGTTGGTGAGGTAATGGCCCACCAAACCTAAAACCGGTACGGGCTCTGAGAGGAGGAGCCCGGAGATGGGCACTGAGACAAGGGCCCAGGCCCTATGGGGCGCAGCAGGCGCGAAACCTCTGCAATAAGCGAAAGCTTGACAGGGTTATTCTGAGTGATTTCCGCTAAGGAAATCTTTTGGCACCTCTAAAAAGG…
None	SSU1ArF_SSU520R_83181	1407 ENA|OBAT01025908|OBAT01025908.1	454	0	473	97	Archaea(100)	Nanoarchaeaeota(100)	Woesearchaeia(100)	Woesearchaeia_or(100)	Woesearchaeia_fa(100)	Woesearchaeia_ge(100)		AGATTGCTGCTAGTAGGATTCGATTAAGCCATGCAAGTCAGGTCGCAAGACCGGCGACATGCTCAGTAACACGTCGATAACCTTCCCTACGGTCAGGCATAAGCTCGGGAAACTGAGTGTAACACCTGATAGGGGATGGGCACTGGAACGTCCCATCCCTCAAACTCGTGCCGTAGGATGGGTCGGCGGCGGATTAGGCAGTTGGTGGGGTAACGGCCCACCAAACCTTTGATCCGTACGGGCCATGAGAGTGGTAGCCCGGAGAGGGACACTGGAATACTGGTCCCAGCCCTACGGGGTGCAGCAGGCGCGAAACCTCCACAATGCACGAAAGTGTGATGGGGGGATCCTACGTGCTCATGTCTAACATGGGCTTTTGCCAAGAATAGATACCTTGGC…
None	SSU1ArF_SSU470R_198268	17 ENA|OBAT01000650|OBAT01000650.1	414	2.17157e-175	438	97	Archaea(100)	Thaumarchaeota(100)	Nitrososphaeria(100)	Nitrososphaerales(100)	Nitrososphaeraceae(100)	Nitrososphaeraceae_ge(100)		ACCCGACTGCTATCAGAATAGGACTAAGCCATGCGAGTCAACGTAATAAAATACGTGGCATACGGCTCAGTAACACGTAGTCAACATGCCCAGGGGACGTGGATAACCTCGGGAAACTGAGGATAAACCGCGATAGGTCATAATGTCTGGAATGATTTATGGCTCAAACCTATATGGCCCCTGGATTGGACTGCGGCCGATCAGGCTGTTGGTGAGGTAATGGCCCACCAAACCTAAAACCGGTACGGGCTCTGAGAGGAGAAGCCCGGAGATGGGCACTGAGACAAGGGCCCAGGCCCTATGGGGCGCAGCAGGCGCGAAAACTCTGCAATAGGCGAAAGCTTGACAGGGTTATTCTGAGTGATCTCCGTTAAGGAAATCTTTTGGCACCTCTAAAAA…
None	SSU1ArF_SSU470R_238522	1559 ENA|OBAT01027446|OBAT01027446.1	419	1.32395e-177	438	97	Archaea(100)	Euryarchaeota(100)	Thermoplasmata(99)	uncultured(96)	uncultured_fa(96)	uncultured_ge(96)		CGACCACAGCTATTGGAATACGCTTAAGCCATGCGAGTCGAGAGACTTCGGGTCTCGGCGCACTGCTCAGTAACACGTGGATAACCTAACCTCAGGAGGGGAATAACCTCGGGAAACTGAGACTAATACCCCATAAGCCCAGCAGGCTGGAATGCGGCTGGACTGAAAGCTCTGGCGCCTGAGGATGGGTCTGCGGCCTATCAGGTAGTAGTGAGGGTAATGTCCTCACTAGCCAGTTACGGGTACGGGCCATGGGAGTGGTTGCCCGGAGATGGACTCTGAGACACGAGTCCAGGCCCTACGGGGCGCAGCAGGCGCGAAAACTTCACAATGCGGGAAACCGCGATGAGGGTATTCCAAGTGCCAATACTTTGTATTGGCTTTTCATCTGTCTAACAA…
None	SSU1ArF_SSU470R_46037	2439 ENA|OBAT01038134|OBAT01038134.1	408	9.75108e-173	433	97	Archaea(97)	Nanoarchaeaeota(92)	Woesearchaeia(92)	Woesearchaeia_or(92)	Woesearchaeia_fa(92)	Woesearchaeia_ge(92)		AGATGGCTGCTATATGTATCCGACTAAGCCATGCAAGTCTGGTCGCAAGACCGGCAAACTGCTCAGTAACACGTCGGTAACCTGCCCTATGGTCAAGGATAACCTCGGGAAACTGAGGGTAAACCTAGATAGGCGAGGATGTCTGCAATGACGCTTCGTTCAAACTCGTGCCATAGGATGGGCCGGCGGTGGATTAGGCTGTTGGTGGGGTAATGGCCCACCAAACCAAAGATCCATACGGGCCATGAGAGTGGTAGCCCGGAGAGGGACACTGAGATACGGGTCCCAGCCCTACGGGGTGCAGCAGGCGCGAAAACTCTGCAATGCACGCAAGTGTGACAGGGGGATACATAGTGCTTATGCTTATGGTGTAGGCTTTTATCGAGTGTAGATAGCTCG…
Species	SSU1ArF_SSU1492ngs_166948	88 ENA|OBAT01002646|OBAT01002646.1	1303	0	1406	96	Archaea(100)	Euryarchaeota(100)	Methanomicrobia(100)	Methanocellales(100)	Methanocellaceae(100)	Rice_Cluster_I(94)		AGGTCACTGCTATCGGTGTTCGATTAAGCCATGCGAGTCGAGAGGGGTCATGCCCTCGGCGGACTGCTCAGTAACACGTGGATAACCTACCCAAGAGTCCGGGATAACCCCGGGAAACTGGGGATAATACCGGATAGGTCACGACGGCTGGAAGGCGTTGTGGCTGAAACTTCCGGGGCTTTTGGATGGGTCTGCGGCTGATTAGGTTGTTGCCGGTGTAACGTACCGTCAAGCCTGTAATCAGTACGGGTTGTGGGAGCAAGAGCCCGGAGATGGATTCTGAGACACGAATCCAGGCCCTACGGGGCGCAGCAGGCGCGAAAACTCTACAATGCAGGCAACTGCGATAGGGGAACATCGAGTGGTATCCATATTGGGTATCTGTCCTCCCGTCTAAAA…
Species	SSU1ArF_SSU1492ngs_175426	3958 EU155963.UncAr540_93.75_Archaea;Euryarchaeota;Methanomicrobia;Methanocellales;Methanocellaceae;Methanocella;	1314	0	1397	96	Archaea(100)	Euryarchaeota(100)	Methanomicrobia(100)	Methanocellales(100)	Methanocellaceae(100)	Methanocella(100)		AGGTCACTGCTATCGGTGTCCGATTAAGCCATGCGAGTCGTGAGGGGTTATGCCCTCGGCGGACTGCTCAGTAACACGTGGATAACCTGCCCAAGGGTCCGGGATAACCCCGGGAAACTGGGGATAAGACCGGATGGGCCATCCCGGCTGGAAGGCGGGGTGGTTTAAACGTGAGGCCTTTGGATGGGTCTGCGGCGGATTAGGTTGACGCCGGTGTAACGTACCGGCGTGCCTGTAATCCGTACGGGTTGTGGGAGCAAGAGCCCGGAGATGGATTCTGAGACACGAATCCAGGCCCTACGGGGCGCAGCAGGCGCGAAAACTCTACAATGCAGGCAACTGCGATAGGGGGACATCGAGTGATATCCACCTTGGGTATCTGTCCCACCGTCTAAAAAA…
Species	SSU1ArF_SSU1492ngs_281012	4449 EU155940.UncAr265_92.78_Archaea;Euryarchaeota;Methanomicrobia;Methanomicrobiales;Methanomicrobiaceae;uncultured;	1284	0	1397	96	Archaea(100)	Euryarchaeota(100)	Methanomicrobia(100)	Methanomicrobiales(100)	Methanomicrobiaceae(100)	uncultured(100)		AGGTCACTGCTATCGGGGTTCGACTAAGCCATGCAAGTCGAGAGGGGTCAAGCCCTCGGCGTACTGCTCAGTAACACGTGGATAACCTGCCCTGAGGAAGGGGATAACCCCGGGAAACTGGGGATAATACCCTATAGGCTACCGAGGCTGGAATGCGCGGTAACCGAAAAGCTCCGGCGCCTCAGGATGGGTCTGCGGCCGATTAGGTTGTTGTTGGGGTAACGGCCCAACAAGCCGGTAATCGGTACGGGTTGTGGGAGCAAGAGCCCGGAGATGGATTCTGAGACATGAATCCAGGCCCTACGGGGCGCAGCAGGCGCGAAAACTTTACAATGCGGGAAACCGTGATAAGGGAACCCCGAGTGCCTGTAACCACAGGCTGTTCAGGTGTTTAAAACG…
Species	SSU1ArF_SSU1492ngs_34317	3651 HM745465.UncA5644_96.57_Archaea;Euryarchaeota;Thermoplasmata;uncultured;	1291	0	1396	96	Archaea(100)	Euryarchaeota(100)	Thermoplasmata(100)	uncultured(100)	uncultured_fa(100)	uncultured_ge(100)		CGGGCACCGCTATTGGAGTTCGCTTTAACCATGCGAGTCGAGAGGGGTAAGCCCTCGGCGCACTGCTCAGTAACACGCGGACAATCTGCCCTCGAGACGGGGATAACCCCGGGAAACTGGGGATAATACCCGATAGGCCTGGGATGATGGAAGGCTCCCTGACCCAAATCTTTCGGGGCTCGAGGATGGGTCTGCGGCCTATCAGGTTGTAGGGGGTTTCACGGACCCCCTAGCCGAAGACGGGTACGGGCTTTGGGAGAAGTCGCCCGGAGATGGATTCTGAGACACGAATCCAGGTCCTACGGGACGCAGCAGGTACGAAACCTCCACAATGTGGGAAACCACGATGGGGGAACTCCAAGTGCCTACACTAAGTGTAGGCTGTTCTCGAGCCTAAAA…
Species	SSU1ArF_SSU1492ngs_90598	4745 FJ468485.UncCre47_94.72_Archaea;Euryarchaeota;Thermoplasmata;uncultured;	1302	0	1394	96	Archaea(100)	Euryarchaeota(100)	Thermoplasmata(100)	uncultured(100)	uncultured_fa(100)	uncultured_ge(100)		CGGGCACCGCTATTGGAGTTCGCTTAAGCCATGCGAGTCGAGAGGGGTAAGCCCTCGGCGCACTGCTCAGTAACACGCGGACAATCTGCCCTCGAGACGGGGATAACCCCGGGAAACTGGGGATAATACCCGATGGATCTGGGATGATGGAAGGCTCCCAGGTCGAAATCCTGCGGGGCTCGAGGATGGGTCTGCGGCCTATCAGGTCGTAGGGGGTGTCACGGACCCCCTAGCCGAAGACGGGTACGGGCTTTGGGAGAAGTCGCCCGGAGATGGGTTCTGAGACACGAACCCAGGTCCTACGGGACGCAGCAGGCGCGAAACCTCCACAATGTGGGAAACCACGATGGGGGAACTCCAAGTGCCTACACTTTTGTGTAGGCTGTTCTCGAGCCCAAA…
Species	SSU1ArF_SSU1492ngs_152116	2613 ENA|OBAT01040239|OBAT01040239.1	1291	0	1400	96	Archaea(100)	Euryarchaeota(100)	Thermoplasmata(99)	unclassified	unclassified	unclassified		AGACCACCGCTATTGGAGTTCGCTTAAGCCATGCGAGTCGAGAGGGTTCGGCCCTCGGCAGACCGCTCAGTAACACGTGGTGAACCTGCCCTGAGGCGGGGGATAATCTCGGGAAACTGAGGATAATACCCCATAGCCCACCTATGCTGGAATGCTTGGTGGGCCAAAGCTCCGGCACCTCAGGATGGCACTGCGACCTATCAGGTTGTAGGGAGGGTAACGGCCTTCCTAGCCTACGACGGGTACGGGCGTTGAGAGACGTCGCCCGGAGATGAACTCTGAGACACGAGTTCAGGCCCTACGGGGCGCAGCAGGCGCGAAAACTGCACAATGCTGGAAACAGCGATGCGGGGACTCCAAGTGCCGGCACAAAGTGTCGGCTGTTCCATTGTCTAAAAA…
Species	SSU1ArF_SSU1492ngs_152496	2613 ENA|OBAT01040239|OBAT01040239.1	1297	0	1396	96	Archaea(100)	Euryarchaeota(100)	Thermoplasmata(100)	uncultured(85)	uncultured_fa(85)	uncultured_ge(85)		AGGTCACCGCTATTGGAGTTCGCTTAAGCCATGCGAGTCGAGAGGGTTCGGCCCTCGGCAGACCGCTCAGTAACACGTGGAGAACCTGCCCTAAGGTGGGGGATAATCTCGGGAAACTGAGGATAATACCCCATAGCCCATCAGCGCTGGAATGCCTGATGGGCCAAAGCCCTGGCGCCTTAGGATGGCTCTGCGACCTATCAGGTTGTAGTGAGGGTAACGGCCTCACTAGCCTACGACGGGTACGGGCGTTGAGAGACGTCGCCCGGAGATGAACTCTGAGACACGAGTTCAGGCCCTACGGGGCGCAGCAGGCGCGAAAACTGCACAATGCTGGAAACAGCGATGCGGGGACTCCAAGTGCCGGCACACAGTGTCGGCTGTTCCATTGTCTAAAAA…
Species	SSU1ArF_SSU1492ngs_214923	322 ENA|OBAT01009956|OBAT01009956.1	1295	0	1399	96	Archaea(100)	Euryarchaeota(100)	Thermoplasmata(100)	Marine_Benthic_Group_D_and_DHVEG-1(100)	Marine_Benthic_Group_D_and_DHVEG-1_fa(100)	Marine_Benthic_Group_D_and_DHVEG-1_ge(100)		AGGTCACTGCTATTGGGATTCGACTAAGCCATGCGAGTTGAGAGGGTTCGGCCCTCGGCTAACGGCTCAGTAACACGTGGATAATCTGCCCTTAGGTGGAGGATACCCTCGGGAAACTGAGAATAATACTCCATAGGTCTAGGATGCTGGAATGCACTTAGACTGAAAACTCCGGTGCCTAAGGATGAGTCTGCGGACTATCAGGTAGTAGTCAGGGTAAAGACCTGACTAGCCTACGACGGATACGGGTTGTGAGAGCAATAACCCGGAGATGATATCTGAGACACGATATCAGGCCCTACGGGGCGCAGCAGGCGCGAAAACTTCACAATGCGCGAAAGCGCGATGAGGGAATCCCAAGTGCTTGCACGTAAGTGTAAGCTGTTTCTATGTTTAAAA…
Species	SSU1ArF_SSU1492ngs_103634	2105 ENA|OBAT01034349|OBAT01034349.1	1284	0	1393	96	Archaea(100)	Nanoarchaeaeota(100)	Woesearchaeia(100)	Woesearchaeia_or(100)	Woesearchaeia_fa(100)	Woesearchaeia_ge(100)		AGATAGCTGCTATGAGTATCCGATTAAGCCATGCAAGTCTAGTAGCAATACTGGCGAACTGCTCAGTAACACGTCGGTAATCTGCCCTACGGTCAGGGATAACCTCGGGAAACTGAGGGTAATACCTGATAGGTGATTCAGCCTGGAATGGCGTTTCGCCCAAACACGTGCCGTAGGATGAGCCGGCGGCTGATTAGGCAGTTGGTGGGGTAACGGCCCACCAAACCTAAGATCAGTACGGGCCTTGAGAGAGGTAGCCCGGAGAGGGACACTGAGATACGGGTCCCAGCCCCACGGGGTGCAGCAGGCGCGAAACCTTTACAATGCACGCAAGTGTGATAGGGGGATACTCAGTGCTTACGGCTCTGCTGTAGGCTTTTGTCGATCGTAAATAGATCG…
Species	SSU1ArF_SSU1492ngs_92547	2105 ENA|OBAT01034349|OBAT01034349.1	1298	0	1393	96	Archaea(100)	Nanoarchaeaeota(100)	Woesearchaeia(100)	Woesearchaeia_or(100)	Woesearchaeia_fa(100)	Woesearchaeia_ge(100)		AGATAGCTGCTATGAGTATCCGATTAAGCCATGCAAGTCTAGTAGCAATACTGGCGAACTGCTCAGTAACACGTCGGTAATCTGCCCTACGGTCAAGGATAACCTCGGGAAACTGAGGGTAATACTTGATAGATGATATTACCTGGAATGGTATTTCATCCAAACACGTGCCGTAGGATGAGCCGGCGGCTGATTAGGCAGTTGGTGGGGTAATGGCCCACCAAACCTAAGATCAGTACGGGCCTTGAGAGAGGTAGCCCGGAGAGGGACACTGAGATACGGGTCCCAGCCCCACGGGGTGCAGCAGGCGCGAAACCTTTACAATGCACGAAAGTGTGATAGGGGGATACTCAGTGCTTACGGTTATGCTGTAGGCTTTTGTCGATCGTAAATAGATCG…
Species	SSU1ArF_SSU1000ArR_65055	3817 EU559699.UncCre12_92.84_Archaea;Crenarchaeota;Bathyarchaeia;	912	0	980	96	Archaea(100)	Crenarchaeota(100)	Bathyarchaeia(100)	Bathyarchaeia_or(100)	Bathyarchaeia_fa(100)	Bathyarchaeia_ge(100)		ACCCCACTGCTATCGGGATAGGACTAAGACATGCTAGTCAAGCGCTCCCCAGCTAAAGGGGAGTGCGGCACACAGCTCAGTAACACGTGGCTAACCTGCCCTTGGGACGGAGACAACCCCGGGAAACTGGGGCTAACCCCCGATAGGCGAAGAGCTCTGGAATGAACCTTCGCCCAAAAAGTTCCTGCGCTATGCTCGTAGGTATTGCCCAAGGATGGGGCCGCGACCGATCAGGTTGTTGGTGAGGTAACGGCTCACCAAGCCTTTAACCGGTGCGGGCCGTGGGAGCGGGAGCCCGGAGATGGGCACTGAGACAAGGGCCCAGGCCCTACGGGGCGCAGCAGTCGCGCAAACTTTGCAATACACGAAAGTGTGACAGGGCTATCCCGAGTGCCGTCC…
Species	SSU1ArF_SSU1000ArR_85708	3368 ENA|OBAT01048709|OBAT01048709.1	908	0	982	96	Archaea(100)	Thaumarchaeota(100)	Group_1.1c(100)	Group_1.1c_or(100)	Group_1.1c_fa(100)	Group_1.1c_ge(100)		ACCCGACTGCTATCGGATTGAGATTTAGCCATGCGAGTCGAACGTCCCCCTGTTGCGGGGGGCGTGGCGTACGGCTCAGTAACACGTAGTCAACCTGCCCTGGAGACATGGATAACCCCGGGAAACTGGGATTAATACATGATAGGTCATCTCATCTGGAAGGAGAGATGGCTTAAAGGGGTGTGTGAGCTTCTTTCATACAGCTGCTCCAGGATGGGACTGCGACTGATCAGGCTGTTGGCGGGGTAATGGCCCACCAAACCAGTAACCAGTACGGGCCTTGAGAGAGGGGGCCCGGAGATGGACACTGAGAGAAGGGTCCAGGTCCTACGGGGCGCAGCAGGCGCGAAACCTTCGCAATGCGCGAAAGCGTGACGAGGTTAATCCGAGTGGTTCCCG…
Species	SSU1ArF_1000R_151545	4714 KP204535.UncAr142_82.87_Archaea;Thaumarchaeota;Nitrososphaeria;Nitrosotaleales;Nitrosotaleaceae;	910	0	977	96	Archaea(100)	Thaumarchaeota(100)	Nitrososphaeria(100)	Nitrosotaleales(100)	Nitrosotaleaceae(100)	Nitrosotaleaceae_ge(100)		ACCTGACTGCTATCGGAACGGGACTAAGCCATGCGAGTCTTGCCAGTTGAAGCACGTTAACTGGCGGCGAACGGCTCAGTAACACGTAGTCAACCTGCCCTCGGGACGGGAACAATCTCGGGAAACTGAGGCTAATTCCTGATGTGTCAAGATTCCTGGAATGGGTTTTGGCTTAAAGGGCGTGGCAGCATCTTGCCATTTTCGCCCGAGGATGGGACTGCGGCCGATCAGGCTGTTGGTGGGGTAAAGGCCCACCAAACCAGTAACCGGTACGGGCTTTGAGAGAAGGAGCCCGGAGATGGACACTGAGACAAGGGTCCAGGTCCTACGGGGCGCAGCAGGCGCGAAACCTTCGCAATGTGCGAAAGCACGACGAGGTTATTCCGAGTGATCTCCGCT…
Species	SSU1ArF_SSU1000ArR_263203	580 ENA|OBAT01014306|OBAT01014306.1	884	0	951	96	Archaea(100)	Euryarchaeota(100)	Thermoplasmata(100)	SG8-5(100)	SG8-5_fa(100)	SG8-5_ge(100)		GTTACCGCTATTGGTGTCCGCTTAAGACATGCGAGTCGAGAGGGTTCAGACCCTCGGCATACTGCTCAGTAACACGCGGATAATCTACCCTAAGGTGGGGCATAACCTCGGGAAACTGAGGATAATTCCCCATAGATCATGGATGCTGGAATGCTTCATGGTCCAAAGTTCCGGCGCCTTAGGATGAGTCTGCGGCCTATCAGGTTGTAGTGGGTGTAACGGACCCACTAGCCAGTGACGGGTACGGGCGTTGGGAGACGTCGCCCGGAGTTGGATTCTGAGACACGAATCCAGGCCCTACGGGGCGCAGCAGTCGCGAAAACTTGTCAATGGGGGAAACCCCGAACAGGGGACGCCAAGTGCATGCGTTTTACGTATGCTGTTCAGTTGTCTAAAAAA…
Species	SSU1ArF_SSU1000ArR_121702	3536 AJ535123.UncCre96_100_Archaea;Thaumarchaeota;Nitrososphaeria;Nitrososphaerales;Nitrososphaeraceae;	890	0	948	96	Archaea(100)	Thaumarchaeota(100)	Nitrososphaeria(100)	Nitrososphaerales(100)	Nitrososphaeraceae(100)	Nitrososphaeraceae_ge(100)		ACCCGACTGCTATCAGAGTGGGACTAAGCCATGCGAGTTGACGTAGTAATACGTAGCGAACGGCTCAGTAACACGTAGTCAACATGCCCAGGGGACGTGGATAATCTCGGGAAACTGAGAATAAACCGCGATAGGTCACAATTTCTGGAATGGATTTTGGCTCAAATCTATATGGCCCCTGGATTGGACTGCGGCCGATCAGGCTGTTGGTGAGGTAATGGCCCACCAAACCTGTAACCGGTACGGGCTCTGAGAGGAGGAGCCCGGAGATGGGCACTGAGACAAGGGCCCAGGCCCTATGGGGCGCAGCAGGCGCGAAATCTCTGCAATGGGCGAAAGCCTGACAGGGTTACTCTGAGTGATTTCCGCTAAGGGGATCTTTTGGCACCTCTAAAAATG…
Species	SSU1ArF_SSU1000ArR_87566	897 ENA|OBAT01019231|OBAT01019231.1	884	0	948	96	Archaea(100)	Nanoarchaeaeota(100)	Woesearchaeia(100)	Woesearchaeia_or(100)	Woesearchaeia_fa(100)	Woesearchaeia_ge(100)		AGATCGCTGCTATTGGAATTCGACTAAGCCATGCAAGTCTTCCAGCAATGGAGGCATAAGGCTCAGTAACACGTCGGTAACCTGCCCTAAGGTCAGTGATAGCCTCGCGAAAGTGAGGGTAACAACTGATAGAGAAGTTCGTCTGGAAAGATTTCTTCTCATAAACTCGTGCCTTAGGATGGGCCGGCGGCGGATTAGGCTGTTGGCGGTGTAACGGACCACCAAACCGAAGATCTGTACGGGCCATGAGAGTGGGAGCCCGGAGAGGGACACTGAGATACTGGTCCCAGCCCTACGGGGTGCAGCAGGCGCGAAACCTTTTCAATGCGCGCAAGCGTGAGAAGGGAATTCCAAGTGCTTAAGTTTTACTTAGGCTTTTGCCAAGTGTAAAAAGCTTGG…
Species	SSU1ArF_806rB_99928	3368 ENA|OBAT01048709|OBAT01048709.1	685	0	730	96	Archaea(100)	Thaumarchaeota(100)	Group_1.1c(100)	Group_1.1c_or(100)	Group_1.1c_fa(100)	Group_1.1c_ge(100)		ACCCGACTGCTATCGGATTGAGATTTAGCCATGCGAGTTGAACGTCCCCCTGTTGCGGGGGGCGTGGCGTACGGCTCAGTAACACGTAGTCAACCTGCCCTGGAGATGTGGACAACCCCGGGAAACTGGGATTAATTCCATTATAGGTCATCTCATCTGGAAGGAGAGATGGCTTAAAGGGGTGCGAGAGCTTCTTTCTTGTACTCGCTCCAGGATGGGACTGCGACCGATCAGGCTGTTGGCGGGGGTAATGGCCCACCAAACCTGTAACCGGTACGGGCCTTGAGAGAGGGGGCCCGGAGATGGACACTGAGAGAAGGGTCCAGGTCCTACGGGGCGCAGCAGGCGCGAAACCTTCGCAATGCGCGAAAGCGTGACGAGGTTAATCCGAGTGGTCTC…
Species	SSU1ArF_806rB_211297	137 ENA|OBAT01004439|OBAT01004439.1	681	0	726	96	Archaea(100)	Crenarchaeota(100)	Bathyarchaeia(100)	Bathyarchaeia_or(100)	Bathyarchaeia_fa(100)	Bathyarchaeia_ge(100)		ACCCCACTGCTATCGGGATAGGACTAAGACATGCTAGTCGAGTGATTCAGGCAAAACGAGTCACGGCACACAGCTCAGTAACACGTGGCTAATCTGCCCTTGAGACATGAACAACCCCGGGAAACTGGGGCTAACTCATGATAGGCGAAGAACTCTGGAATGAGTCTTCACCCAAAGAGCTTCACGTTATCCTCGTGAAGTTGCTCAAGGATGAGGCCGCGACCGATCAGGTTGTTGGCGAGGGTAATGGCTCACCAAGCCTTTTACCGGTGCGGGCCGTGGGAGCGGGAGCCCGGAGATGGGTACTGAGACAAGGACCCAGGCCCTACGGGGCGCAGCAGTCGCGAAAACTTTGCAATAAGCGCAAGCTTGACAGGGCTATCCCGAGTGCCATCCGCT…
Species	SSU1ArF_806rB_89732	4715 KP204532.UncArc68_82.56_Archaea;Thaumarchaeota;Nitrososphaeria;Nitrosotaleales;Nitrosotaleaceae;	676	0	723	96	Archaea(100)	Thaumarchaeota(100)	Nitrososphaeria(100)	Nitrosotaleales(100)	Nitrosotaleaceae(100)	Nitrosotaleaceae_ge(100)		ACCTGACTGCTATCGGAACGGGACTAAGCCATGCGAGTCTTGCCAGTTTAAGCATGTGAACTGGCGGCGAACGGCTCATTAACACGTAGTCAACCTGCCCTTGGGATGAGAACAATCTCGGGAAACTGAGGCTAATTCTCGATAGGTCAAGATTCCTGGAATGGGTTTTGGCTTAAATGGCGTAACAACATCTTGTTATTTTCGCCCGAGGATGGGACTGCGGCCGATCAGGCTGTTGGTGAGGTAAAGGCTCACCAAACCAGTAACCGGTACGGGCTTTGAGAGAAGGAGCCCGGAGATGGACACTGAGACAAGGGTCCAGGTCCTACGGGGCGCAGCAGGCGCGAAACCTTCGCAATGTGCGAAAGCACGACGAGGTTATTCCGAGTGATTTCCGCT…
Species	SSU1ArF_806rB_173908	1271 ENA|OBAT01024276|OBAT01024276.1	653	0	700	96	Archaea(100)	Euryarchaeota(100)	Thermoplasmata(100)	Marine_Benthic_Group_D_and_DHVEG-1(100)	Marine_Benthic_Group_D_and_DHVEG-1_fa(100)	Marine_Benthic_Group_D_and_DHVEG-1_ge(100)		AGGTCACTGCTATTGGGATTCGACTAAGCCATGCGAGTCGAGAGGGTTCGGCCCTCGGCTGACGGCTCAGTAACACGCGGATAATCTGCCCTTGGGTGGAGGATAATCTCGGGAAACTGAGAATAATACTCCATAAGTCTAGGATGCTGGAATGCACTTAGGCTGAAAGCTTCGGTGCCCAAGGATGAGTCTGCGGACTATCAGGTTGTAGTCAGGGTAAAGACCTGACTAGCCTACGACGGATACGGGTTGTGAGAGCAATAACCCGGAGATGATATCTGAGACACGATATCAGGCCCTACGGGGCGCAGCAGGCGCGAAAACTTCGCAATGTGCGAAAGCACGACGAGGGAATCCCAAGTGCTGGCTCGTTAGAGTCAGCTGTTTTTATGTCTAAAA…
Species	SSU1ArF_806rB_165576	804 ENA|OBAT01017965|OBAT01017965.1	656	0	699	96	Archaea(100)	Euryarchaeota(100)	Thermoplasmata(100)	Methanomassiliicoccales(100)	Methanomassiliicoccaceae(100)	Methanomassiliicoccus(100)		CGGCCACCGCTATTGGAATACGATTAAGACATGCGAGTCGAGAGACGAAAGGTCTCGGCGGACCGCTCAGTAACACGTGGATAACATGCCCTAAGGTGGGGGATAATCTCGGGAAACTGAGGATAATACCCCATAGATCTTGAGAGCTGGAATGCCTCTAGGTCGAAAACTCCGGTGCCTTAGGATTGGTCTGCGGTCTATCAGGCAGTAGTGGGTGTAATGGACCCACTAGCCCGTGACGGATATGGGCCTTGAGAGAGGGTGCCCAGAGATGGACTCTGAGACATGAGTCCAGGCCCTACGGGGCGCAGCAGTCGCGAAAACTTCGCAATGGGGGAAACCCCGACGAGGGAATTCCAAGTGCTAGCACTTTGTGTTAGCTGTTCTTCTGTCTAAAAA…
Species	SSU1ArF_806rB_40860	82 ENA|OBAT01002338|OBAT01002338.1	652	0	697	96	Archaea(100)	Thaumarchaeota(100)	Nitrososphaeria(100)	Nitrososphaerales(100)	Nitrososphaeraceae(100)	Nitrososphaeraceae_ge(100)		ACCCGACTGCTATCAGAGTGAGATTAAGCCATGCGAGTCAACGTAGCAATACGTGGCGCACGGCTCAGTAACACGTAGTCAACATGCCCAGAGGACGTGGATAACCTCGGGAAACTGAGTCTAAACCACGATAAATCAGGATATCTGGAATGGTTTCTGATTGAAATCTATATGACCTTTGGATTGGACTGCGGCCGATCAGGCTGTTGGTGAGGTAATGGCCCACCAAACCTGTTACCGGTACGGGCTCTGAGAGGAGGAGCCCGGAGATGGGCACTGAGACAAGGGCCCAGGCCCTATGGGGCGCAGCAGGCGCGAAACCTCTGCAATAGGCGAAAGCCTGACAGGGTTATTCTGAGTGACTCTCGTTAAGAGAGTCTTTTGGCACCTGTAAAAAGG…
Species	SSU1ArF_SSU666ArR_179485	17 ENA|OBAT01000650|OBAT01000650.1	587	0	632	96	Archaea(100)	Thaumarchaeota(100)	Nitrososphaeria(100)	Nitrososphaerales(100)	Nitrososphaeraceae(100)	Nitrososphaeraceae_ge(100)		ACCCGACTGCTATCAGAATAGGACTAAGCCATGCGAGTCAACGTAGTAGCAATACTACGTGGCATACGGCTCAGTAACACGTAGTCAACATGCCCAGGGGACGTGGATAACCTCGGGAAACTGAGGATAAACCGCGATAGGTCATAATGTCTGGAATGATTTATGGCTGAAATCTACATGGCCCCTGGATTGGACTGCGGCCGATCAGGCTGTTGGTGAGGTAATGGCCCACCAAACCTAAAACCGGTACGGGCTCTGAGAGGAGGAGCCCGGAGATGGGCACTGAGACAAGGGCCCAGGCCCTATGGGGCGCAGCAGGCGCGAAACCTCTGCAATAGGCGAAAGCTTGACAGGGTTATTCTGAGTGGTTTCCGCTAAGGAAATCTTTTGGCATCTCTA…
Species	SSU1ArF_SSU666ArR_265423	88 ENA|OBAT01002646|OBAT01002646.1	583	0	632	96	Archaea(100)	Euryarchaeota(100)	Methanomicrobia(100)	Methanocellales(100)	Methanocellaceae(100)	Rice_Cluster_I(100)		AGGTCACTGCTATCGGTGTTCGATTAAGCCATGCGAGTCGAGAGGGGTCATGCCCTCGGCGGACTGCTCAGTAACACGTGGATAACCTACCCAAGAGTCCGGGATAACCCCTGGGAAACTGGGGATAATACCGGATGGGCCATTCGTGCTGGAAGGCTGTTTGGCTGAAACCTCCGGGGCTTTTGGATGGGTCTGCGGCTGATTAGGTTGTTGCCGGTGTAACGTACCGTCAAGCCTGTAATCAGTACGGGTTGTGGGAGCAAGAGCCCGGAGATGGATTCTGAGACACGAATCCAGGCCCTACGGGGCGCAGCAGGCGCGAAAACTCTACAATGCAGGCAACTGCGATAGGGGAACATCGAGTGGCTGTCATATTGATAGTCTGTCCACCCGCCTAAA…
Species	SSU1ArF_SSU666ArR_301590	2449 ENA|OBAT01038305|OBAT01038305.1	592	0	629	96	Archaea(100)	Euryarchaeota(100)	Thermoplasmata(100)	uncultured(100)	uncultured_fa(100)	uncultured_ge(100)		CGGGCACCGCTATTGGAGTTCGCTTAAGCCATGCGAGTCGAGAGGGGTAAGCCCTCGGCGCACTGCTCAGTAACACGCGGACAATCTGCCCTCGAGACGGGGATAACCCCGGGAAACTGGGGATAATACCCGATAGGCCTGAGATGATGGAAGGCTCCCAGGTCGAAATCCTGCGAGGCTCGAGGATGGGTCTGCGGCCTATCAGGTTGTAGGGGGTTTCACGGACCCCCTAGCCGAAGACGGGTACGGGCTTTGGGAGAAGTCGCCCGGAGATGGATTCTGAGACACGAATCCAGGTCCTACGGGACGCAGCAGGCGCGAAACCTCCACAATGTGGGAAACCACGATGGGGGAACTCCAAGTGCCTACACTTAGTGTAGGCTGTTCTCGAGCCTAAAA…
Species	SSU1ArF_SSU520R_258040	3749 JN397648.UncA6415_96.34_Archaea;Crenarchaeota;Bathyarchaeia;	473	0	506	96	Archaea(100)	Crenarchaeota(100)	Bathyarchaeia(100)	Bathyarchaeia_or(100)	Bathyarchaeia_fa(100)	Bathyarchaeia_ge(100)		ACCCCACTGCTATCGGGATAGGACTAAGACATGCTAGTCGAGCGCTTTCGAGCCATGTTGAGAGCGCGGCATACAGCTCAGTAACACGTGGCTAACCTGCCCTTGGGACGGGATCACCCCCGGGAAACTGGGGCTAATCCCCGATAGGTGAAGAACTCTGGAATGAGTCTTTGCCCAAAGGGCGTCAGATCATGCTTCTGACGTCGCCCAAGGATGGGGCCGCGACCGATCAGGTTGTTGGTGAGGTAATGGCCCACCAAGCCTATAACCGGTGCGGGCCGTGAGAGCGGGAGCCCGGAGATGGGCACTGAGACAAGGGCCCAGGTCCTACGGGGCGCAGCAGTCGCGAAAACTTTGCAATACACGAAAGTGTGACAGGGTTATCCCGAGTGCCGACCG…
Species	SSU1ArF_SSU520R_285919	3615 HM745411.UncAr166_82.43_Archaea;Thaumarchaeota;Nitrososphaeria;Nitrosotaleales;Nitrosotaleaceae;	466	0	503	96	Archaea(100)	Thaumarchaeota(100)	Nitrososphaeria(100)	Nitrosotaleales(100)	Nitrosotaleaceae(100)	Nitrosotaleaceae_ge(100)		ACCTGACTGCTATCGGAACGGGACTAAGCCATGCGAGTCAGCCAATCTAAGTACGCTGGTTGGTGGCGAACGGCTCAGTAACACGTAGTCAACCTGCCCTCGAGACGAGAACAATCTCGGGAAACTGAGGCTAATGCTCGATAGATCAAGATTCCTGGAATGGGTTTTGGTCTAAATGGGGTAACAGCATCTTGTTATTTCCGCTCGAGGATGGGACTGCGACCGATCAGGCTGTTGGTGGGGTAAAGGCCCACCAAACCAGTAACCGGTACGGGCATTGAGAGATGGAGCCCGGAGATGGACACTGAGACAAGGGTCCAGGTCCTACGGGGCGCAGCAGGCGCGAAACCTTCGCAATGCGCGAAAGCGCGACGAGGTTATTCCGAGTGATTTCCGCTG…
Species	SSU1ArF_SSU520R_230296	615 ENA|OBAT01014825|OBAT01014825.1	448	0	481	96	Archaea(100)	Thaumarchaeota(100)	Nitrososphaeria(100)	Nitrososphaerales(100)	Nitrososphaeraceae(100)	Nitrososphaeraceae_ge(100)		ACCCGACTGCTATCAGAGTAGGGCTAAGCCATGCGAGTCAACGTATGAATAATACGTGGCGAACGGCTCAGTAACACGTAGTCAACATACCCACAGGACGTGGATAACCTCGGGAAACTGAGGATAAACCGCGATAGGTCATAATTACTGGAATGTGTTATGGCTCAAATCTATATGGCCTTTGGATTGGACTGCGGCCGATCAGGCTGTTGGTGAGGTAATGGCCCACCAAACCTGTAACCGGTACGGGCTCTGAGAGGAGGAGCCCGGAGATGGGCACTGAGACAAGGGCCCAGGCCCTATGGGGCGCAGCAGGCGCGAAACCTCTGCAATGGGCGAAAGCCTGACAGGGTTACTCTGAGTGATTCCCGCTAAGGGAATCTTTTGGCACCTCTAAAA…
Species	SSU1ArF_SSU520R_232831	3264 ENA|OBAT01047790|OBAT01047790.1	442	0	481	96	Archaea(100)	Nanoarchaeaeota(100)	Woesearchaeia(100)	Woesearchaeia_or(100)	Woesearchaeia_fa(100)	Woesearchaeia_ge(100)		AGGTTGCTGCTATTAGGGTTCGACTAAGCCATGCAAGCCACGGGACCCGCAAGGGGACCGGCAAACTGCTCAGTAACACGTCGATAATCTGCCTTCGGGTCTGGGAAAACCTTGGGAAACTGAGGCTAAACCCGGATAGAGGATTTGTCCTGGAACGGTTTATCCTTTAAAAGTAATGCCCGAAGATGGGTCGGCGGCTGATTAGGTAGTTGGTGAGGTAAAGGCCCACCAAGCCTTAGATCAGTAGGGGCCTTGAGAGAGGGAGCCCCGAGAAGGGCACTGAGATACTGGCCCTAGCCCTACGGGGTGCAGCAGGCGCGGAAACTCTACAATGCACGAAAGTGTGATAGGGGAACCCTAAGTGCTTATACTTAGTATAGGCTTTTGCCAAGAGTAAAT…
Species	SSU1ArF_SSU520R_221361	2252 ENA|OBAT01035957|OBAT01035957.1	443	0	480	96	Archaea(97)	Euryarchaeota(97)	Thermoplasmata(87)	unclassified	unclassified	unclassified		CGGCCACCGCTATTGGGTTTCGCTTAAGCCATGCGAGTCGAGAGGGTTCGGCCCTCGGCAGACTGCTCAGTAACACGTGGAGAACTTGCCCTACGCTGGGGAATAACGTCGGGAAACTGACGACAATGCCCCATAGCGCCTCCTTCCTGGAACGGTGGAGGCGTGAAAGCTCCGGCGGCGTAGGATAGCTCTGCGGCCTATCAGGTTGTAGCGAGGGTAACGTCCTCGCTAGCCTACGACGGGTATGGGTGTTGGGAGACATCGCCCAGAGATGGATTCTGAGACACGAATCCAGGTCCTACGGGACGCAGCAGGCGCGAAAACTGCACAATGTGGGAAACCACGATGCGGGAAACCCAAGTGCCAGCACTATGTGTTGGCTGTCCTCGACTGTTTGTA…
Species	SSU1ArF_SSU520R_124193	1968 ENA|OBAT01032623|OBAT01032623.1	445	0	478	96	Archaea(100)	Thaumarchaeota(100)	Nitrososphaeria(100)	Nitrososphaerales(100)	Nitrososphaeraceae(100)	Nitrososphaeraceae_ge(95)		ACCCGACTGCTATCAGAGTGGGGCTAAGCCATGCGAGTCAACGTAGCAATACGTGGCGAACGGCTCAGTAACACGTAGTCAACATGCCCAAAGGACGTGGATAACCTCGGGAAACTGAGGATAAACCGCGATAAACCACGACTCCTGGAATGGTTCATGGTTGAAACCTATATGGCCTTTGGATTGGACTGCGGCCGATCAGGCTGTTGGTGAGGTAATGGCCCACCAAACCTGTAACCGGTACGGGCTCTGAGAGGAGTAGCCCGGAGATGGGCACTGAGACAAGGGCCCAGGCCCTATGGGGCGCAGCAGGCGCGAAACCTCTGCAATAGGCGAAAGCTTGACAGGGTTACTCTGAGTGATTCCCGCTAAGGGAATCTTTTGGCACCTCTAAAAATG…
Species	SSU1ArF_SSU520R_128225	1515 ENA|OBAT01026909|OBAT01026909.1	449	0	478	96	Archaea(100)	Thaumarchaeota(100)	Nitrososphaeria(100)	Nitrososphaerales(100)	Nitrososphaeraceae(100)	Candidatus_Nitrososphaera(100)		ACCCGACTGCTATCAGAGTGAGACTAAGCCATGCGAGTTAACGCCGCAAGGCGTGGCACACGGCTCAGTAACACGTAGTCAACATGCCCAGGGGACGTGGATAACCTCGGGAAACTGAGGATAAACCGTGATAGGCCAAGGTTTCTGGAATGGACCCTGGCTGAAACCTATATGGCCCCTGGATTGGACTGCGGCCGATCAGGCTGTTGGTGAGGTAATGGCCCACCAAACCTGTAACCGGTACGGGCTTTGAGAGAAGGAGCCCGGAGATGGGCACTGAGACAAGGGCCCAGGCCCTATGGGGCGCAGCAGGCGCGAAAACTCTGCAATAGGCGAAAGCCTGACAGGGTTACTCTGAGTGATGTCCGCTAAGGGCATCTTTTGGCACCTCTAAAAATG…
Species	SSU1ArF_SSU520R_146160	2480 ENA|OBAT01038668|OBAT01038668.1	442	0	475	96	Archaea(100)	Nanoarchaeaeota(98)	Woesearchaeia(95)	Woesearchaeia_or(95)	Woesearchaeia_fa(95)	Woesearchaeia_ge(95)		AGATAGCTGCTATGAGTATCCGATTAAGCCATGCAAGTCTAGTAGCAATACTGGCGAACTGCTCAGTAACACGTCGGTAACCTGCCCTATGGTCAAGCATAACCTCGGGAAACTGAGGGTAATTCTTGATAGATGAAAGAGCCTGGAATGGCCTTTCATCCAAACACGTGCCATAGGATGGGCCGGCGGCTGATTAGGCTGTTGGTGGGGTAATGGCCCACCAAACCTAAGATCAGTACGGGCCTTGAGAGAGGTAGCCCGGAGAGGGACACTGAGATACGGGTCCCAGCCCCACGGGGTGCAGCAGGCGCGAAACCTTTACAATGCACGAAAGTGTGATAGGGGGATACTCAGTGCTTACGACTATGTTGTAGGCTTTTGTCGATCGTAAATAGATCG…
Species	SSU1ArF_SSU520R_198431	770 ENA|OBAT01017488|OBAT01017488.1	442	0	473	96	Archaea(100)	Nanoarchaeaeota(100)	Woesearchaeia(99)	Woesearchaeia_or(99)	Woesearchaeia_fa(99)	Woesearchaeia_ge(99)		AGATTGCTGCTATTAGGATTCGATTAAGCCATGCAAGTCATCTAGCAATAGAGGCATAAGGCTCAGCAACACGTCGCTAATCTGCCCTAAGGTCAGGGATAACTACGGGAAACTGTGGATAATACCTGATAAGAAAAGAATACTGGAATGTTTCTTTTTACAAACTTGAGCCTTAGGATGAGGCGGCGGCCGATTAGGCTGTTGGCGGTGTAATGGACCACCAAACCAAAGATCGGTACGGGCCATGAGAGTGGTAGCCCGGAGAGGGACACTGAGATACTGGTCCCAGCCCTACGGGGTGCAGCAGGCGCGAAAACTTTACAATGCACGAAAGTGTGATAAGGGAATCCTAAGTGCTCAGGCATTGCCTGGGCTTTTGCCATATGTAAATAGTATGGC…
Species	SSU1ArF_SSU470R_246295	3118 ENA|OBAT01046055|OBAT01046055.1	438	0	467	96	Archaea(100)	Thaumarchaeota(100)	Group_1.1c(100)	Group_1.1c_or(100)	Group_1.1c_fa(100)	Group_1.1c_ge(100)		ACCCGACTGCTATCGGATTGAGATTTAGCCATGCGAGTCGAACGTCCCTCTGTTGCGGGGGGCGTGGCATACGGCTCAGTAACACGTAGTCAACCTGCCCTGGAGACGCGAACAACCCCGGGAAACTGGGATTAATGCGTGATAGGTCACCTCATCTGGAAAGAGAGATGGCTTAAAGGGGTACGCGGGCTTCTTCTGCGTATCTGCTCCAGGATGGGACTGCGTCCGATCAGGCTGTTGGCGGGGTAATGGCCCACCAAACCTGTAACCGGTACGGGCCTTGAGAGAGGTGGCCCGGAGATGGACACTGAGAGAAGGGTCCAGGTCCTACGGGGCGCAGCAGGCGCGAAACCTTCGCAATGCGCGAAAGCGTGACGAGGTTAATCCGAGTGACTTCCG…
Species	SSU1ArF_A519R_198647	1500 ENA|OBAT01026762|OBAT01026762.1	427	0	462	96	Archaea(100)	Crenarchaeota(100)	Bathyarchaeia(100)	Bathyarchaeia_or(100)	Bathyarchaeia_fa(100)	Bathyarchaeia_ge(100)		ACCCCACTGCTATCGGGATGGGACTAAGACATGCTAGTCAAGCGCCTTCCAGCCATGTGGGAGGTGCGGCGCACAGCTCAGTAACACGTGGCTAACCTGCCCTTGAGACGGGAACAACCCCGGGAAACTGGGGCTAATTCCTGATAGGTGAAGAACCCTGGAATGGGTCTCCGCCCAAAGGGCGTGCAGATCATGCTTCTGCGCGTTGCTCAAGGATGGGGCCGCGACCGATCAGGTTGTTGGTGAGGTAATGGCTCACCAAGCCTATAACCGGTGCGGGCCGTGAGAGCGGGAGCCCGGAGATGGGCACTGAGACAAGGGCCCAGGTCCTACGGGGCGCAGCAGTCGCGAAAACTTTGCAATACACGCAAGTGTGACAGGGTCATCCCGAGTGCCGAC…
Species	SSU1ArF_SSU470R_298792	770 ENA|OBAT01017488|OBAT01017488.1	400	3.39339e-169	431	96	Archaea(100)	Nanoarchaeaeota(100)	Woesearchaeia(100)	Woesearchaeia_or(100)	Woesearchaeia_fa(100)	Woesearchaeia_ge(100)		AGATTGCTGCTATTAGGATTCGATTAAGCCATGCAAGTCATCTAGCAATAGAGGCATAAGGCTCAGCAACACGTCGATAATCTGCCCTAAGGTCAGGGATAACCACGGGAAACTGTGGATAACACCTGATAAGGAAAAGATACTGGAATGTTCTTTTTCTCAAATTCGAGCCTTAGGATGAGTCGGCGGCCGATTAGGCAGTTGGCGGTGTAACGGACCACCAAACCAAAGATCGGTACGGGCCCTGAGAGGGGTAGCCCGGAGAGGGACACTGAGATACTGGTCCCAGCCCTACGGGGTGCAGCAGGCGCGAAAACTTTACAATGCACGAAAGTGTGATAAGGGAATCCTAAGTGCTCAGGCATTGCCTGGGCTTTTGCCATATGTAAATAGTATGGC…
Species	SSU1ArF_A519R_266576	1968 ENA|OBAT01032623|OBAT01032623.1	400	3.37567e-169	429	96	Archaea(100)	Thaumarchaeota(100)	Nitrososphaeria(100)	Nitrososphaerales(100)	Nitrososphaeraceae(100)	Nitrososphaeraceae_ge(100)		ACCCGACTGCTATCAGAGTGAGACTAAGCCATGCGAGTCAACGTAGTAATACGTGGCGAACGGCTCAGTAACACGTAGTCAACATGCCCAGGGGACGTGGATAACCTCGGGAAACTGAGGATAAACCACGATAGGTCACAATTGCTGGAATGCGTTATGGCTGAAATCTACATGGCCTCTGGATTGGACTGCGGCCGATCAGGCTGTTGGTGAGGTAATGGCCCACCAAACCTGTTACCGGTACGGGCTCTGAGAGGAGGAGCCCGGAGATGGGCACTGAGACAAGGGCCCAGGCCCTATGGGGCGCAGCAGGCGCGAAAACTCTGCAATAGGCGAAAGCCTGACAGGGTTACTCTGAGTGATTCCCGCTAAGGGAATCTTTTGGCACCTCTAAAAATG…
Genera	SSU1ArF_SSU1492ngs_48947	4029 EF690640.UncHa314_94.58_Archaea;Euryarchaeota;Halobacteria;Halobacteriales;Haloferacaceae;uncultured;	1258	0	1401	95	Archaea(100)	Euryarchaeota(100)	Halobacteria(100)	Halobacteriales(100)	Haloferacaceae(100)	uncultured(100)		AGGCCATTGCTATTGGAGTCCGATTTAGCCATGCTAGTTGTACGAGTTTATACTCGTAGCAAATAGCTCAGTGACACGTGGCCAAACTACCCTCTGGAGCACCATAACCTCGGGAAACTGAGGCTAATAGTGCATACCGCTCGATGCCTGGAACTGGCTCGAGCACTAAATGCCCCGGCGCCAGAGGATGTGGCTGCGGCCGATTAGGTAGACGGTGGGGTAACGGCCCACCGTGCCGATAATCGGTACGGGTTGTGAGAGCAAGAGCCCGGAGACGGTATCTGAGACAAGATACCGGGCCCTACGGGGCGCAGCAGGCGCGAAACCTTTACACTGCACGACAGTGCGATAAGGGGACTCCAAGTGCGAGGGCATAACGTCCTCGCTTTTCATGACCGT…
Genera	SSU1ArF_SSU1492ngs_156757	2252 ENA|OBAT01035957|OBAT01035957.1	1274	0	1402	95	Archaea(100)	Euryarchaeota(100)	Thermoplasmata(100)	uncultured(85)	uncultured_fa(85)	uncultured_ge(85)		CGGCCACCGCTATTGGGTTTCGCTTAAGCCATGCGAGTCGAGAGGGTTCGGCCCTCGGCAGACTGCTCAGTAACACGTGGAGAACTTGCCCTATGCTGGAGGATAATCTCGGGAAACTGAGGATAATACTCCATAGCCCACGCGTCCTGGAACGGTGTGTGGGTGAAAGCTCCGGCGGCATAGGATAGCTCTGCGGCCTATCAGGTTGTAGCGAGGGTAACGTCCTCGCTAGCCTACGACGGGTATGGGTGTTGGGAGACATCGCCCAGAGATGGATTCTGAGACACGAATCCAGGCCCTACGGGGCGCAGCAGGCGCGAAAACTGCACAATGTGGGAAACCACGATGCGGGAAACCCAAGTGCCAGCACTATGTGTTGGCTGTCCTCAAGTGTTCGTA…
Genera	SSU1ArF_SSU1492ngs_255972	2252 ENA|OBAT01035957|OBAT01035957.1	1273	0	1402	95	Archaea(100)	Euryarchaeota(100)	Thermoplasmata(97)	unclassified	unclassified	unclassified		CGGCCACTGCTATTGGGTTTCGCTTAAGCCATGCGAGTCGAGAGGGTTCGGCCCTCGGCAGACTGCTCAGTAACACGTGGAGAACTTGCCCTACGCTGGGAAATAACGTCGGGAAACTGACGATAATATCCCATAGCGCATCCTTCCTGGAACGGTGGATGCGTGAAAGCTCCGGCGGCGTAGGATAGCTCTGCGGCCTATCAGGTCGTAGCGAGGGTAACGTCCTCGCTAGCCTACGACGGGTATGGGTGTTGGGAGACATCGCCCAGAGATGGATTCTGAGACACGAATCCAGGTCCTACGGGACGCAGCAGGCGCGAAAACTGCACAATGTGGGAAACCACGATGCGGGAAACCCAAGTGCCAGCACTAAGTGTTGGCTGTCCTCCAGTGTTCGTA…
Genera	SSU1ArF_SSU1492ngs_10329	2613 ENA|OBAT01040239|OBAT01040239.1	1265	0	1400	95	Archaea(100)	Euryarchaeota(100)	Thermoplasmata(100)	uncultured(86)	uncultured_fa(86)	uncultured_ge(86)		AGGCCACCGCTATTGGAATTCGCCTAAGCCATGCGAGTCGAGAGGGTTCGGCCCTCGGCAGACCGCTCAGTAACACGTGGAGAACCTGCCCTAAGGTGGGGGATAATCTCGGGAAACTGAGGATAATACCCCATAGGCCATCGATGCTGGAATGCTCGATGGCTCAAAACCCCGGTGCCTTAGGATGGCTCTGCGACCTATCAGGTAGTAGGGAGGGTAACGGCCTCCCTAGCCTACGACGGGTACGGGCGTTGAGAGACGTCGCCCGGAGATGAACTCTGAGACACGAGTTCAGGCCCTACGGGGCGCAGCAGGCGCGAAAACTGCACAATGCTGGAAACAGCGATGCGGGGATTCCAAGTGCCGGCACTGAGTGTCGGCTGTTCCATTGTCTAAAAA…
Genera	SSU1ArF_SSU1492ngs_243479	2480 ENA|OBAT01038668|OBAT01038668.1	1276	0	1393	95	Archaea(100)	Nanoarchaeaeota(100)	Woesearchaeia(100)	Woesearchaeia_or(100)	Woesearchaeia_fa(100)	Woesearchaeia_ge(100)		AGATGGCTGCTATGAGTATCCGATTAAGCCATGCAAGTCTGGTAGCAATACCGGCACACTGCTCAGTAACACGTCGGTAACCTGCCCTATGGTCGAGCATAACCTCGGGAAACTGAGGGTAATTCTCGATAGGAGATTTCACCTGGAATGGTATTTCTCCCAAACACGTGCCATAGGATGGGCCGGCGGCTGATTAGGCTGTTGGTGGGGTAACGGCCCACCAAACCTAAGATCAGTACGGGCCTTGAGAGAGGTAGCCCGGAGAGGGACACTGAGATACTGGTCCCAGCCCCACGGGGTGCAGCAGGCGCGAAACCTTTACAATGCACGAAAGTGTGATAGGGGGATACTCAGTGCTTACGACTCTGTTGTAGGCTTTTGTCGATCGTAAATAGATCG…
Genera	SSU1ArF_SSU1492ngs_269359	1407 ENA|OBAT01025908|OBAT01025908.1	1273	0	1392	95	Archaea(100)	Nanoarchaeaeota(100)	Woesearchaeia(100)	Woesearchaeia_or(100)	Woesearchaeia_fa(100)	Woesearchaeia_ge(100)		AGATTGCTGCTAGTAGGATTCGACTAAGCCATGCAAGTCAGGTAGCAATACCGGCGCCAGGCTCAGTAACACGTCGATAACCTTCCCTACGGTCAGGGATAAGCTCGGGAAACTGAGTGTAACACCTGATAGGGGATGGGCACTGGAACGTCCCGTCCCTCAAGCCCGTGCCGTAGGATGGGTCGGCGGCGGATTAGGCTGTTGGCGGGGTAACGGCCCACCAAACCTTTGATCCGTACGGGCCATGAGAGTGGTAGCCCGGAGAGGGACACTGGAATACGGGTCCCAGCCCTACGGGGTGCAGCAGGCGCGAAACCTCCACACTGCACGAAAGTGTGATGGGGGGATCCTACGTGCTCATGTCTGACATGGGCTTTTGCCAAGACCAGAAGCCTTGGC…
Genera	SSU1ArF_SSU1000ArR_102175	4646 AB364894.UncA5741_85.03_Archaea;Crenarchaeota;Bathyarchaeia;	895	0	980	95	Archaea(100)	Crenarchaeota(100)	Bathyarchaeia(100)	Bathyarchaeia_or(100)	Bathyarchaeia_fa(100)	Bathyarchaeia_ge(100)		ACCTTACTGCTATCGGGTGGAGACTAAGCCATGCGAGTTATGCGCCTTCAAGCCATGTTGAGGGTGCAGCATACGGCTCAATAACACGTAGTTAATCTGCCCTTGGGACGGGAATAACCCTGGGAAACTGGGGCTAATACCCGATAGGCGCAGTGGCCTGGAATGGTACTGCACCTAAAGGACTCCTGGAACATGCTCTTGGAGCCGCCCAAGGATGAGACTGCGGCCGATCAGGTTGTTGGTGGGGGTAACGGCCTACCAAGCCTATTACCGGTACGGGCCCTGAGAGGGGGGGCCCGGAGATGGGAACTGAGACAAGGTCCCAGGTCCTACGGGGCGCAGCAGGCGCGAAAACTCCACAATGCGCGAATGCGTGATGGGGTCAGCCCGAGTGCCGTC…
Genera	SSU1ArF_1000R_117438	2003 ENA|OBAT01033127|OBAT01033127.1	879	0	956	95	Archaea(100)	Euryarchaeota(100)	Thermoplasmata(97)	uncultured(81)	uncultured_fa(81)	uncultured_ge(81)		CGGCCACTGCTATTGGGTTTCGCTTAAGCCATGCGAGTCGAGAGGGTTCGGCCCTCGGCAGACTGCTCAGTAACACGTGGAGAACTTGCCCTACGCTGGAGAATAATCTCGGGAAACTGAGGATAATGCTCCATAGCGCCTCCGTCCTGGAACGGTGGAGGCGTGAAAGCTCCGGCGGCGTAGGATAGCTCTGCGGCCTATCAGGTTGTAGCGAGGGTAACGTCCTCGCTAGCCTTCGACGGGTATGGGTGTTGGGAGACATCGCCCAGAGATGGATTCTGAGACACGAATCCAGGCCCTACGGGGCGCAGCAGGCGCGAAAACTGCACAATGTGGGAAACCACGATGCGGGAAACCCAAGTGCCAGCACTATGTGTTGGCTGTCCTCCAGTGTTCATA…
Genera	SSU1ArF_1000R_105965	580 ENA|OBAT01014306|OBAT01014306.1	862	0	955	95	Archaea(100)	Euryarchaeota(100)	Thermoplasmata(100)	SG8-5(98)	SG8-5_fa(98)	SG8-5_ge(98)		CGATCACCGCTATTGGAATCCGCTTAAGACATGCGAGTCAAATGTTCTTCGTGAACATGGCATACTGCTCAGTAACACACGGATAATCTACCCTAAGGTGGGGGATAACCTCGGGAAACTGAGGATAATACCCCATAGATCATGGATGCTGGAATGCTCCATGGTCCAAAGTTCCGGCGCCTTAGGATGAGTCTGCGGCCTATCAGGTTGTAGTGGGTGTAACGGACCCACTAGCCTACGACGGGTACGGGCGTTGGGAGACGTCGCCCGGAGTTGGATTCTGAGACACGAATCCAGGCCCTACGGGGCGCAGCAGTCGCGAAAACTTGTCAATGAGGGAAACCTCGAACAGGGGAGTCCAAGTGCATGCGTTTTACGTATGCTGTTCAGTTGTCTAAA…
Genera	SSU1ArF_SSU1000ArR_286267	1325 ENA|OBAT01024821|OBAT01024821.1	863	0	954	95	Archaea(100)	Euryarchaeota(100)	Thermoplasmata(100)	Marine_Benthic_Group_D_and_DHVEG-1(100)	Marine_Benthic_Group_D_and_DHVEG-1_fa(100)	Marine_Benthic_Group_D_and_DHVEG-1_ge(100)		AGGTCACTGCTATTGGGATTCGACTAAGCCATGCGAGTCGTGAGGGTTCGGCCCTCGGCTGACGGCTCAGTAACACGTGGATAATCTACCCTAAGGTGGGGAATACCCTCGGGAAACTGAGAATAATGCCCCATAGGTCTAGGATGCTGGAATGCACTTAGGCTAAAAGTTTCGGCGCCTTAGGATGAGTCTGCGGACTATCAGGTTGTAGTTAGGGTAAAGACCTGACTAGCCTACGACGGATACGGGTTGTGAGAGCAATAACCCGGAGATGATATCTGAGACACGATATCAGGCCCTACGGGGCGCAGCAGGCGCGAAAACTTCGCAATGCGCGAAAGCGCGACGAGGGAATCCCAAGTGCTTGCTCGTTAGAGTAAGCTGTTTTTATGTCTAAAA…
Genera	SSU1ArF_1000R_15245	2613 ENA|OBAT01040239|OBAT01040239.1	874	0	953	95	Archaea(100)	Euryarchaeota(100)	Thermoplasmata(100)	uncultured(95)	uncultured_fa(95)	uncultured_ge(95)		AGACCACCGCTATTGGAGTTCGCTTAAGCCATGCGAGTCGAGAGGGTTCGGCCCTCGGCAGACTGCTCAGTAACACGTGGAGAACCTGCCCTAAGGTGGGGGATAATCTCGGGAAACTGAGGATAATACCCCATAGTCCACCGACGCTGGAATGCCCAGTGGACGAAAACCCCGGTGCCTTAGGATGGCTCTGCGACCTATCAGGTAGTAGGAAGGGTAACGGCCTTCCTAGCCTACGACGGGTACGGGCGTTGAGAGACGTCGCCCGGAGATGAACTCTGAGACACGAGTTCAGGCCCTACGGGGCGCAGCAGGCGCGAAAACTGCACAATGCTGGAAACAGCGATGCGGGAACTCCAAGTGCCGGCACTAAGTGTCGGCTGTTCCATTGCCTAAAAA…
Genera	SSU1ArF_1000R_6653	974 ENA|OBAT01020378|OBAT01020378.1	859	0	948	95	Archaea(100)	Nanoarchaeaeota(100)	Woesearchaeia(100)	Woesearchaeia_or(100)	Woesearchaeia_fa(100)	Woesearchaeia_ge(100)		AGATCGCTGCTATTGGAATTCGACTAAGCCATGCAAGTCTTCCAGCAATGGAGGCATAAGGCTCAGTAACACGTCGGTAACCTGCCCTAAGGTCAGGGATAGCCTCGCGAAAGTGAGGGTAACACCTGATAGGGAAGCTCGCCTGGAAAGGCATCTTCCCATAAACTCGTGCCTTAGGATGGGCCGGCGGCGGATTAGGCTGTTGGCGGTGTAATGGACCACCAAACCGAAGATCCGTACGGGCCATGAGAGTGGGAGCCCGGAGAGGGACACTGAGATACTGGTCCCAGCCCTACGGGGTGCAGCAGGCGCGAAACCTTTTCAATGCGCGCAAGCGTGAGAAGGGAATTCCAAGTGCTCAAGTTTTACTTGGGCTTTTGCCAAGTGTAAAAAGCTTGG…
Genera	SSU1ArF_806rB_34666	2613 ENA|OBAT01040239|OBAT01040239.1	632	0	699	95	Archaea(100)	Euryarchaeota(100)	Thermoplasmata(96)	uncultured(93)	uncultured_fa(93)	uncultured_ge(93)		AGACCACCGCTATTGGAATTCGCTTAAGCCATGCGAGTCGAGAGGGTTCGGCCCTCGGCAGACCGCTCAGTAACACGTGGTGAACCTGCCCTAAGGTGGAGGATAATCTCGGGAAACTGAGGATAATACTCCATAGTCCACTTATGCTGGAATGCTTAGTGGGCGAAATCTCCGGAGCCTTAGGATGGTACTGCGACCTATCAGGTAGTAGGGAGGGTAACGGCCTCCCTAGCCTACGACGGGTACGGGCGTTGAGAGACGTCGCCCGGAGATGAACTCTGAGACACGAGTTCAGGCCCTACGGGGCGCAGCAGGCGCGAAAACTGCACAATGCTGGAAACAGCGATGCGGGAATTCCAAGTGCCGGCACAAAGTGTCGGCTGTTCCATTGTCTAAAAA…
Genera	SSU1ArF_SSU520R_78894	2003 ENA|OBAT01033127|OBAT01033127.1	439	0	480	95	Archaea(100)	Euryarchaeota(100)	unclassified	unclassified	unclassified	unclassified		CGGCCACCGCTATTGGGTTTCGCTTAAGCCATGCGAGTCGAGAGGGTTCGGCCCTCGGCAGACTGCTCAGTAACACGTGGAGAACTTGCCCTAGGCTGGGGGATAACGTCGGGAAACTGACGATAAGACCCCATAGCCTCTCCTTCCTGGAACGGTGGAGAGGTGAAAGCTCCGGCGGCCTAGGATAGCTCTGCGGCCTATCAGGTTGTAGCGAGGGTAACGTCCTCGCTAGCCTACGACGGGTATGGGTGTTGGGAGACATCGCCCAGAGATGGATTCTGAGACACGAATCCAGGCCCTACGGGGCGCAGCAGGCGCGAAAACTGCACAATGTGGGAAACCACGATGCGGGAAACCCAAGTGCCAGCGCTATGCGTTGGCTGTCCTCGACTGTTTGTA…
Genera	SSU1ArF_SSU520R_4369	4696 FPLP01007130.GJ6Z6174_77.13_Archaea;Nanoarchaeaeota;Woesearchaeia;	429	0	470	95	Archaea(100)	Nanoarchaeaeota(100)	Woesearchaeia(100)	Woesearchaeia_or(100)	Woesearchaeia_fa(100)	Woesearchaeia_ge(100)		GGATTGCTGCTATCAGGATTCGATTAAGCCATGCAAGTCAGGTCAGTAATGGCCGGCGACAGGCTCAGTAACACGTCGATAATCTGCCCTAAGGTTCAGCATACCCACGGAAAACTGTGGCTAAAACTGGATAATGAAAGGATTCTGGAATGAACCTTTTGTCAAACGCAAGGCCTTAGGATGAGTCGGCGGCGGATTAGGCAGTTGGCGGTGTAACGGACCACCAAACCTAAGATCCGTAGGGGCCCTGAAAGGGGTAGCCCCGAGAGGGACACTGAAATACTGGTCCCAGCTCCACGGAGTGCAGCAGGCGCGGAACCTCCACAATGCGCGAAAGCGTGATGGGGGGATCCTGAGTGCTTACATTTTTTGTAAGCTTTTGCCAAGGGCAAACACCTT…
Genera	SSU1ArF_SSU520R_232331	3121 ENA|OBAT01046069|OBAT01046069.1	428	0	473	95	Archaea(100)	Nanoarchaeaeota(100)	Woesearchaeia(100)	Woesearchaeia_or(100)	Woesearchaeia_fa(100)	Woesearchaeia_ge(100)		AGAGTGCTGCTATTTGGATTCGATTAAGCCATGCAAGTCTTCTAGCAATAGAGGCGGAAGGCTCAGTAACACGTCGTTAATCTGCCCTGAGGTCAGGGATACCCACGGGAAACTGTGGTTAATACCTGATAAGGAATGGATACTGGAATGTTTCATTCTACAAACTCGAGCCTCAGGATGAGACGGCGGCCGATTAGGCTGTTGGCGGTGTAATGGACCACCAAACCTTGGATCGGTACGGGCCATGAGAGTGGTAGCCCGGAGAGGGACACTGAGAGACTGGTCCCAGCCCTACGGGGTGCAGCAGGCGCGAAAACTTTCCAATGCACGCAAGTGTGAGAAGGGAATCCAAAGTGCTCAGGCTTTGCTTGGGCTTTTGCTATGTGTAAATAGCATGGC…
Genera	SSU1ArF_SSU470R_290715	3368 ENA|OBAT01048709|OBAT01048709.1	421	1.84953e-178	467	95	Archaea(100)	Thaumarchaeota(100)	Group_1.1c(100)	Group_1.1c_or(100)	Group_1.1c_fa(100)	Group_1.1c_ge(100)		ACCCGACTGCTATCGGATTGAGATTTAGCCATGCGAGTCGAACGTCCCTCTGTTGCGGGGGGCGTGGCGTACGGCTCAGTAACACGTAGTCAACCTGCCCTGGAGACTCGAATAACCCCGGGAAACTGGGATTAATGCGGGATAGGTCATCTCATCTGGAAGGAGAGATGGCTCAAAGGGGTGCGCGGGCTTCTTCCGCGCGTTTGCTCCAGGATGGGACTGCGACCGATCAGGCTGTTGGCGAGGTAATGGCTCACCAAACCAGTAACCGGTACGGGCCTTGAGAGAGGGGGCCCGGAGATGGACACTGAGAGAAGGGTCCAGGTCCTACGGGGCGCAGCAGGCGCGAAACCTTCGCAATGCGCGAAAGCGTGACGAGGTTAATCCGAGTGGTCCCCG…
Genera	SSU1ArF_SSU470R_175213	557 ENA|OBAT01013987|OBAT01013987.1	423	2.3877e-179	464	95	Archaea(100)	Crenarchaeota(100)	Bathyarchaeia(100)	Bathyarchaeia_or(100)	Bathyarchaeia_fa(100)	Bathyarchaeia_ge(100)		ACCCCACTGCTATCGGGATAGGACTAAGACATGCTAGTCGAGCGCGTCAGCCAAAACGACGCGCGGCACACAGCTCAGTAACACGTGGCTAACCTGCCCTTGGGACGAGAACAACCCCGGGAAACTGGGGCTAACTCTCGATAGGTGAAGAACTCTGGAATGAGTCTCCGCCTAAATAATGCAACGTTATGCTCGTTGTATCGCCCAAGGATGGGGCCGCGACCGATCAGGTTGTTGGTGAGGTAATGGCTCACCAAGCCTTTTACCGGTGCGGGCCGTGGGAGCGGGAGCCCGGAGATGGGCACTGAGACAAGGGCCCAGGCCCTACGGGGCGCAGCAGTCGCGAAAACTTTGCAATAAGCGAAAGCTTGACAGGGCTATCCCGAGTGCCATCCGCTG…
Genera	SSU1ArF_A519R_227534	303 ENA|OBAT01009384|OBAT01009384.1	414	2.27737e-175	457	95	Archaea(100)	Crenarchaeota(100)	Bathyarchaeia(100)	Bathyarchaeia_or(100)	Bathyarchaeia_fa(100)	Bathyarchaeia_ge(100)		ACCCCACTGCTATCGGGATAGGACTAAGACATGCTAGTCGAGTGGCTCAGCCAATACGAGCCACGGCATACAGCTCAGTAACACGTGGCTAATCTGCCCTTAGGACGAGAACAACCCCGGGAAACTGGGGCTAACTCTCGATAGGCGAAGAACTCTGGAATGAGTCTTCACCTAAATAGTTCAGCGTTACGCTCGTTGAACCGCCTAAGGATGAGGCCGCGACCGATCAGGTTGTTGGTGAGGTAATGGCTCACCAAGCCTTTTACCGGTGCGGGCCGTGAGAGCGGGAGCCCGGAGATGGGCACTGAGACAAGGGCCCAGGCCCTACGGGGCGCAGCAGTCGCGAAAACTTTGCAATACACGAAAGTGTGACAGGGCTATCCCGAGTGCCATCCGCTG…
Genera	SSU1ArF_SSU470R_117791	580 ENA|OBAT01014306|OBAT01014306.1	402	4.50454e-170	439	95	Archaea(100)	Euryarchaeota(100)	Thermoplasmata(100)	SG8-5(90)	SG8-5_fa(90)	SG8-5_ge(90)		CGATCACCGCTATTGGAATCCGCTTAAGACATGCGAGTCGAGAGGGTTTAGACCCTCGGCATACTGCTCAGTAACACACGGATAATCTACCCTATGGTGGGGCATAACCTCGGGAAACTGAGGATAATACCCCATAGGTCATGGATGCTGGAATGCTTCATGGCCCAAAGTTCCGACGCCATAGGATGAGTCTGCGGCCTATCAGGTTGTAGTGGGTGTAACGGACCCACTAGCCTACGACGGGTACGGGCGTTGGGAGACGTCGCCCGGAGTTGGATTCTGAGACACGAATCCAGGCCCTACGGGGCGCAGCAGTCGCGAAAACTTGTCAATGAGGGAAACCTCGAACAGGGGAGTCCAAGTGCATGCGTTTTACGTATGCTGTTCAGTTGTCTAAAA…
Genera	SSU1ArF_SSU470R_29289	1083 ENA|OBAT01021651|OBAT01021651.1	396	2.03848e-167	437	95	Archaea(100)	Nanoarchaeaeota(100)	Woesearchaeia(100)	Woesearchaeia_or(100)	Woesearchaeia_fa(100)	Woesearchaeia_ge(100)		AGGTCGCTGCTATCAGAGTTCGACTTAGCTAAGCTAGTCCAGGGGCCGCAAGGCACCGGCAAACAGTTCCGTAACACGTCGTTAATCTGCCCTTAGGTTTGGGATAACCTTGGGAAACTGAGGGTAAGACCAGATAGAAGATTGGTGCTGGAATGCTCTTTCTTCTAAAGGCAACGCCTAAGGATGAGACGGCGCCCGATTAGGTCGTTGGTGGGGTAATGGCCCACCAAGCCAACTATCGGTAGGGGCCCTGAAAGGGGTAGCCCCGAGGAGGACACTGAGATAAGGGTCCTGACTCTACGGAGTATAGCAAGCGCGGAAACTTTACAATACACGAAAGTGTGATAAGGGGACTCTGAGTGCTCATGCAATGCATGGGCTTTTGCCGTGTGTAAATAG…
Genera	SSU1ArF_SSU1492ngs_63897	3705 KT247984.KXBHalo9_92.49_Archaea;Euryarchaeota;Halobacteria;Halobacteriales;Haloferacaceae;uncultured;	1230	0	1398	94	Archaea(100)	Euryarchaeota(100)	Halobacteria(100)	Halobacteriales(100)	Haloferacaceae(100)	uncultured(100)		AGGTCATTGCTATTGGAGTCCGATTTAGCCATGCTAGTCGTACGAACTGAGATTCGTGGCAGATAGCTCAGTAACACGTGGCCAAACTACCCTCTGGAGCACAATACCCTCGGGAAACTGAGACTAATGGTGCATACCGCTCGCTACCTGGAACTGGTGCGAGCTCGAAACGCTCCGGCGCCAGAGGATGTGGCTGCGGCCGATTAGGTAGACGGTGGGGTAACGGCCCACCGTGCCGATAATCGGTACGGGTTGTGAGAGCAAGAGCCCGGAGACGGAATCTGAGACAAGATTCCGGGCCCTACGGGGCGCAGCAGGCGCGAAACCTTTACACTGCACGACAGTGCGATAAGGGGACTCCAAGTGCGAGGGCATACAGTCCTCGCTTTTTCCCACCGT…
Genera	SSU1ArF_SSU1492ngs_288855	2335 ENA|OBAT01036817|OBAT01036817.1	1255	0	1402	94	Archaea(100)	Euryarchaeota(100)	Thermoplasmata(96)	unclassified	unclassified	unclassified		CGGCCACCGCTATTGGGTTTCGCTTAAGCCATGCGAGTCGAGAGGGTTCGGCCCTCGGCAGACTGCTCAGTAACACGTGGAGAACTTGCCCTACGCTGGAGAATAATCTCGGGAAACTGAGGACAATGCTCCATAGCCCATCCGTCCTGGAACGGTGGATGGGTGAAAGCTCCGGCGGCGTAGGATAGCTCTGCGGCCTATCAGGTTGTAGGGAGGGTAACGGCCTCCCTAGCCTTCGACGGGTATGGGTGTTGGGAGACATCGCCCAGAGATGGACTCTGAGACACGAGTCCAGGCCCTACGGGGCGCAGCAGGCGCGAAAACTGCACAATGTGGGAAACCACGATGCGGGAAACCCAAGTGCCAGCACTATGTGTTGGCTGTCCTCAAGTGTTCGTA…
Genera	SSU1ArF_SSU1492ngs_153183	2288 ENA|OBAT01036394|OBAT01036394.1	1244	0	1391	94	Archaea(100)	Nanoarchaeaeota(100)	Woesearchaeia(100)	Woesearchaeia_or(100)	Woesearchaeia_fa(100)	Woesearchaeia_ge(100)		AGACTGCTGCTATGGGGATTCGATTAAGCCATGCAAGTCTTCTAGCAATAGAGGCGACATGCTCAGTAACACGTCGTTAATCTGCCCTAAGGTCAGGGATACCTACGGGAAACTGTGGTTAATACCTGATAGGAAAAGAATACTGGAATGTTTCTTTTCCCAAACTTGAGCCTTAGGATGAGACGGCGGCCGATTAGGCTGTTGGCGGTGTAACGGACCACCAAACCAAAGATCGGTACGGGCCATGAGAGTGGTAGCCCGGAGAGGGACACTGAGATACTGGTCCCAGCCCTACGGGGTGCAGCAGGCGCGAAAACTTTCCAATGCACGCAAGTGTGAGAAGGGAATCCCCAGTGCTCAAGCACAGCTTGGGCTTTTGCTATGTGTAAATAGCATGGC…
Genera	SSU1ArF_SSU1000ArR_129612	2613 ENA|OBAT01040239|OBAT01040239.1	854	0	953	94	Archaea(100)	Euryarchaeota(100)	Thermoplasmata(100)	uncultured(100)	uncultured_fa(100)	uncultured_ge(100)		AGACCACCGCTATTGGAGTTCGCTTAAGCCATGCGAGTCGAGAGGGTTCGGCCCTCGGCAGACCGCTCAGTAACACGTGGTGAACCTGCCCTAAGGTGGAGAATAATCTCGGGAAACTGAGGCTAATACTCCATAGGCCATGAGCGCTGGAATGCCTCATGGCTCAAATCTCCGGAGCCTTAGGATGGCACTGCGGCCTATCAGGTTGTAGGGAGGGTAACGTCCTCCCTAGCCTACGACGGGTACGGGCGTTGAGAGACGTCGCCCGGAGATGAACTCTGAGACACGAGTTCAGGCCCTACGGGGCGCAGCAGGCGCGAAAACTGCACAATGCTGGAAACAGCGATGCGGGGACTCCAAGTGCCGGCACTGAGTGTCGGCTGTTCCATTGCCTAAAAA…
Genera	SSU1ArF_1000R_113609	974 ENA|OBAT01020378|OBAT01020378.1	846	0	947	94	Archaea(100)	Nanoarchaeaeota(100)	Woesearchaeia(100)	Woesearchaeia_or(100)	Woesearchaeia_fa(100)	Woesearchaeia_ge(100)		AGATCGCTGCTATCGGAATTCGACTAAGCCATGCAAGTCATCCAGCAATGGAGGCATAAGGCTCAGTAACACGTCGGTAACCTGCCCTAAGGTCAGGGATAACCTCGCGAAAGTGAGGGTAACACCTGATAGGGAATGTCTTCTGGAATGAGATTTTCCTCAAACTTGTGCCTTAGGATGGGCCGGCGGTGGATTAGGCTGTTGGCGGTGTAACGGACCACCAAACCGAAGATCCATACGGGCCATGAGAGTGGTAGCCCGGAGAGGGACACTGAGATACTGGTCCCAGCCCTACGGGGTGCAGCAGGCGCGAAACCTTTTCAATGCGCGAAAGCGTGAGAAGGGAATTCCGAGTGCTTAAGTTTTACTTAGGCTTTTGCTAAGTGTAAAAAGCTTGGC…
Genera	SSU1ArF_806rB_259572	155 ENA|OBAT01004977|OBAT01004977.1	629	0	698	94	Archaea(100)	Thaumarchaeota(100)	Nitrososphaeria(100)	Nitrosotaleales(100)	Nitrosotaleaceae(100)	Candidatus_Nitrosotalea(86)		ACCTGACTGCTATCGGATTGGTACTAAGCCATGCGAGTGATCGTAGCAATACGACGCAGACGGCTCAGTAACACGTAGTCAACCTAACTCGTGGACGTGGATAATCTCGGGAAACTGAGGATAAACCACGATAGATAACGGTGCCTGGAATGGCCCATTGTCGAAACAGTTTACTGCCACGGGATGGGACTGCGGCCTATCAGCTTGTTGGTGAGGTAATGGCCCACCAAGGCTATAACAGGTACGGGCTCTGAGAGGAGAAGCCCGGAGATGGGTACTGAGACACGGACCCAGGCCCTATGGGGCGCAGCAGGCGAGAAACCTTAGCAATGTGCGAAAGCACGACTGGGTCAGTCCGAGTGATTTCTGATAAAGGAATCTTTTGCCCGTCCTAAAAGC…
Genera	SSU1ArF_SSU666ArR_289639	804 ENA|OBAT01017965|OBAT01017965.1	562	0	629	94	Archaea(100)	Euryarchaeota(100)	Thermoplasmata(100)	Methanomassiliicoccales(100)	Methanomassiliicoccaceae(100)	uncultured(96)		CGGCCACCGCTATTGGAATTCGATTAAGACATGCGAGTCGAGAGATATTTGGTCTCGGCGGACCGCTGAGTAACACGTGGATAACATGCCCTTGGGTGGAGGATAACCTCGGGAAACTGAGAATAATACTCCATAGATCTAGGATGCTGGAATGCTTCTAGCTCCAAAGCTCCGGCGCCCAAGGATTGGTCTGCGGCCTATCAGGTTGTAGTGGGTGTAACGGACCCACTAGCCCATGACGGGTATGGGCCTTGAGAGAGGGAGCCCACAGATGGACTCTGAGACATGAGTCCAGGCCCTACGGGGCGCAGCAGTCGCGAAAACTTCGCAATGGGGGCAACCCCGACGAGGGAATTCCAAGTGCGTGCACTTTTGTGTACGCTGTTCTTCTGTCTAAAA…
Genera	SSU1ArF_SSU520R_225773	1228 ENA|OBAT01023718|OBAT01023718.1	428	0	480	94	Archaea(100)	Nanoarchaeaeota(100)	Woesearchaeia(100)	Woesearchaeia_or(100)	Woesearchaeia_fa(100)	Woesearchaeia_ge(100)		AGGATGCCGCTATTAGGATTCGATTAAGCCATGCAAGTCAGGGAGTAGCAATACTACCGGCGACATGCTCAGTAACACGTCGTTAATCTGCCCTTAGGCCTGGGATAACCTTGGGAAACTGAGGCTAAACCCGGATAAAGAACAGACGCTGGAATGCGCTATTCTTCAAAGGTTACACCTAAGGATGAGACGGCGGCGGATTAGGTTGTTGGCGAGGTAATGGCTCACCAAGCCATAGATCCGTACGGGCCATGAGAGTGGTAGCCCGGAGAAGGACACTGAAAAACTGGTCCTAGCCCTACGGGGTGCAGCAGGCGCGAAAACTTTACAATGCACGAAAGTGTGATAAGGGAATCCTAAGTGCTCATACACAGTATGGGCTTTTGCCAAGGGTAAATA…
Genera	SSU1ArF_SSU520R_277139	3334 ENA|OBAT01048366|OBAT01048366.1	426	1.14914e-180	475	94	Archaea(99)	Nanoarchaeaeota(88)	Woesearchaeia(84)	Woesearchaeia_or(84)	Woesearchaeia_fa(84)	Woesearchaeia_ge(84)		AGATGGCTGCTATGAGTATCCGATTAAGCCATGCAAGTCTAGTAGCAATACTGGCGAACTGCTCAGTAACACGTCGGTAATCTGCCCTACGGTCGAGCATAACCTCGGGAAACTGAGGGTAATTCTCGATAGACGACAACGCCTGGAATGGCGCGTCGTCCAAACACGTGCCGTAGGATGAGCTGGCGGCTGATTAGGCTGTTGGTGGGGTAACGGCCCACCAAACCTAAGATCAGTACGGGCCTTGAGAGAGGTAGCCCGGAGAGGGACACTGAGATACGGGTCCCAGCCCCACGGGGTGCAGCAGGCGCGAAACCTTTACAATGCACGAAAGTGTGATAGGGGGATACTCAGTGCTTACGACTCTGTCGTAGGCTTTTGTCGATCGTAAATAGATCG…
Genera	SSU1ArF_SSU520R_5978	3121 ENA|OBAT01046069|OBAT01046069.1	422	6.76481e-179	473	94	Archaea(100)	Nanoarchaeaeota(100)	Woesearchaeia(100)	Woesearchaeia_or(100)	Woesearchaeia_fa(100)	Woesearchaeia_ge(100)		AGAGTGCTGCTATTGGGATTCGATTAAGCCATGCAAGTCTTCTCGCAAGAGAGGCGAAAGGCTCAGCAACACGTCGTTAATCTGCCCTAAGGTCAGGGATACCCACGGGAAACTGTGATTAATACCTGATAAGGAATGAACACTGGAATGTGCCATTCCACAAACTCGAGCCTTAGGATGAGACGGCGGCCGATTAGGCAGTTGGCGGTGTAAAGGACCACCAAACCATAGATCGGTACGGGCCATGAGAGTGGTAGCCCGGAGAGGGACACTGAGATACTGGTCCCAGCCCTACGGGGTGCAGCAGGCGCGAAAACTTTCCAATGCACGCAAGTGTGAGAAGGGAATCCCAAGTGCTCAGGCAAAGCCTGGGCTTTTGCTATGTGTAAATAGCATGGC…
Genera	SSU1ArF_SSU1492ngs_250919	3121 ENA|OBAT01046069|OBAT01046069.1	1138	0	1312	93	Archaea(100)	Nanoarchaeaeota(99)	Woesearchaeia(98)	Woesearchaeia_or(98)	Woesearchaeia_fa(98)	Woesearchaeia_ge(98)		AGAATGCTGCTATTGGGATTCGACTAAGCCATGCAAGTCATCCAGCAATGGAGGCGACATGCTCATTAACACGTCGTTAATCTGCCCTAAGGTCAGGGATAGCTACGGGAAACTGTGGGTAATACCTGATAAGGAAAAAATACTGGAATGTGTTTTTCCTCAAACTCGTGCCTTAGGATGAGACGGCGGCCGATTAGGCTGTTGGCGGTGTAACGGACCACCAAACCAAAGATCGGTACGGGCCATGAGAGTGGTAGCCCGGAGAGGGACACTGAGATACTGGTCCCAGCCCTACGGGGTGCAGCAGGCGCGGAAACTTTCCAATGCACGAAAGTGTGAGAAGGGGATCCCAAGTGCTCAGGCACAGCCTGGGCTTTTGCTATGTGTAAATAGCATGGC…
Genera	SSU1ArF_SSU1492ngs_120415	3551 KP814616.Unc04oeq_93.74_Archaea;Euryarchaeota;Methanomicrobia;ANME-1;ANME-1b;	1240	0	1415	93	Archaea(100)	Euryarchaeota(100)	Methanomicrobia(100)	ANME-1(100)	ANME-1b(90)	ANME-1b_ge(90)		AGGCTACTGCTATCAGAGTTCGACTAAGCCATGTTAGTCGAGGGTGCTCTCGCTTCTTCGGAGGCGGGAGTAACCCGGCGGACGGCTCAGTAACACGTGGATAACTTGTCCTGTGGACCGGGATAACCCCTGGGAAACTGGGGCTAATACCGGATAGAGCAGCGATCGCTGGAATGCACGATGCTCCAAAGCTCCGGCACCACAGGGTAGGTCTGCGGCCGATTAGGTCGTTGTTGATGTAACGGATCAACAAGCCTCCGATCGGTATGGGTTGTGAGAGCAATAGCCCAGAGATGGGTTCTGAGATAAGAACCCAGGTCCTACGGGACGCATCAGGCGCGAAAACTTTACACTGTGCGCCAGCACGATAAGGGAACTCTGAGTGCCTCCTCAGGAGGC…
Genera	SSU1ArF_SSU1492ngs_3237	2049 ENA|OBAT01033691|OBAT01033691.1	1229	0	1404	93	Archaea(100)	Nanoarchaeaeota(100)	Woesearchaeia(100)	Woesearchaeia_or(100)	Woesearchaeia_fa(100)	Woesearchaeia_ge(100)		AGATTGCTGCTAGTAGGATTCGACTTAGCCATGCAAGTCTAGGGGACTCTTGAAGTCACCGGCGAAATGCTCAGTAACACGTCACTAACCTGCCCTCGAGTCAAGGATAGCCACGGGAAACTGTGGGTAAACCTTGATAGGGTATGCCATCTGGAATGCGGCATACTTCAAACTCGTGCTCGAGGATGGGGTGGCGCCCGATTAGGTTGTTGGTGGGGTAACGGCCCACCAAGCCAAAGATCGGTACGGGCCTTGAAAGAGGTAGCCCGGAGAGGGACACTGAGATACTGGTCCCAGCCCTACGGGGTGCAGCAGGCGCGGAACCTTTACAATGCACGAAAGTGTGATAAGGGGATCCTACGTGCTCATGCATTGCATGGGCTTTTGTCAAGCGTAAAG…
Genera	SSU1ArF_SSU1492ngs_152892	2613 ENA|OBAT01040239|OBAT01040239.1	1224	0	1400	93	Archaea(100)	Euryarchaeota(100)	Thermoplasmata(100)	uncultured(85)	uncultured_fa(85)	uncultured_ge(85)		AGACCACCGCTATTGGTGTTCGCTTAAGCCATGCGAGTCGAGAGGGTTCGGCCCTCGGCAGACCGCTCAGTAACACGTGGAGAACTTGCCCTAAGGTGGGGGATAACCTCGGGAAACTGAGGATAATACCCCATAGTCCTGGGATGCTGGAATGCTTCCAGGACGAAAACTCCGGTGCCTTAGGATAGCTCTACGGCGTATCAGCTTGTAGTGAGGGTAACGGCCTCACTAGGCTTCGACGCGTACGGGCGTTGAGAGACGTCGCCCGGAGATGAACTCTGAGACACGAGTTCAGGCCCTACGGGGCGCAGCAGGCGCGAAAACTGCACAATGCTGGAAACAGCGATGCGGGGACACCAAGTGCCAGCACATAGTGTTGGCTGTTTTCTTGCCTAAAAA…
Genera	SSU1ArF_SSU1492ngs_37945	2613 ENA|OBAT01040239|OBAT01040239.1	1224	0	1400	93	Archaea(100)	Euryarchaeota(100)	Thermoplasmata(100)	uncultured(89)	uncultured_fa(89)	uncultured_ge(89)		AGGCCACCGCTATTGGAATCAGCTTAAGCCATGCGAGTCGAGAGGGTTCGGCCCTCGGCAGACCGCTCAGTAACACGTGGAGAACCTGCCCTAAGGTGGGGGATAATCTCGGGAAACTGAGGCTAATACCCCATAGTTCTGGAATGCTGGAATGCTTCCAGGACCAAAGCTCCGGCGCCTTAGGATGGCTCTGCGGCCTATCAGGTTGTAGTGAGGGTAACGGCCTCACTAGCCTACAACGGGTACGGGCGTTGAGAGACGTCGCCCGGAGATGAACTCTGAGACACGAGTTCAGGCCCTACGGGGCGCAGCAGGCGCGAAAACTTCGCAATGCTGGAAACAGCGACGGGGTGATTCCAAGTGCCAGCACAGAGTGTTGGCTGTTTCCAAGCCTAAAAA…
Genera	SSU1ArF_SSU1492ngs_26997	2613 ENA|OBAT01040239|OBAT01040239.1	1206	0	1399	93	Archaea(100)	Euryarchaeota(100)	Thermoplasmata(100)	unclassified	unclassified	unclassified		AGACCACCGCTATTGGAGTCAGCTTAAGCCATGCGAGTCGAGAGGGTTCGGCCCTCGGCAGACCGCTCAGTAACACGTGGAGAACCTGCCCTAAGGTGGGGGATAATCTCGGGAAACTGAGGCTAATACCCCATAGTTCAGAGATGCTGGAATGCCCTCTGGACCAAAGCTCCGGCGCCTTAGGATGGCTCTGCGGCCTATCAGGTTGTAGTGAGGGTAACGGCCTCACTAGCCTTCGACGGGTACGGGCGTTGGGAGACGTCGCCCGGAGATGAACTCTGAGACACGAGTTCAGGCCCTACGGGGCGCAGCAGGCGCGAAAACTTCGCAATGTGGGCAACCACGACGGGGTGACTCCAAGTGCCGGCACTGAGTGTCGGCTGTTTCCAAGCCTAAAAA…
Genera	SSU1ArF_SSU1492ngs_23032	2576 ENA|OBAT01039716|OBAT01039716.1	1221	0	1394	93	Archaea(100)	Nanoarchaeaeota(100)	Woesearchaeia(100)	Woesearchaeia_or(100)	Woesearchaeia_fa(100)	Woesearchaeia_ge(100)		AGGTTGCTGCTATGGGGATTCGATTAAGCCATGCAAGTCAGATCGCAAGATCGGCGACATGCTCAGTAACACGTCGTTAACGTGCCCTCTGGTCAGGGATACCCACGGGAAACTGTGGCTAATACCTGATAGATGATACAGCCTGGAATGGCGTATCATCAGAAACTCGCGCCAGAGGATCGGACGGCGGCGGATTAGGCAGTTGGCGGTGTAACGGACCACCAAACCAGAGATCCGTACGGGCCATGAGAGTGGTAGCCCGGAGAGGGACACTGAGATACTGGTCCCAGCCCTACGGGGTGCAGCAGGCGCGAAACCTTTACAATGCACGCAAGTGTGATAAGGGGATCCCCAGTGCTCACGTACTGCGTGGGCTTTTGCCAAGTGTAAATAGCTTGG…
Genera	SSU1ArF_SSU1492ngs_94382	1748 ENA|OBAT01029656|OBAT01029656.1	1209	0	1392	93	Archaea(100)	Nanoarchaeaeota(100)	Woesearchaeia(100)	Woesearchaeia_or(100)	Woesearchaeia_fa(100)	Woesearchaeia_ge(100)		AGATCGCTGCTAGTAGGATTCGACTAAGCCATGCAAGTCAGGTAGCAATACCGGCGACATGCTCAGTAACACGTCGATAACCTTCCCTGTGGTCAGGGATAAGCACGGGAAACTGTGTGTAACACCTGATGGGGAAATGGCACTGGAACGTCCATTTCCCGAAACTCGCGCCACAGGATGGGTCGGCGGCGGATTAGGCTGTTGGCGGGGTAAAGGCCCACCAAACCTTTGATCCGTACGGGCCATGAGAGTGGTAGCCCGGAGAGGGACACTGAAATACTGGTCCCAGCCCTACGGGGTGCAGCAGGCGCGAAACCTCCACAATGCACGAAAGTGTGATGGGGGGATCCTACGTGCTCATGTTTAACATGGGCTTTTGCCGAGACTAGACATCTTGGC…
Genera	SSU1ArF_SSU1000ArR_282359	974 ENA|OBAT01020378|OBAT01020378.1	625	0	723	93	Archaea(100)	Nanoarchaeaeota(100)	Woesearchaeia(100)	Woesearchaeia_or(100)	Woesearchaeia_fa(100)	Woesearchaeia_ge(100)		AGATCGCTGCTATCGGAATTCGACTAAGCCATGCAAGTCTTCCAGCAATGGAGGCACAAGGCTCAGTAACACGTCGGTAACCTGCCCTAAGGTCAGGGATAACCTCGCGAAAGTGAGGGTAACACCTGATATGGAAGGATTCCTGGAATGGAGCCTTCTTCAAACTCGTGCCTTAGGATGGGCCGGCGGCAGATTAGGCTGTTGGCGGTGTAATGGACCACCAAACCGAAGATCTGTACGGGCCATGAGAGTGGGAGCCCGGAGAGGGACACTGAGATACTGGTCCCAGCCCTACGGGGTGCAGCAGGCGCGAAACCTTTTCAATGCGCGCAAGCGTGAGAAGGGAATTCCGAGTGCTCAAGTTTAACTTGGGCTTTTGCCAAGTGTAAAAAGCTTGGC…
Genera	SSU1ArF_1000R_31582	2235 ENA|OBAT01035711|OBAT01035711.1	853	0	984	93	Archaea(100)	Crenarchaeota(100)	Bathyarchaeia(100)	Bathyarchaeia_or(100)	Bathyarchaeia_fa(100)	Bathyarchaeia_ge(100)		ACCCCACTGCTATCGGGATGGGAGTAAGACATGTTAGTTGAGCGCTTCCTAGCCATGGTGGAGGCGCAGCGCACAGCTCAGTAGCACATGGCTAACCTACCCTTAGGACGAAGACAACCCCGGGAAACTGGGGCTAATATTCGATAGGTGAAGGATTCTGGAATGAACCTCCGCTCAAAAGACACTTGGAGCATGCTTCTAAGTGTTGCCTAAGGATGGAGCCGTGGCCGATCAGGTAGTTGGTGAGGTAATGGCTCACCAAGCCTATAACCGGTGCGGGCCGTGGGAGCGGAAGCCCGGAGATGGACACTGAGACAAGGGTCCAGGCCCTACGGGGCGCAGCAGTCGCGAAAACTTCGCAATAAGCGAAAGCTTGACGGGGCTATCCCGAGTGCCATC…
Genera	SSU1ArF_1000R_169417	776 ENA|OBAT01017601|OBAT01017601.1	818	0	947	93	Archaea(100)	Nanoarchaeaeota(100)	Woesearchaeia(100)	Woesearchaeia_or(100)	Woesearchaeia_fa(100)	Woesearchaeia_ge(100)		AGATTGCTGCTATTGGGATTCGACTGAGACATGCAAGTTCGTCCGCAAGGACAGCACAAGGCTCAGTAACACGTCGGTAATCTGCCCTTAGGTCGGGGATAACCTCGGGAAACTGAGGCTAAACCCTGATAGGAGACGGCGCCTGGAATGGTCCATCTCTTAAACTCGCGCCTAAGGATGAGCCGGCGGCTGATTAGGCTGTTGGTGGGGTAATGGCCCACCAAACCGAAGATCAGTACGGGCCATGAAAGTGGTAGCCCGGAGAGGGACACTGAGATACTGGTCCCAGCCCTACGGGGTGCAGCAGTTGCGAAAACTTTACAATGCACGCAAGTGTGATAAGGGGATCCCAAGTGCTCATGTTTTACATGGGCTTTTGCCAAGGGCAGGAACCTTGGC…
Genera	SSU1ArF_SSU520R_165668	17 ENA|OBAT01000650|OBAT01000650.1	415	9.07544e-176	500	93	Archaea(100)	Thaumarchaeota(100)	Nitrososphaeria(100)	Nitrososphaerales(100)	Nitrososphaeraceae(100)	Nitrososphaeraceae_ge(100)		ACCCGACTGCTATCAGAATAGGACTAAGCCATGCGAGTCAACGTACATACATAGTAGCAATACTATGTATGTTCGTGGCATACGGCTCAGTAACACGTAGTCAACATGCCCAGGGGACGTGGATAACCTCGGGAAACTGAGGATAAACCGCGATAGGTCATAATGTCTGGAATGATTTATGGCTGAAATCTACATGGCCTCTGGATTGGACTGCGGCCGATCAGGCTGTTGGTGAGGTAATGGCCCACCAAACCTAAAACCGGTACGGGCTCTGAGAGGAGGAGCCCGGAGATGGGCACTGAGACAAGGGCCCAGGCCCTATGGGGCGCAGCAGGCGCGAAACCTCTGCAATAGGCGAAAGCTTGACAGGGTTATTCTGAGTGGTTTCCGCTAAGGAAA…
Genera	SSU1ArF_SSU520R_143055	3210 ENA|OBAT01047055|OBAT01047055.1	416	3.07707e-176	473	93	Archaea(100)	Nanoarchaeaeota(100)	Woesearchaeia(100)	Woesearchaeia_or(100)	Woesearchaeia_fa(100)	Woesearchaeia_ge(100)		AGATTGCTGCTAGGAGGATTCGATTAAGCCATGCAAGTCAGGTCGCAAGACCGGCGTCATGCTCAGTAACACGTCGATAACCTTCCCTCCGGTCAGGGATAAGCTCGGGAAACTGAGTGTAATACCTGATAGGGAGCCGAGACTGGAACGTCCGGCTCCTGAAACTCGCGCCGGAGGATGGGTCGGCGGCGGATTAGGCTGTTGGCGGGGTAATGGCCCACCAAACCTTTGATCCGTACGGGCCATGAGAGTGGTAGCCCGGAGAGGGACACTGGAATACTGGTCCCAGCCCTACGGGGTGCAGCAGGCGCGAAACCTCCACAATGCACGAAAGTGTGATGGGGGGATCCTCCGTGCTCATGTTACACATGGGCTTTTGCCAAGACTAGACACCTTGGC…
Genera	SSU1ArF_SSU470R_143618	1095 ENA|OBAT01021726|OBAT01021726.1	377	5.30658e-159	436	93	Archaea(100)	Nanoarchaeaeota(92)	Woesearchaeia(92)	Woesearchaeia_or(92)	Woesearchaeia_fa(92)	Woesearchaeia_ge(92)		AAGTTGCTGCTATCTGGGTTCGACTAAGCCATGCAAGCGCGGATTCCTTGAGAATACCGGCATACTGCTCAGTAACACGTAGATAATCTAACCTTAAGTTCAGGATAACCTCGGGAAACTGAGGGTAAGACTGAATAGGAGATTGGTATTGGAAAATTCTTTCTCTTAAAAGCGATGCTTAAGGATGAGTCTGCGGTGGATTAGGTAGTTGGTGAGGTAATGGCTCACCAAGCCGAAGATCCATAGGGGCCTTGAAAGAGGGAGCCCCGAGAAGGGCACTGAGATACTGGCCCTAGCCCTACGGGGTGCAGCAGGCGCGAAACCTTTCCAATGCACGAAAGTGTGAGAAGGGGACCCAGAGTGCCTCACTATGTGAGGCTTTTGCCAAGTGCAAATAGC…
Genera	SSU1ArF_SSU1492ngs_263170	2691 ENA|OBAT01041068|OBAT01041068.1	1207	0	1404	92	Archaea(100)	Nanoarchaeaeota(100)	Woesearchaeia(100)	Woesearchaeia_or(100)	Woesearchaeia_fa(100)	Woesearchaeia_ge(100)		AGATTGCTGCTAGTAGGATTCGACTTAGCCATGCAAGTCCAGGGGACCCTTGAGGTCACCGGCAAACTGCTCAGTAACACGTCACTAACTTGCCCTTAGGTCGGGGATAGCCACGGGAAACTGTGGGTAAACCCCGATAGGCTACACCATCTGGAACGCGGTGTAGTTCAAACTCGTGCCTAAGGATAGGGTGGCGGCCGATTAGGTAGTTGGTGGGGTAATGGCCCACCAAGCCTATGATCGGTACGGGCCTTGGGAGAGGTAGCCCGGAGAGGGACACTGAGATACTGGTCCCAGCCCTACGGGGTGCAGCAGGCGCGAAACCTTTACAATGCACGAAAGTGTGATAAGGGGATCCTACGTGCTCATGCACAGCATGGGCTTTTGCCAAGCGTAAAT…
Genera	SSU1ArF_SSU1492ngs_210194	3379 ENA|OBAT01048793|OBAT01048793.1	1177	0	1403	92	Archaea(100)	Nanoarchaeaeota(100)	Woesearchaeia(100)	Woesearchaeia_or(100)	Woesearchaeia_fa(100)	Woesearchaeia_ge(100)		AGGTCGCTGCTATGAGAATTCGAATTAGCCATGCAAGTCAGGGGGCCGCAAGGTCACCGGCGATAGGCTCAGTAACACGTCGATAATCTGCCCTAGGGTCGGTGATAGCCACGGGAAACTGTGGGTAAACACCGATAGGCAATAGGCACTGGAAGGTCCTTTTGCCCAAACTCGTGCCCTAGGATGAGTCGGCGGCCGATTAGGTAGTTGGCGGGGTAAAGGCCCACCAAGCCTTGGATCGGTACGGGCCATGAAAGTGGTAGCCCGGAGAGGGACACTGAGATACTGGTCCCAGCCCTACGGGGTGCAGCAGGCGCGAAAACTCTCCAATGTGCGAAAGCGTGAGAGGGGAATTCTCAGTGCTACAGGTTTATCCTGTGGCTTTTGCCAAGTGTAAAT…
Genera	SSU1ArF_SSU1492ngs_230725	2613 ENA|OBAT01040239|OBAT01040239.1	1201	0	1400	92	Archaea(100)	Euryarchaeota(100)	Thermoplasmata(100)	unclassified	unclassified	unclassified		AGATCACCGCTATTGGTGTTCGCTTAAGCCATGCGAGTCGAGAGGGTTCGGCCCTCGGCAGACTGCTCAGTAACACGCGGAGAACCTGCCCTAAGGTGGGGGATAACCTCGGGAAACTGAGGATAATACCCCATAGTTCTCGAATGCTGGAATGCTTCGAGGACAAAAGCTCCGGCGCCTTAGGATGGCTCTGCGGCCTATCAGGTAGTAGTGAGGGTAACGGCCTCACTAGCCTACGACGGGTACGGGCGTTGAGAGACGTCGCCCGGAGATGAACTCTGAGACACGAGTTCAGGCCCTACGGGGCGCAGCAGGCGCGAAAACTGCACAATGCGAGCAATCGCGATGCGGGAACACCAAGTGCCAGCACAGAGTGTTGGCTGTTTCTTTGCCTAAAAA…
Genera	SSU1ArF_SSU1492ngs_216301	2613 ENA|OBAT01040239|OBAT01040239.1	1180	0	1395	92	Archaea(100)	Euryarchaeota(100)	Thermoplasmata(100)	uncultured(92)	uncultured_fa(92)	uncultured_ge(92)		AGGTCACCGCTATTGGAGTTCGCTTAAGCCATGCGAGTCGAGAGGGTTCGGCCCTCGGCAGACCGCTCAGTAACACGTGGAGAACCTGCCCTAAGGTGGGGGATAATCTCGGGAAACTGAGGATAATACCCCATAGTCCAGGGTGCCTGGAACGGCTCCTGGATGAAAGCTCCGGCGCCTTAGGATGGCTCTGCGGCGTATCAGGTTGTAGTGAGGGTAACGGCCTCACTAGCCTTCGACGCGTACGGGCGTTGAGAGACGTCGCCCGGAGATGAACTCTGAGACATGAGTTCAGGCCCTACGGGGCGCAGCAGGCGCGAAAACTGCACAATGCGGGAAACCGCGATGCGGGAACTCCAAGTGCCAGCACAGAGTGTTGGCTGTTTCTTAGCCTAAAAC…
Genera	SSU1ArF_SSU1492ngs_97220	1630 ENA|OBAT01028317|OBAT01028317.1	1194	0	1397	92	Archaea(100)	Nanoarchaeaeota(100)	Woesearchaeia(100)	Woesearchaeia_or(100)	Woesearchaeia_fa(100)	Woesearchaeia_ge(100)		AGGCTGCTGCTATTAGAATCCGGATTAGCCATGCAAGTCTAGAGGAGCAATCCTCGGCAGAATGCTCAGTAACACGTCATTAATCTGCCCTTAGGTCAGGAATAACCTTGGAAACCTGAGGATAATACCTGATAGGGAATGCATCTTGGAATAGAGCATTCCTTAAAGATTACGCCTAAGGATGGGATGGCGGCAGATTAGTTAGTTGGCGGGGTAAAGGCCCACCAAGACTATGATCTGTAGGGGCCTTGAGAGAGGTTGCCCCGAGAAGGGTACTGAGGCACTGACCCTAGCCCTACGGGGTGCAGCAGGCGCGAAAACTTTACAATGCACTAACGTGTGATAAGGGGATTCTAAGTGCTCATACTAAGTATGGGCTTTTTTCAAGAGTAAAGATCT…
Genera	SSU1ArF_SSU1492ngs_168746	3312 ENA|OBAT01048202|OBAT01048202.1	1180	0	1395	92	Archaea(100)	Nanoarchaeaeota(100)	Woesearchaeia(100)	Woesearchaeia_or(100)	Woesearchaeia_fa(100)	Woesearchaeia_ge(100)		AGGCTGCTGCTATTAGGATTCGATTAAGCCATGCAAGTCAACTCGCAAGAGTGGCAAACTGCTCAGTAACACGTCAGTAATTTGACCTTAGGTCTGGGATAACCTCGGGAAACTGAGGCTAAAACCGGATAGAGGAATATCATTGGAATATTATTCCTTTAAAAGCAATGCCTAAGGATAAGCTGGCGGCCGATTAGGTTGTTGGTGAGGTAAAGGCTCACCAAGCCAAAGATCGGTAGGGGCCCTGAAAGGGGGAGCCCCGAGAAGGGCACTGAGATACAGGCCCTAGCCCTACGGGGTGCAGCAGGCGCGAAAACTTTACAATGCACGCAAGTGTGATAAGGGAATCCTAAGTGCTCTGCTTATAGCAGGGCTTTTGCCAAATGTAAATAGTTTGGA…
Genera	SSU1ArF_SSU1492ngs_287968	2439 ENA|OBAT01038134|OBAT01038134.1	1171	0	1392	92	Archaea(100)	Nanoarchaeaeota(100)	Woesearchaeia(100)	Woesearchaeia_or(100)	Woesearchaeia_fa(100)	Woesearchaeia_ge(100)		AGATGGCTGCTATGCGTATCCGACTAAGCCATGCAAGTCTGACAGCAATGTCGGCAAACTGCTCAGTAACACGTCGGTAATCTGCCCTACGGTCGGGGATAACCTCGGGAAACTGAGGGTAAAACCTGATAGGCGATGCGTCCTGGAATGGTGCTTCGCTCAAATTCGTGCCGTAGGATGAGCCGGCGGCGGATTAGGCTGTTGGTGGGGTAACGGCCCACCAAACCGAAGATCCGTACGGGCCATGAGAGTGGTAGCCCGGAGAGGGACACTGAGATACTGGTCCCAGCCCTACGGGGTGCAGCAGGCGCGAAACCTTTCCAATGCACGAAAGTGTGAGAAGGGGATACGCAGTGCTCACGGTTCTGCTGTGGGCTTTTGTCGAGTCTAGACCGCTCG…
Genera	SSU1ArF_1000R_280008	320 ENA|OBAT01009922|OBAT01009922.1	803	0	955	92	Archaea(100)	Nanoarchaeaeota(100)	Woesearchaeia(100)	Woesearchaeia_or(100)	Woesearchaeia_fa(100)	Woesearchaeia_ge(100)		CGGTTGCGGCTCTCTGGTTTGTACTTAGGCATGCAAGTCATTCGTTTCTTCGGAAGTGAAAGGCGAACGGTTCAGTAACACGTAGCTAACCTACCCTTAAGTCAAGGATACCCTCGGGAAACTGAGGCTAAAACTTGATAGGAGATATACCCTGGAAAGATTTATCTCTGAAACTCGAGCTTAAGGATGGGGCTGCGCCGGATTAGGTTGTTGGCGGGGTAATAGCCCACCAAGCCGACGATCCGTAGGGGCTCTTAGCGGAGAGGCCCCGAGAGGGAATCTGAGACACTATTCCCACCCCCACGGGGGGCAGCAGTCGAGAATTTTCTGCAATGCACGTAAGTGTGACAGAGCGAGCCAGAGTGCGTTTCAATTGAAATGCTTTTGTGTACTCTAAAA…
Genera	SSU1ArF_1000R_202898	1094 ENA|OBAT01021717|OBAT01021717.1	818	0	953	92	Archaea(100)	Nanoarchaeaeota(100)	Woesearchaeia(100)	Woesearchaeia_or(100)	Woesearchaeia_fa(100)	Woesearchaeia_ge(100)		AGATAGCTGCTATGGGAGTTCGATTTAGCCATGCAAGTCAGGGGCCGCAAGGCACCGGCGATAGGCTCAGTAACACGTCGATAATCTGCCGTGAGGTCGGTGAAAGCTACGCGAAAGTGTTGGTAAACACCGATAGGCAATAGGCACTGGAAGGTCCTTTTGCTCAAATTCGTGCCTCACGATGAGTCGGCGGCGGATTAGGTAGTTGGCGGGGTAAAGGCCCACCAAGCCTTGGATCTGTACGGGTCATGAAAGTGATAGCCCGGAGAGGGACACTGAGATACTGGTCCCAGCCCTACGGGGTGCAGCAGGCGCGAAAACTCTCCAATGTGCGAAAGCGTGAGAGGGGAACTCCCAGTGCTACAGGTTCATCCTGTGGCTTTTGCCATGTGTAAAAAG…
Genera	SSU1ArF_SSU1000ArR_98611	2543 ENA|OBAT01039421|OBAT01039421.1	796	0	949	92	Archaea(100)	Nanoarchaeaeota(100)	Woesearchaeia(100)	Woesearchaeia_or(100)	Woesearchaeia_fa(100)	Woesearchaeia_ge(100)		AGGTTGCTGCTATTGGGATTCGACTGAGACATGCAAGTTAGCCTCGCAAGAGGCGGCACAAGGCTCAGTAACACGTCGGTAATCTGCCCTATGGTCGGGGATAACCTCGGGAAACTGAGGATAATACCCGATAGGAGATTGGTCCTGGAATGGTCTTTCTCTTAAACTCGTGCCGTAGGATGAGCCGGCGGCTGATTAGGCTGTTGGTGGGGTAATGGCCCACCAAACCAAAGATCAGTACGGGCCATGAAAGTGGTAGCCCGGAGAGGGACACTGAGAAACTGGTCCCAGCCCTACGGGGTGCAGCAGTTGCGAAAACTTTACAATGCACGAAAGTGTGATAAGGGGATCCCAAGTGCTCATGTTTTACATGGGCTTTTGCCAAGGGCAGGAACCTTG…
Genera	SSU1ArF_806rB_161345	2816 ENA|OBAT01042422|OBAT01042422.1	596	0	699	92	Archaea(100)	Nanoarchaeaeota(100)	Woesearchaeia(100)	Woesearchaeia_or(100)	Woesearchaeia_fa(100)	Woesearchaeia_ge(100)		AGGTCGCTGCTATCAGAATCCGATTTAGCTAAGCTAGTCCTGGGGACGCAAGTCACCGGCATACAGTTCCGTAACACGTCGTTAATCTACCCTATGATCTGGGATAGCCTTGGGAAACTGAGGGTAATACCGGATAGGAGATCGAGGCTGGAATGCGCTTTCTCTTAAAAGCAATGTCATAGGATGAGACGGCGGCCGATTAGGTAGTTGGTGGGGTAATGGCCCACCAAGCCCGCGATCGGTAGGGGCCTTGAGAGAGGTAGCCCCGAGGAGGACACTGAGATAAGGGTCCTGACTCTACGGAGTATAGCAAGCGCGAAAACTTTACACTACACGAAAGTGTGATAAGGGGATTCTGAGTGCTCATGCATTGCATGGGCTTTTGCCGTGTGTAAATAG…
Genera	SSU1ArF_806rB_13391	2576 ENA|OBAT01039716|OBAT01039716.1	593	0	694	92	Archaea(100)	Nanoarchaeaeota(100)	Woesearchaeia(100)	Woesearchaeia_or(100)	Woesearchaeia_fa(100)	Woesearchaeia_ge(100)		AGGTTGCTGCTATGGGGATTCGATTAAGCCATGCAAGTCTTCTCGCAAGAGAGGCGACATGCTCAGTAACACGTCGTTAACGTGCCCTCTGGTCAGGGATACCTACGGGAAACTGTGGTTAATACCTGATAGGAGATGCAGCCTGGAATGGCGCATCTTTTCAAACTCGTGCCAGAGGATCGGACGGCGGCGGATTAGGTAGTTGGCGGTGTAACGGACCACCAAGCCTTAGATCCGTACGGGCCATGAGAGTGGTAGCCCGGAGAGGGACACTGAGATACTGGTCCCAGCCCTACGGGGTGCAGCAGGCGCGAAACCTTTCCAATGCACGCAAGTGTGAGAAGGGAATCCCCAGTGCTCATGGTTTCCATGGGCTTTTGCCAAGTGTAAATAGCTTGG…
Genera	SSU1ArF_SSU520R_214699	2613 ENA|OBAT01040239|OBAT01040239.1	405	2.33355e-171	480	92	Archaea(100)	Euryarchaeota(100)	Thermoplasmata(82)	unclassified	unclassified	unclassified		AGACCACCGCTATTGGAGTTCGCTTAAGCCATGCGAGTTGAGAGGGTTCGGCCCTCGGCAGACCGCTCAGTAACACGTGGTGAACCTGCCCTAAGGTGGAGGATAATCTCGGGAAACTGAGGATAATACTCCATAGTCCACTTATGCTGGAATGCTTAGTGGGCCAAAGATTCATCGCCTTAGGATGGCACTGCGATCTATCAGGTTGTAGGGAGGGTAACGGCCTTCCTAGCCTACGACGGATACGGGCGTTGAGAGACGTCGCCCGGAGATGAACTCTGAGACACGAGTTCAGGCCCTACGGGGCGCAGCAGGCGCGAAAACTGCACAATGGTGGAAACACCGATGCGGGAACTCCAAGTGCCGGCACTAAGTGTCGGCTGTTCCATTGTCTAAAAA…
Genera	SSU1ArF_SSU470R_7188	3150 ENA|OBAT01046502|OBAT01046502.1	366	3.9081e-154	431	92	Archaea(100)	Nanoarchaeaeota(95)	Woesearchaeia(91)	Woesearchaeia_or(91)	Woesearchaeia_fa(91)	Woesearchaeia_ge(91)		AGAGCGCTGCTAGTAGGATTCGACTAAGCCATGCAAGTTAGGTAGCAATACCAGCACCAGGCTCAGTAACACGTCGGCAACTTGCCCTACGGTCAGGGATAAGCTCGGGAAACTGAGTGTAATACCTGATAGGGGATGGATACTGGAATGTTCCTTCCCTGAAACTCGTGCCGTAGGATAGACCGGCGGCGGATTAGGCTGTTGGCGGGGTAACGGCCCACCAAACCAATGATCCGTACGGGCCATGAGAGTGGTAGCCCGGAGAGGGACACTGAAATACTGGTCCCAGCCCTACGGGGTGCAGCAGGCGCGAAAACTCCACACTGCACGAACGTGCGATGGGGGGATCCTACGTGCTCATGTTTTTCATGGGCTTTTGCCAAGGCCAGAGACCTTGGC…
Genera	SSU1ArF_SSU1492ngs_303773	3379 ENA|OBAT01048793|OBAT01048793.1	1102	0	1319	91	Archaea(98)	Nanoarchaeaeota(84)	Woesearchaeia(82)	Woesearchaeia_or(82)	Woesearchaeia_fa(82)	Woesearchaeia_ge(82)		AGATCGCTGCTATAGGAATTCGAATTAGCCATGCAAGTCAGGGGTCGCAAGACACCGGCGATAGGCTCAGTAACACGTCGATAATCTGCCCTCAGGTCGGTGACAGCCATGGGAAACTATGGGTAAACACCGATAGGCAATACGCTCTGGAAGGACGTTTTGCTCAAACTCGTGCCTGAGGATGAGTCGGCGGCTGATTAGGTAGTTGGCGGGGTAAAGGCCCACCAAGCCTTGGATCAGTACGGGCCATGAAAGTGGTAGCCCGGAGAGGGACACTGAGATACTGGTCCCAGCCCTACGGGGTGCAGCAGGCGCGAAAACTCTCCAATGTGCGAAAGCGTGAGAGGGGAATTCCTAGTGCTATGGGTTCATCCCATGGCTTTTGCCAAGTGTAAATAG…
Genera	SSU1ArF_SSU1492ngs_295910	3379 ENA|OBAT01048793|OBAT01048793.1	1101	0	1320	91	Archaea(98)	unclassified	unclassified	unclassified	unclassified	unclassified		AGGTGGCTGCTATGGGAATTCGACTTAGCCATGCAAGTCAGGGGCCGCAAGGCACCGGCGACAGGCTCAGTAACACGTCGATAACCTGCCCTCAGGTCGGTGATAGCCACGGGAAACTGTGGGTAAACACCGATAGGCGAGAAGCACCGCAACGTCTTCTCGCCCAAACTCGCGCCTGAGGATGGGTCGGCGGCTGATTAGGTAGTTGGCGGGGGTAACGGCCCACCAAGCCTTGGATCAGTACGGGCCATGAAAGTGGTAGCCCGGAGAGGGACACTGAGATACTGGTCCCAGCCCTACGGGGTGCAGCAGGCGCGAAAACTCTCCAATGTGCGAAAGCGTGAGAGGGGAATTCCCAGTGCTTACGGTTTATCCGTAGGCTTTTGCCAAGTGTAAATA…
Family	SSU1ArF_SSU1492ngs_97529	3379 ENA|OBAT01048793|OBAT01048793.1	1102	0	1319	91	Archaea(100)	Nanoarchaeaeota(100)	Woesearchaeia(100)	Woesearchaeia_or(100)	Woesearchaeia_fa(100)	Woesearchaeia_ge(100)		AGATCGCTGCTATAGGAATTCGAATTAGCCATGCAAGTCAGGGGTCGCAAGACACCGGCGATAGGCTCAGTAACACGTCGATAATCTGCCCTCAGGTCGGTGACAGCCATGGGAAACTATGGGTAAACACCGATAGGCAATACGCTCTGGAAGGACGTTTTGCTCAAACTCGTGCCTGAGGATGAGTCGGCGGCTGATTAGGTAGTTGGCGGGGTAAAGGCCCACCAAGCCTTGGATCAGTACGGGCCATGAAAGTGGTAGCCCGGAGAGGGACACTGAGATACTGGTCCCAGCCCTACGGGGTGCAGCAGGCGCGAAAACTCTCCAATGTGCGAAAGCGTGAGAGGGGAATTCCTAGTGCTATGGGTTCATCCCATGGCTTTTGCCAAGTGTAAATAG…
Family	SSU1ArF_SSU1492ngs_201496	236 ENA|OBAT01007398|OBAT01007398.1	1123	0	1353	91	Archaea(100)	Asgardaeota(100)	Odinarchaeia(100)	Odinarchaeia_or(100)	Odinarchaeia_fa(100)	Odinarchaeia_ge(100)		ACCTGACTGCTATTGGAGTAGGACTAAGTCACGCTAGTTATAGGTGTAGAATGGAACACCTAGCGTACGGCTCAGTAACACGTAGTCAATCTGCCCTAAGGACAGGAATAATCACGGGAAACTGTGGCTAATTCTTGATAGGAAACTCGTCCTGGAACGGTGTCTTTCCTAAAACCGGCTCGCCGTGAGACACGGGCCTTAGGATGAGGCTGCGGCCGATTATGCTTGACGGCGGTGTAATGGACCACCGTGGCTTCGATCGGTATGGGCAATGGAAGTTGGAGCCCAGAGTCGCCCACTGAGACAAGGGGGCGAGCCTTACGAGGCTTAGCGGTCGCGAAAACTCGCCAATGCACGAAAGTGTGAGTGGGCTACTCCAAGTGCCTTTCTTACGGAAGG…
Family	SSU1ArF_SSU1492ngs_11940	3243 ENA|OBAT01047491|OBAT01047491.1	1162	0	1403	91	Archaea(100)	Nanoarchaeaeota(100)	Woesearchaeia(100)	Woesearchaeia_or(100)	Woesearchaeia_fa(100)	Woesearchaeia_ge(100)		AGATTGCTGCTAATAGGATTCGATTAGCCATGCAAGTGAATGGAATTTAGTTCCATCGCGAATCGCTCAGTAACACGTCGATAATCTGCCCTTATGCCTGAACTAAGCTCGGGAAACTGAGTATAATGTCAGATAGTTGATGCATCCTGGAATTGGGGCATCATAGAAAGTTTTAACGTATAAGGATGAGTTGGCGGCTGATTAGGTAGTTGGTGGGGTAACGGCCCACCAAGCCAACAATCAGTAGGGGCCATGAGAGTGGTTGCCCCGAGAGGGTCACTGAGAAACTGGACCCAGCCCTACGGGGTGCAGCAGGCGCGTAATCTCTTCAATGCACGACAGTGTGAAAGGGGGATCCTATGTGCTTATACTTAGTATAGGCTTTTGCATAGTGTAAGT…
Family	SSU1ArF_SSU1492ngs_113917	2613 ENA|OBAT01040239|OBAT01040239.1	1172	0	1400	91	Archaea(100)	Euryarchaeota(100)	Thermoplasmata(100)	uncultured(100)	uncultured_fa(100)	uncultured_ge(100)		AGGCCACCGCTATTGGAATCAGCCTAAGCCATGCGAGTCGAGAGGGTTCGGCCCTCGGCGGACCGCTCAGTAACACGTGGAGAACCTGCCCTTGGGTGGGGGATAATCTCGGGAAACTGAGGCTAATACCCCATAGATCACGGATGCTGGAATGCCCTGTGATCCAAAGCTCCGGCGCCCAAGGATGGCTCTGCGGCCTATCAGGTAGTAGTGAGGGTAACGGCCTCACTAGCCTTCGACGGGTACGGGCGTTGAGAGACGTCGCCCGGAGATGAACTCTGAGACATGAGTTCAGGCCCTACGGGGCGCAGCAGGCGCGAAAACTGCACAATGTGGGAAACCACGATGCGGTGATTCCAAGTGCCGGCACTTAGTGTCGGCTGTTTCCAAGTCTAAAAA…
Family	SSU1ArF_SSU1492ngs_126197	2613 ENA|OBAT01040239|OBAT01040239.1	1146	0	1400	91	Archaea(100)	Euryarchaeota(100)	Thermoplasmata(100)	uncultured(94)	uncultured_fa(94)	uncultured_ge(94)		AGACCACCGCTATTGGAATCCGCCTAAGCCATGCGAGTCGAGAGGGTTCGGCCCTCGGCAGACCGCTCAGTAACACGCGGAGAACATGCCCTAAGGTGGGGGATAACCTCGGGAAACTGAGGATAATACCCCATAATCCAGGAGCTCTGGAATGACTCCTGGATGAAAGCTCCGGCGCCTTAGGATTGCTCTGCGGCCTATCAGGTTGTAGTGAGGGTAACGGCCTCACTAGCCTTCGACGGGTACGGGCGTTGAGAGACGTCGCCCGGAGATGAACTCTGAGACACGAGTTCAGGCCCTACGGGGCGCAGCAGGCGCGAAAACTGCACAATACTGGAAACAGTGATGCGGGGATTCCAAGTGCCAGGACAATGTCCTGGCTGTTTGCGAGCCTAAAAA…
Family	SSU1ArF_SSU1000ArR_42445	1080 ENA|OBAT01021607|OBAT01021607.1	792	0	963	91	Archaea(100)	Nanoarchaeaeota(100)	Woesearchaeia(100)	Woesearchaeia_or(100)	Woesearchaeia_fa(100)	Woesearchaeia_ge(100)		CGGCTGCGGCTCTCTGGTTTGCACTTAGACATGCAAGTTTTTTTATTTGGTTCGCAAGAATTAGGTGAAAAGCAAACTGCTCAGTAACACGTAGCTAACCTACCCTTAAGTCAAGGATACCCTCGGGAAACTGAGGCTAATACTTGATAGGAGATTTACCCTGGAAAGATTTATCTCTCAAATTCGAGCTTAAGGATGGGGCTGCGGCGGATTAGGTAGTTGGCGGGGTAATAGCCCACCAAGCCATTGATCCGTAAGGGCTCTTAGCGGAGAGGCCCTGAGAGGGAATCTGAGACACTATTCCCAGCCCTACGGGGTGCAGCAGTTAGGAATCTTCTGCAATGCGCGCAAGCGTGACAGAGTGAGCCAGAGTGCTTCTCAACGAGAAGCTTTTGCTAA…
Family	SSU1ArF_SSU1000ArR_89581	2439 ENA|OBAT01038134|OBAT01038134.1	794	0	949	91	Archaea(100)	Nanoarchaeaeota(100)	Woesearchaeia(100)	Woesearchaeia_or(100)	Woesearchaeia_fa(100)	Woesearchaeia_ge(100)		AGATGGCTGCTATGCGTATCCGATTAAGCCATGCAAGTCTGACAGCAATGTCGGCAAACTGCTCAGTAACACGTCGGTAACCTGCCCTATGGTCGGGGATAACCTCGGGAAACTGAGGGTAAACCCCGATAGACGATTCGTCCTGGAATGGTGTTTCGTCCAAACTCGTGCCATAGGATGGGCCGGCGGCGGATTAGGCAGTTGGTGGGGTAACGGCCCACCAAACCAGAGATCCGTACGGGCCATGAGAGTGGTAGCCCGGAGAGGGACACTGAGATACTGGTCCCAGCCCTACGGGGTGCAGCAGGCGCGAAACCTTCTCAATGCGCGAAAGCGTGAAGAGGGGATACGCAGTGCTCACGGTTATGCTGTGGGCTTTTGTTGAGTGTAGATAGCTCG…
Family	SSU1ArF_806rB_272271	153 ENA|OBAT01004872|OBAT01004872.1	573	0	699	91	Archaea(100)	Nanoarchaeaeota(99)	Woesearchaeia(99)	Woesearchaeia_or(99)	Woesearchaeia_fa(99)	Woesearchaeia_ge(99)		AGACTGCTGCTATTAGAGTTCGATTTAGCCATGCAAGTTCAGGGGTAGCAATACCCCGGCGGAATGCTCAGCAACACGTCATTAATCTGCCCTTAGGTCAGGGATAACCTCGGAAACCTGAGGACAATACCTGATAGGGAATAGTTCTTGGAAAAGATAATTCCTTAAAAGCAATGCCTAAGGATGAGATGGCGGCAGATTAGATAGTTGGTGGGGTAAAGGCCCACCAAGTCTACGATCTGTAGGGGCCTTGAGAGAGGAAGCCTCGAGAAGGGTACTGAGACACTGACCCTAGCCCTACGGGGTGCAGCAGGCGCGAAAACTTTACAATGCACTAACGTGTGATAAGGGAACTCTAAGTGCTCATACACAGTATGGGCTTTTTTCAAGATTAAGGAT…
Family	SSU1ArF_SSU520R_250151	1094 ENA|OBAT01021717|OBAT01021717.1	396	2.25857e-167	479	91	Archaea(100)	Nanoarchaeaeota(100)	Woesearchaeia(100)	Woesearchaeia_or(100)	Woesearchaeia_fa(100)	Woesearchaeia_ge(100)		AGGTAGCTGCTATAGGAGTTCGAATTAGCCATGCAAGTCAGGGGCAGCAATGCACCGGCGACATGCTCAGTAACACGTCGATAATCTGCCCTAAGGTCAGTGATAGCCACGCGAAAGTGTGGGTAAACACCGATAGGCAATAGGCACTGCAAGGTCCTTTTGCTCAAACTCGTGCCTTAGGATGAGTTGGCGGCCGATTAGGTAGTTGGCGGGGTAAAGGCCCACCAAGCCTTGGATCGGTACGGGCCATGAAAGTGGTAGCCCGGAGAGGGACACTGAGATACTGGTCCCAGCCCTACGGGGTGCAGCAGGCGCGAAAACTCTCCAATGTGCGAAAGCGTGAGAGGGGAACTCCTAGTGCATACGGTTCATCCGTATGCTTTTGCCATGTGTAAAAAG…
Family	SSU1ArF_SSU520R_265350	2841 ENA|OBAT01042756|OBAT01042756.1	390	1.01304e-164	473	91	Archaea(99)	Nanoarchaeaeota(99)	Woesearchaeia(99)	Woesearchaeia_or(99)	Woesearchaeia_fa(99)	Woesearchaeia_ge(99)		AGGTTGCTGCTATGAGGATTCGACTTAGACATGCAAGTCTTCCAGCAATGGAGGCAGATTGCTCAGTAACACGTCGTTAACTTGCCCTGTGGTCAGGAATACCTTCGGGAAACTGAAGCTAAACCCTGATATGAGCTGGATACTGGGATGTACCAACTCTGAAACTCGTGCCACAGGATAGGACGGCGGCGGATTAGGCTGTTGGCGAGGTAATGGCTCACCAAACCTATGATCCGTACGGGCCTTGAGAGAGGTAGCCCGGAGAAGGACACTGAGATACTGGTCCTAGCCCTACGGGGTGCAGCAGTCGCGAAACCTTCACAATGCACGAAAGTGTGATGGGGGGATCCTCAGTGCTCATGTTTTGCATGGGCTTTTGCCAAGTCGAAACAGCTTGGC…
Family	SSU1ArF_SSU470R_118292	2803 ENA|OBAT01042283|OBAT01042283.1	362	2.34768e-152	437	91	Archaea(99)	Nanoarchaeaeota(99)	Woesearchaeia(99)	Woesearchaeia_or(99)	Woesearchaeia_fa(99)	Woesearchaeia_ge(99)		AGGTGGCTGCTATAGGAGTTCGCATTAGCCATGCAAGTCAGGGGCCGCAAGGCACCGGCGATAGGCTCAGTAACACGTCGATAATCTGCCCTAAGGTCAGTGAAAGCTACGCGAAAGTGTGGGTAAACACTGATAGACAATGGATACTGGAAGGTTCCTTTGTTGAAATTCGTGCCTTAGGATGAGTCGGCGGCCGATTAGGTAGTTGGCGGGGTAAAGGCCCACCAAGCCTTGGATCGGTACGGGCGATGAAAGTCGTAGCCCGGAGAGGGACACTGAGATACTGGTCCCAGCCCTACGGGGTGCAGCAGGCGCGAAAACTCTCCAATGTGCGAAAGCGTGAGAGGGGAACTCCTAGTGCTTACGGTTCATCCGTAGGCTTTTGCCATGTGTAAATAG…
Family	SSU1ArF_SSU470R_152754	1094 ENA|OBAT01021717|OBAT01021717.1	364	3.05266e-153	437	91	Archaea(100)	Nanoarchaeaeota(100)	Woesearchaeia(100)	Woesearchaeia_or(100)	Woesearchaeia_fa(100)	Woesearchaeia_ge(100)		AGATGGCTGCTATGGGAGTTCGCTTTAGCCATGCAAGTCAGGGGTCGCAAGACACCGGCGATAGGCTCAGTAACACGTCGATAATCTGCCGTGAGGTCGGTGAAAGCTACGCGAAAGTGTGGGTAAACACCGATAGACAATGGGCACTGCAAAGTCCTTTTGTTGAAACTCGTGCCTCACGATGAGTTGGCGGCCGATTAGGTAGTTGGCGGGGTAAAGGCCCACCAAGCCTTGGATCGGTACGGGTCATGAAAGTGATAGCCCGGAGAGGGACACTGAGATACTGGTCCCAGCCCTACGGGGTGCAGCAGGCGCGAAAACTCTCCAATGTGCGAAAGCGTGAGAGGGGAACTCCCAGTGCTATAGGTTTATCCTATGGCTTTTGCCATGTGTAAAAAG…
Family	SSU1ArF_SSU1492ngs_92032	4322 FJ655628.UncA8798_88.04_Archaea;Nanoarchaeaeota;Woesearchaeia;	1139	0	1398	90	Archaea(100)	Nanoarchaeaeota(100)	Woesearchaeia(100)	Woesearchaeia_or(100)	Woesearchaeia_fa(100)	Woesearchaeia_ge(100)		AGGTTGCTGCTATTGGAGTTCGATTAAGCCATGCAAGTCCAGGCCTCGCAAGAGACCGGCAAACTGCTCAGTAACACGTCGCTAACCTGCCCTAAGATCCGGAATAACCTCGGGAAACTGAGGATAATGCCGGATAGGGGATTGTTTCTGGAATGATCTTTCCCTTAAACGCAAGGTCTTAGGATGGGGCGGCGGCCGATTAGGTTGTTGGCGGGGTAATGGCCCACCAAGCCTTTGATCGGTACGGGCCATGAGAGTGGTAGCCCGGAGAAGGGTACTGAGACACGGACCCTAGCCCTACGGGGTGCAGCAGGCGCGAAACCTCAGCAATGCACGAAAGTGTGACTGGGGGACTCCAAGTGCTCATGTACTGCATGAGCTTTTGCCAAAGGTAAGTAC…
Family	SSU1ArF_SSU1492ngs_96894	2003 ENA|OBAT01033127|OBAT01033127.1	1136	0	1402	90	Archaea(100)	Euryarchaeota(100)	Thermoplasmata(96)	unclassified	unclassified	unclassified		CGGCCACTGCTATTGGGGTTCGCTTAAGCCATGCGAGTCGAGAGGGTTCGGCCCTCGGCAGACTGCTCAGTAACACGTGGAGAACCTACCGTATGCTGGGGGATAATCTCGGGAAACTGAGAATAATACCCCATAGTCCATGCTTCCTGGAACGGTGCATGGATCAAAGTTCCGGCGGCATACGATGGCTCTGCGGCCTATCAGGTTGTAGGGAGGGTAACGTCCTCCCTAGCCGTCGACGGGTATGGGTGTTGGGAGACATCGCCCAGAGATGGACTCTGAGACACGAGTCCAGGCCCTACGGGGCGCAGCAGGCGCGAAAACTGCACAATGTGGGAAACCACGATGCGGGAACCCCAAGTGTCTGCGCAATGCGTAGACTGTCCCCAAGCGTTCGTT…
Family	SSU1ArF_SSU1492ngs_82513	2058 ENA|OBAT01033852|OBAT01033852.1	1115	0	1401	90	Archaea(100)	Nanoarchaeaeota(100)	Woesearchaeia(100)	Woesearchaeia_or(100)	Woesearchaeia_fa(100)	Woesearchaeia_ge(100)		AGAATGCTGCTATTGGGATTCGACTAAGCCATGCAAGTTAGGGGGTAGCAATACCACCGGCGAAAGGCTCAGTAACACGTCACTAACTTGCCCTTCGGTTGAGGATAGCCCCGGGAAACTGGGAGTAATACTCAATAAATGTTCTATGCTGGAATGCTTGAACATTCAAACTCGCGCCGAAGGATAGGGTGGCGGCGGATTAGGTAGTTGGTGAGGTAACGGCTCACCAAGCCAACGATCCGTAGGGGCGATGAGAGTCGTAGCCTCGAGAGGGACACTGAGATACTGGTCCCAGCCCTACGGGGTGCAGCAGGCGCGGAAACTCTACAATGCACGAAAGTGTGATAGGGGGATCCCAAGTGCTTATGCTTAGCATAGGCTTTTGCTGAGAGTAAGTAT…
Family	SSU1ArF_SSU1492ngs_191532	2098 ENA|OBAT01034277|OBAT01034277.1	1115	0	1374	90	Archaea(100)	Nanoarchaeaeota(100)	Woesearchaeia(100)	Woesearchaeia_or(100)	Woesearchaeia_fa(100)	Woesearchaeia_ge(100)		CGATTGCGGCTATCTGGTTTGCATTTACCCATGCAAGTTTCTTGGTTTTCGGATTAAGGAGCGTACTGCTCAGTAACACGTAGCTAACCTGCCCTAAAGCCCGCGATAACCTCGGGAAACTGAGGCTAAGAGCGGATAGAAGATGAAGGCTGGAATGCATTATCTTTGAAAGCTAGCGTTAGGATGGGGCTGCGGCTGATTAGGTTGTTGGCGGGGTAATGGCCCACCAAGCCAGTGATCAGTAAGGGCTCTTAGCGGAGAGGCCCTGAGAGGGAATCTGAGACACTATTCCCAGCCCTACGGGGTGCAGCAGGGGGGAAACTTCTGCAATGCGCGAAAGCGTGACAGAGCAAGCCAGAGTGCTTTCCTATAATTGGAAAGCTTTTGTGAAATGTAAAA…
Family	SSU1ArF_806rB_39064	2613 ENA|OBAT01040239|OBAT01040239.1	557	0	699	90	Archaea(100)	Euryarchaeota(100)	Thermoplasmata(100)	uncultured(93)	uncultured_fa(93)	uncultured_ge(93)		AGACCACCGCTATTGGTGTTCGCTTAAGCCATGCGAGTCGAGAGGGTTCGGCCCTCGGCAGACCGCTCAGTAACACGTGGAGAACTTGCCCTAAGGTGGGGGATAACCTCGGGAAACTGAGGATAATACCCCATAGTCCTGGAATGCTGGAACGCTTCCAGGATGAAAACTCCGGTGCCTTAGGATAGCTCTGCGGCGTATCAGCTTGTAGTGAGGGTAACGGCCTCACTAGGCTTCGACGCGTACGGGCGTTGAGAGACGTCGCCCGGAGATGAACTCTGAGACACGAGTTCAGGCCCTACGGGGCGCAGCAGGCGCGAAAACTGCGCAATGTGAGAAATCACGACGCGGGAACACCAAGTGCCAGCACAACGTGTTGGCTGTTTTCTTGTCTAAAAA…
Family	SSU1ArF_806rB_113298	639 ENA|OBAT01015196|OBAT01015196.1	554	0	686	90	Archaea(100)	Nanoarchaeaeota(100)	Woesearchaeia(100)	Woesearchaeia_or(100)	Woesearchaeia_fa(100)	Woesearchaeia_ge(100)		GGATCGCTGCTATTGGGATGCGGTTAAGCCATGCAAGTCAGGCAGCAATGCCGGCGACATGCTCAATAACACGTCGATAATCTCCCCTTAGGTCGGGGATAGCCTCGGGAAACTGAGGGTAAACCCTGATAGGGAAGATGCTCTGGAAATAGCTCTTTCTTAAATTCGAGCCTAAGGATGAGTCGGCGGCCGATTAGGCAGTTGGCGGTGTAACGGACCACCAAACCTATGATCGGTAGGGGCCTTGAAAGAGGTAGCCTCGAGAAGGACACTGCGATACTGGTCCTAGCCCTACGGGGTGCAGCAGGCGCGAAATTTTTACAATGCGCGAAAGCGTGATAAGGGGATCCCAAGTGCTTGCACACAGTGCAGGCTTTTGCCTAGGGCAAACACCTAGGA…
Family	SSU1ArF_SSU520R_212398	2201 ENA|OBAT01035380|OBAT01035380.1	388	7.82757e-164	475	90	Archaea(100)	Nanoarchaeaeota(98)	Woesearchaeia(98)	Woesearchaeia_or(98)	Woesearchaeia_fa(98)	Woesearchaeia_ge(98)		AGACGGCTGCTATGAGTATCCGATTAAGCCATGCAAGTCTTCTCGCAAGAGAGGCAAACTGCTCAGTAACACGTCGGTAACCTGCCCTATAGTCGTGGATAACCTCGGGAAACTGAGGGTAAACCACGATAGATGATCCTTCCTGGAATGGTGGATCGTCCAAACTCGTGCTATAGGATGGGCCGGCGGCTGATTAGGCTGTTGGTGGGGTAACGGCCCACCAAACCAAAGATCAGTACGGGCCATGAGAGTGGTAGCCCGGAGAGGGACACTGAGATACGGGTCCCAGCCCTACGGGGTGCAGCAGGCGCGAAAACTCTACAATGCACGAAAGTGTGATAGGGGGATACTCAGTGCTTACGCCTATGGTGTAGGCTTTTGTCGAGTGTAGCTAGCTCG…
Order	SSU1ArF_SSU1492ngs_140387	2058 ENA|OBAT01033852|OBAT01033852.1	1095	0	1402	89	Archaea(100)	Nanoarchaeaeota(100)	Woesearchaeia(100)	Woesearchaeia_or(100)	Woesearchaeia_fa(100)	Woesearchaeia_ge(100)		AGAATGCTGCTATTAGGATTCGACTAAGCCATGCAAGTCAAGGGGGTAGCAATACCACCGGCGGAAGGCTCAGTAACACGTCACTAACCTGCCCTTCGGTCGAGGATAGCCTTGGGAAACTGAGGGTAATACTCGATAAATGTTCTATGCTGGGATGCTTGAACATCTAAATTCGCGCCGAAGGATGGGGTGGCGGTGGATTAGGTAGTTGGTGAGGTAACGGCTCACCAAGCCGATGATCCGTAGGGGCGATGAGAGTCGGAGCCCCGAGAGGGACACTGAGATACTGGTCCCAGCCCTACGGGGTGCAGCAGGCGCGGAAACTCTGCAATGCACGAAAGTGTGACAGGGGGATCCTAAGTGCTCATGTTATACATGGGCTTTTGTCAAGAGTAAATA…
Order	SSU1ArF_SSU1492ngs_97320	2252 ENA|OBAT01035957|OBAT01035957.1	1119	0	1402	89	Archaea(100)	Euryarchaeota(100)	Thermoplasmata(96)	unclassified	unclassified	unclassified		CGGCCACTGCTATCGGGGTTCGCTTAAGCCATGCGAGTCGAGAGGGGAAAGCCCTCGGCTGACTGCTCAGTAACACGTGGAGAACTTGCCCTACGCTGGAGGATAACCTCGGGAAACTGAGAATAATACTCCATAGTCCACCCGTCCTGGAACGGTGGGTGGATCAAAGCTCCGGCGGCGTAGGATAGCTCTGCGGCCTATCAGGTTGTAGGAAGGGTAACGTCCTTCCTAGCCTTCGACGGGTACGGGTGTTGGGAGACATCGCCCGGAGATGGAATCTGAGACACGATTCCAGGCCCTACGGGGCGCAGCAGGCGCGAAAACTGCACAATGTGGGAAACCACGATGCGGGAACCCCGAGTGTCTGCGCAATGCGTAGACTGTCCTTAAGCGTTCATT…
Order	SSU1ArF_SSU1000ArR_98245	2436 ENA|OBAT01038067|OBAT01038067.1	751	0	986	89	Archaea(100)	Nanoarchaeaeota(100)	Nanohaloarchaeia(100)	Aenigmarchaeales(100)	Aenigmarchaeales_fa(100)	Aenigmarchaeales_ge(100)		AGGTCACCGTTATCAGGTTTCGACTAAGCCATGCGAGGCGCGAGATATCTGGTCTCGCCGAACTGCTCAGTAACACGTAGTCAACCTAACCTTAAGTGGGGGATAATCTCGGGAAACTGAGGCTAATACCCCATAGTCGTCGAATGCTGGAATGCATCGACAACCAAAGTCACGGCGCTTAAGGGTGGGACTGCGACCTATCATGGTAGTTGTGAGTATAAGATACTCACAAGCCTATAACGGGTAGGGGCCATGAGAGTGGGAGCCTCGAGATGCATTCTGAGACATGAATGCAGGTCCTACGGGACGCAGCAGGCGCGAAAACTTTCCAATAGCTTAACGGCTGAGAGGGGAAGCCTGAGTGGATACGTTTTACGTATTCTTTTGCTTTGTCCAAAC…
Order	SSU1ArF_806rB_57468	2613 ENA|OBAT01040239|OBAT01040239.1	555	0	699	89	Archaea(100)	Euryarchaeota(100)	Thermoplasmata(100)	uncultured(100)	uncultured_fa(100)	uncultured_ge(100)		AGGCCACCGCTATTGGAGTCAGCTTAAGCCATGCGAGTCGAGAGGGTTCGGCCCTCGGCAGACTGCTCAGTAACACGTGGAGAACCTGCCCTTGGGTGGGGGATAATCTCGGGAAACTGAGGCTAATACCCCATAGTTCACGAGCGCTGGAATGCCTTGTGAACGAAAGCTCCGGCGCCCAAGGATGGCTCTGCGGCCTATCAGGTAGTAGTGAGGGTAACGGCCTCACTAGCCTTCGACGGGTACGGGCGTTGAGAGACGTCGCCCGGAGATGAACTCTGAGACACGAGTTCAGGCCCTACGGGGCGCAGCAGGCGCGAAAACTGCACACTGTGGGAAACCACGATGCGGTGACTCCAAGTGCCGGCACTTAGTGTCGGCTGTTTCCAAGCCTAAAAA…
Order	SSU1ArF_SSU520R_37919	2454 ENA|OBAT01038333|OBAT01038333.1	377	5.90836e-159	478	89	Archaea(100)	Nanoarchaeaeota(98)	Woesearchaeia(96)	Woesearchaeia_or(96)	Woesearchaeia_fa(96)	Woesearchaeia_ge(96)		AGGTTGCTGCTATTGGAATCCGAATTAGCCATGCAAGTTAGGGGGTCTTCGGACCACCGGCATAAGGCTCAGTAACACGTCGATAATCTGCCCTTGGATCAGGGATAACATTGGGAAACTGATGCTAATACCTGATAGGAGATGTCTACTGGAATGTGGCGTCTTTGAAACGTAAGGTCCAAGGATGAGTTGGCGGCTGATTAGGCAGTTGGTGAGGTAATGGCTCACCAAACCGATTATCAGTAGGGGAGATGAGAGTCTTAACCCCGAGAGGGATACGGAGGTACTTATCCCAGTCCTAAGGGATGCAGCAGGCACGAAACCTTTACAATGCACGAAAGTGTGATAGGGGGATTCCAAGTGCTCTATCAATGATAGGGCTTTTGTTAAGTGTAAGGA…
Order	SSU1ArF_SSU520R_75402	2613 ENA|OBAT01040239|OBAT01040239.1	372	9.69101e-157	480	89	Archaea(100)	Euryarchaeota(100)	Thermoplasmata(100)	uncultured(96)	uncultured_fa(96)	uncultured_ge(96)		AGGCCACCGCTATTGGAGTTCGCTTAAGCCATGCGAGTCGAGAGGGTTCGGCCCTCGGCGGACCGCTCAGTAACACGTGGAGAACTTGCCCTAAGGTGGGGGATAATCTCGGGAAACTGAGGATAATACCCCATAGCTCAGGAGTGCTGGAATGCCTCCTGGGTCAAAGCTCCGGCGCCTTAGGATAGCTCTGCGGCGTATCAGCTTGTAGTGAGGGTAACGGCCTCACTAGGCTTCGACGCGTACGGGCGTTGAGAGACGTCGCCCGGAGATGAACTCTGAGACATGAGTTCAGGCCCTACGGGGCGCAGCAGGCGCGAAAACTGCGCAATGTGGGAAACCACGACGCGGGGACTCCAAGTGCCAGCACAGAGTGTTGGCTGTTTCCAAGTCTAAAAA…
Order	SSU1ArF_SSU520R_184580	2201 ENA|OBAT01035380|OBAT01035380.1	369	2.04293e-155	475	89	Archaea(100)	Nanoarchaeaeota(97)	Woesearchaeia(93)	Woesearchaeia_or(93)	Woesearchaeia_fa(93)	Woesearchaeia_ge(93)		AGATGGCTGCTATGAGTATCCGACTAAGCCATGCAAGTCTTCTCGCAAGAGAGGCAAACTGCTCAGTAACACGTCGGTAACCTGCCCTAGAGTCAGGGATAACCTCGGGAAACTGAGGGTAAACCCAGATAGGCGAATTCTCCTGGAATGGTGTTTCGCCCAAACTCGTGCTCTAGGATGGGCCGGCGGCTGATTAGGCTGTTGGTGGGGTAACGGCCCACCAAACCGACGATCAGTACGGGCCATGAGAGTGGTAGCCCGGAGAGGGACACTGAGATACTGGTCCCAGCCCTACGGGGTGCAGCAGGCGCGAAAACTTCTCAATGCACGCAAGTGTGAAGAGGGGATACTCAGTGCTTACGCTTCTGGCGTAGGCTTTTGTCAAGCGTAGACAGCTTG…
Order	SSU1ArF_SSU1492ngs_233038	2114 ENA|OBAT01034384|OBAT01034384.1	1063	0	1389	88	Archaea(100)	unclassified	unclassified	unclassified	unclassified	unclassified		AGATGAGTGCTATTCGAGTTCGACTAAGCCATGCGAGTCACGGGTTAAACCGTGGCGCAAAGCTCAGTACCACGTCGTTAACTTTCCCTGCAGCTAGGCCTAATCCCGGGAAACTGGGGCCGAGGGCCTGATAGGCAACGGATGCTGGAATGCGCTGTTGCTGAATGCAGGATAGGACGGCGGCATATCAGGTAGTTGGGAGGGTAAAGTCCTCTCAAGCCGATAACGTGTACGGGCCTTGAAAGAGGGAGCCCGGAGATGGGTTCTGAGACACAAACCCAGGTCCTACGGGACGCAGCAGGCGCGAAAATTTCGCAATACGCGCAAGCGTGACGGAGGGACTCGAAGTGCCATTGCATCTAATGTAGTGGCTTTTGCCGACTGTACAAAGGTCGGAGA…
Order	SSU1ArF_1000R_80662	2058 ENA|OBAT01033852|OBAT01033852.1	722	0	950	88	Archaea(100)	Nanoarchaeaeota(100)	Woesearchaeia(100)	Woesearchaeia_or(100)	Woesearchaeia_fa(100)	Woesearchaeia_ge(100)		AGAATGCTGCTATTAGGATACGACTAAGCCATGCAAGTCAGGGGGTAGCAATACCACCGGCGGCATGCTCAGTAACACGTCGTTAACTTGCCCTATAGTTGAAGATAGCTTTGGGAAACTGAAGGTAATATTCAATAGGTGTTTTATGCTGGAATGCTTAAACACTCAAACTCGCGCTATAGGATAGGACGGCGGCAGATTAGGTAGTTGGTGAGGTAACGGCTCACCAAGCCGACGATCTGTAGGGGCGATGAGAGTCGGAGCCCCGAGAGGGACACTGAGATACTGGTCCCAGCCCTACGGGGTGCAGCAGGCGCGGAAACTCTGCAATGCACGAAAGTGTGACAGGGGTATCCTAAGTGCTCACGTTATGCGTGGGCTTTTGTTAAGAGTAAATAT…
Order	SSU1ArF_SSU520R_23863	1415 ENA|OBAT01025991|OBAT01025991.1	368	5.63892e-155	473	88	Archaea(100)	Nanoarchaeaeota(99)	Woesearchaeia(93)	Woesearchaeia_or(93)	Woesearchaeia_fa(93)	Woesearchaeia_ge(93)		AGAGCGCTGCTAGTGGGATTCGACTTAGCCATGCAAGTCAGGTCGCAAGACCGGCAACAGGCTCAGTAACACGTCGGTAACTTGCCCTATGGTCAGGGATAAGCTCGGGAAACTGAGTGTAATACCTGATAGAGAACGGATACTGGAATGTTCCCTTCTTCAAACTCGCGCCATAGGATAGGCCGGCGGCGGATTAGGCAGTTGGTGAGGTAACGGCTCACCAAACCTATGATCCGTACGGGCTATGAGAGTAGTCGCCCGGAGAGGGACACTGAAATACTGGTCCCAGCCCTACGGGGTGCAGCAGGTTCGAGTTCTCCACACTGCATGAAAATGCGATGGGGGAATCCCACGTGCTTATGTCTAACATAGGCTTTTGCCAAGACCAGAAGCCTTGGC…
Order	SSU1ArF_SSU1492ngs_46357	204 ENA|OBAT01006473|OBAT01006473.1	1029	0	1401	87	Archaea(100)	Euryarchaeota(100)	Thermoplasmata(100)	uncultured(100)	uncultured_fa(100)	uncultured_ge(100)		AGGGCACCGCTATTGGGTTCCGCTTAAGCCATGCGAGTCGAGAGGGTTCGGCCCTCGGCGTATCGCTCAGTAACACGCGGACAATCTGCCCTTGGGTGGGGGATAATCTCGGGAAACTGAGGCTAATACCCCATAGATCACCTCTGCTGGAATGCTTGGTGATCCAAAGCTCCGGCGCCCAAGGATGAGTCTGCGGCCTATCAGGTAGTAGTGAGGGTAACGGCCTCACTAGCCTTCGACGGGTACGGGCGTTGAGAGACGTCGCCCGGAGATGGTTTCTGAGACACGAAACCAGGCCCTACGGGGCGCAGCAGGCGCGAAAACTTCGCAATGTGGGAAACCACGACGAGGGGAACCCAAGTGTCTGCACTATGTGTAGACTGTTTAGCTGTCTAAAAA…
Order	SSU1ArF_SSU1492ngs_68754	508 ENA|OBAT01013208|OBAT01013208.1	1045	0	1401	87	Archaea(100)	Nanoarchaeaeota(100)	Woesearchaeia(100)	Woesearchaeia_or(100)	Woesearchaeia_fa(100)	Woesearchaeia_ge(100)		AGGCTGCTGCTATTAGGATTCGACTAAGCCATGCAAGTCCAGGCCTCGCAAGAGACCGGCAAACTGCTCAGTAACACGTCGATAATCTAACCTTAGATTCGGGATAACCTTGGAAAACTGAGGATAAAACCGAATAGGAGAAGATATCTGGAATGACTCTTCTTTAAAACGTAAGGTCTAAGGATGAGTCGGCGGCGGATTAGGTTGTTGGTGGGGTAATGGCCCACCAAGCCAATGATCCGTAGGGGCCTTGAGAGAGGTAGCCCCGAGAAGGGTACTGAGACACTGACCCTAGCCCCACGGGGTGCAGCAGGCGCGAAACCTTTACACTACACGCAAGTGTGATAAGGGGATCCTAAGTGCTTACACAATGTGTAGGCTTTTGCCGAGAGTAAATAT…
Class	SSU1ArF_806rB_167838	1730 ENA|OBAT01029492|OBAT01029492.1	506	0	699	86	Archaea(100)	Nanoarchaeaeota(100)	Woesearchaeia(100)	Woesearchaeia_or(100)	Woesearchaeia_fa(100)	Woesearchaeia_ge(100)		AGGCTGCTGCTATTAGGATTCGACTAAGCCATGCAAGTTCAGGCCTCGCAAGAGACCGGCAGACTGCTCAGTAACACGTCGATAATCTAACCTTAGATTCAGAATAACCTTGGAAAACTGAGGATAATACTGGATGGGAGAAGATATCTGGAATGACTCTTCTTTAAAACGCAAGGTCTAAGGATGAGTCGGCGGCGGATTAGGTTGTTGGTGGGGTAATGGCCCACCAAGCCAATGATCCGTAGGGGCCTTGAGAGAGGAAGCCCCGAGAAGGGTACTGAGACACTGACCCTAGCCCCACGGGGTGCAGCAGGCGCGAAACCTTTACACTACACGAAAGTGTGATAAGGGGATCCTAAGTGCTTATACAAAGTATAGGCTTTTGCCGAGAGTAAATAT…
Class	SSU1ArF_SSU520R_160696	3368 ENA|OBAT01048709|OBAT01048709.1	374	1.34762e-157	510	86	Archaea(100)	Thaumarchaeota(100)	Group_1.1c(100)	Group_1.1c_or(100)	Group_1.1c_fa(100)	Group_1.1c_ge(100)		ACCCGACTGCTATCGGATTGGGATTTAGCCATGTTAGTTGTGCGTTCTCTGGCTACAGGGGACGCAGCGTACGGCTCAGTAACACGTAGTCAACCTGCCCTGGAGACGCGGACAAACCCGGGAAACTGGGGCTAATCCGCGATAGATGGCCTCATCTGGAAGGAGAGGCCGTCCAAAGGGCGGCACGGGTATGCTCCGTGCCTTTCGCTCCAGGATGGGACTGCGGCCGATCAGGCTGTTGGCGGGGTAATGGCCCACCAAACCTGTAACCGGTACGGGCTTTGAGAGAAGGAGCCCGGAGATGGACACTGAGACAAGGGTCCAGGCCCTACGGGGCGCATCAGGCGCGAAAACTTCGCAATGCGCGAAAGCGTGACGAGGCTAGTCCGAGTGCCTTCC…
Class	SSU1ArF_SSU1492ngs_119876	1822 ENA|OBAT01030508|OBAT01030508.1	974	0	1400	85	Archaea(100)	Euryarchaeota(100)	Thermoplasmata(100)	uncultured(90)	uncultured_fa(90)	uncultured_ge(90)		AGGGCACCGCTATTGGCTTTCGCTTAAGCCATGCGAGTCCAGAGTGGTCATGCACTCGGCGCACGGCTCAGTAACACGCGGTCAACGTGCCCTAAGGTGGAGGATAAGCTCGGGAAACTGAGGATAATACTCCATAGCTCACCTATGCTGGAAGGCTTGGTGGGCAAAAGCTCCGGCGCCTTAGGATCGGACTGCGGCCTATCAGGTTGTAGTGGGGGTAACGGCCTCACTAGCCTACAACGGGTACGGGCGTTGGGAGACGTCGCCCGGAGATGGATTCTGAGACACGAATCCAGGCCCTACGGGGCGCAGCAGGCGCGAAAACTTCGCAATGGGGGAAACCCCGACGAGGGAAAGCCAAGTGCCAGCACAATGTGCTGGCTGTTTTCCTGTCTAAAA…
Class	SSU1ArF_1000R_101820	4694 KP091049.Unc05iym_87.89_Archaea;Crenarchaeota;Thermoprotei;Geoarchaeales;	674	0	972	85	Archaea(100)	Crenarchaeota(100)	Verstraetearchaeia(100)	Methanomethyliales(100)	Methanomethyliaceae(100)	Candidatus_Methanomethylicus(100)		ACCCGACTGCTATTGGGGTGAGGCTAAGCCATGCGAGTCAGCGCTTCTAGCCATGATGGAGCGCGGCATACGGCTCAGTAACATGTGGTTAACCTACCCTCAGGTGGGGGACACCCTCGGGAAACTGAGGCTGATCCCACATAGATGATGGATCCTGGAATGGTTCTTCATCCAAATGGTATGCGACTCATGCGTCGCGTGCCGCCTGAGGATGGGACCGCACCCTATCAGGTAGTTGGTGGGGTAATGGCCCACCAAGCCTATAACGGGTACGGGCCCTGAGAGGGGGAGCCCGGAGATGGGCACTGAGACAAGGGCCCAGGCCCTACGGGGCGCAGCAGGCGCGAAACCTCTGCAATGCGCGAAAGCGCGACAGGGCCACCCCGAGTGCTAGGCGCT…
Phyla	SSU1ArF_A519R_252703	2048 ENA|OBAT01033680|OBAT01033680.1	169	4.85455e-67	302	78	Bacteria(100)	Actinobacteria(100)	Acidimicrobiia(100)	unclassified	unclassified	unclassified		GTCGCATGGCCTGGTGAGGAAAGGTTTTCTGCTTCGGGAGGGGCTCGCGGCCTATCAGCTTGTTGGTGGGGTAAAGGCTCACCAAGGCGACGACGGGTAGCTGGTCTGAGAGGACGATCAGCCACACTGGGACTGAGACACGGCCCAGACTCCTACGGGAGGCAGCAGTAGGGAATCTTGCGCAATGGGCGAAAGCCTGACGCAGCAACGCCGCGTGAGGGATGAAGGCCTTCGGGTTGTAAACCTCTTTCGAGCAGGGACGATGATGACGGTACCTGCAGAAGAAGCTCCGGCCAACTACGTGC
Phyla	SSU1ArF_SSU1492ngs_83722	3348 ENA|OBAT01048550|OBAT01048550.1	749	0	1409	77	Archaea(100)	unclassified	unclassified	unclassified	unclassified	unclassified		AGGTCACTGCTATTCGAATTCGATTAAGACATGCGAGTCGTTGTCTTCATCGCAAGATGTTGGCAAGGCGAACTGCTCAGTAACACGTAGTCAACCTGCCCTATGCTGAAGGATAATCCTGGGAAACTGGGGCTAATACTTCATAGCCGTTTGGTGCTGGAATGCTCTTACGGTAAAAGGTAACGGCATAGGATGGGACTGCGGCCGATCAGGTTGTTGTCAGTGTAATGAACTGACAAGCCTATAACCGGTACGGGCCTTGAGAGAGGGTGCCCGGAGATGGGTTCTGAGACATGAATCCAGGCCCTACGGGGCGCAGCAGTTACGAAAACTTCACAATGGGCGAAAGCCTGATGAGAGAATTCGAAGTGCCTAGGCTTAGCTTAGGCTTTTATTCAC…
Phyla	SSU1ArF_806rB_183089	1131 ENA|OBAT01022366|OBAT01022366.1	344	3.65515e-144	679	76	Archaea(100)	Nanoarchaeaeota(94)	Nanohaloarchaeia(94)	Deep_Sea_Euryarchaeotic_Group(DSEG)(92)	Deep_Sea_Euryarchaeotic_Group(DSEG)_fa(92)	Deep_Sea_Euryarchaeotic_Group(DSEG)_ge(92)		AGAACACCGTTATGAGGATTCGACTAACCCATGCGAGTCACTGGTTAAGAGCCAGGGCATACGGCTGAGTAACACGTAGATAACCTGCCCTATGGTCGGGGATAACCTCGGAAACCTGAGGGTAATACCCGATAGCGAACTATGTCTGGAAAGGTTTGTTCGTCAAATTCGGGCCATAGGATGGGTCTGCGGGAGATTAGGCTGATGTTAAGGTAAGAACTTAACATACCTATAATCTCTAGGGGCTGTGAGAGCAGTAGCCTCCAGATGGGTTCTGAGACACGAACCCAGGCCCTACGGGGCGCAGCAGGGGCGAAACCTACGCAATGCACGCAAGTGTGACGTGGGAATCCTCAGTGCCAAGTTTTACTTGGCTTTTCTCAAGTTTAAAGCGCTTGA…
Phyla	SSU1ArF_SSU520R_109158	3394 AE008384.IUKMaze5_99.86_Archaea;Euryarchaeota;Methanomicrobia;Methanosarcinales;Methanosarcinaceae;Methanosarcina;	238	2.22713e-97	479	76	Archaea(91)	unclassified	unclassified	unclassified	unclassified	unclassified		AGATTACTGCTATCAGGATTCGGCTTAGCCATGCGAGGCATCTGTAGCAATACAGGCCATACTGCTCAGTAACACGTAGTTAACCTGCCCTTAGGACCGAGATAATCCCGCGAAAGTGGGCGTAATATCGGATAGACGATAATTGCTGGAAGGCATTTTCGTCGAAAGCAGCAATGTACCTTAGGATGGGACTGCGTCGGATTAGTTAGTTGTTGAGGTAATTGCTCAACAAGACTGTAATCCGTACGGGTCGTGAGAGCGATAGCCCGGAGATGGCTTCTGAGACATGAAGCCAGGCCCTACGGGGCGCAGCAGGCGCGAAAACTTCGCAATGCATGAAAGTGTGACGAGGGGATCCTGAGTGGCACAGCAAATGCTGTGTCTTTTGTGTACTGTAAA…
Phyla	SSU1ArF_SSU520R_23707	4122 KC502892.UncMe286_93.8_Archaea;Euryarchaeota;Methanomicrobia;Methanomicrobiales;Methanoregulaceae;Methanolinea;	239	8.0124e-98	476	76	Archaea(95)	unclassified	unclassified	unclassified	unclassified	unclassified		AGACTACTACTATCAGGATTCGGCTTAGCCATGCGAGGCATCTGTAGCAATACAGGCCGAACTGCTCAGTAACACGTAGTTAACCTGCCCTAAGGATGGGAATAATCCTGCGAAAGTGGGCGTAATACCCAATAGGCGATAATTGCTGGAACGCATCTTCGCTGAAAGCAGCAATGTACCTTAGGATGGGACTGCGTCGGATTAGCTTGTTGTTGAGGTAATTGCTCAACAAGGCTGTAATCCGTACGGGTCGTGAGAGCGATTGCCCGGAGATGGCTTCTGAGACATGAAGCCAGGCCCTACGGGGCGCAGCAGGCGCGAAAACTTCGCAATGCATGAAAGTGTGACGAGGGAATCCTGAGTGATGCCGCAATGCGGTATCTTTTGTTTACTGTAAAT…
Phyla	SSU1ArF_SSU520R_237832	4122 KC502892.UncMe286_93.8_Archaea;Euryarchaeota;Methanomicrobia;Methanomicrobiales;Methanoregulaceae;Methanolinea;	234	1.31421e-95	476	75	Archaea(98)	unclassified	unclassified	unclassified	unclassified	unclassified		AGACTACTACTATCAGAATTCGGCTTAGCCATGCGAGGTACTTGTAGCAATACAAACCGTACTGCTCAGTAACACGTAGTTAACCTGCCCTAAGGACGGGGATAATCCCGCGAAAGTGGGCGTAATACCCGATAGGCGATAATTGCTGGAAGGCATCTTCGCTTAAAGCAGCAATGTGCCTTAGGATGGGACTGCGTCGGATTAGCTTGTTGTTGAGGTAATTGCTCAACAAGGCTGTAATCCGTACGGGTCGTGAGAGCGATTGCCCGGAGATGGCTTCTGAGACATGAAGCCAGGCCCTACGGGGCGCAGCAGGCGCGAAAACTTCGCAATGCCCGAAAGGGTGACGAGGGGATTCTGAGTGGCACCGCAATGCGGTGTCTTTTATCTACTGTAAAA…
Phyla	SSU1ArF_SSU520R_241728	4205 KP091062.Unc05j0l_76.51_Archaea;Nanoarchaeaeota;Nanohaloarchaeia;Aenigmarchaeales;	235	4.73897e-96	477	75	Archaea(94)	unclassified	unclassified	unclassified	unclassified	unclassified		AGACTACCTCTATCAGGATTCTGCTAAGCCATGCGAGGAGCGTGTCGCAAGACACTCCGTACTGCTCAGTAACACGTAGTTAACATGCCGTTAAGACGGAAATAATCTTGGGAAACTGAGCATAATGTCCGATAGGTGAAGGATGCTGGAACGCACTTTCACCCAAAGCAGCAATGTACTTAACGATTGGACTGCGGCGGATTAGGTCGTTGTTAGTGTAAATGACTAACAAGCCAGTAATCCGTACGGGTCGTGAGAGCGATAGCCCGGAGATGGCTTCTGAGACATGAAGCCAGGCCCTACGGGGCGCAGCAGGCGAGAAAACTTCGCAATGGATGCAAGTCTGACGAGGGAATCCTGAGTGGTACCGCATTGCGGTGCCTTTTCTTCACTGTAAAA…

## Sheet: Legend
Supplementary Table S4. Results of Blast searches of Archaea OTU representative sequences uncovered in this study against those in SILVA and MG datasets.
