# Supplementary material for: Newly designed 16S rRNA metabarcoding primers amplify diverse and novel archaeal taxa from the environment
Source: Environ Microbiol Rep. 2018 Sep 12;11(4):487–94. doi: 10.1111/1758-2229.12684 (PMC6618113; doi:10.1111/1758-2229.12684)
Supplement: Supplementary file 9 — Table S6. Comparison of Archaea recovered from this study to those in SILVA and MG data sets. The table represents a comparison of the composition of Archaea OTUs grouped into phyla and classes across the three data sets. [file EMI4-11-487-s009.xlsx]

## Sheet: Supplementary Table S5
	This_study	SILVA132	MG	This_study	SILVA132	MG
Euryarchaeota	81	812	377	0.593442	0.764587	0.343399
Nanoarchaeaeota	71	67	2224	0.555604	0.219627	0.834058
Thaumarchaeota	44	83	41	0.437384	0.244449	0.113245
Crenarchaeota	28	256	72	0.348911	0.429308	0.15007
Asgardaeota	3	82	215	0.114208	0.242972	0.259327
Hadesarchaeaeota	0	55	0	0	0.19899	0
Hydrothermarchaeota	0	13	0	0	0.0967432	0
Diapherotrites	0	12	72	0	0.0929479	0.15007
Altiarchaeota	0	7	84	0	0.0709901	0.162095
unclassified	3	2	112	0.114208	0.0379458	0.187171
	230	1389	3197
	This_study	SILVA132	MG	This_study	SILVA132	MG
Woesearchaeia	67	1	2146	0.537395	0.0268317	0.795989
Thermoplasmata	50	20	217	0.464238	0.119995	0.253118
Nitrososphaeria	34	5	32	0.382821	0.0599976	0.0972003
Methanopyri	28	1	0	0.347404	0.0268317	0
Bathyarchaeia	27	1	258	0.341144	0.0268317	0.275996
Group1.1c	10	0	3	0.207614	0	0.0297614
Nanoarchaeia	4	1	71	0.131306	0.0268317	0.144784
Halobacteria	2	63	0	0.0928477	0.21297	0
Odinarchaeia	2	1	123	0.0928477	0.0268317	0.190566
Lokiarchaeia	1	1	77	0.0656532	0.0268317	0.150778
Verstraetearchaeia	1	0	0	0.0656532	0	0
Altiarchaeia	0	1	84	0	0.0268317	0.157482
Archaeoglobi	0	6	0	0	0.0657241	0
Heimdallarchaeia	0	1	4	0	0.0268317	0.0343655
Iainarchaeia	0	2	0	0	0.0379458	0
Methanobacteria	0	6	13	0	0.0657241	0.0619532
Methanococci	0	4	0	0	0.0536635	0
Methanomicrobia	0	39	107	0	0.167564	0.17774
Micrarchaeia	0	1	18	0	0.0268317	0.0729002
Nanohaloarchaeia	0	3	0	0	0.0464739	0
Thermococci	0	4	7	0	0.0536635	0.0454613
Thermoprotei	0	26	1	0	0.136816	0.0171827
Asgardaeota_cl	0	0	2	0	0	0.0243001
Crenarchaeota_Incertae_Sedis	0	0	2	0	0	0.0243001
Iainarchaeia	0	0	54	0	0	0.126267
Marine_Benthic_Group_A	0	0	1	0	0	0.0171827
SCGC_AB-179-E04	0	0	2	0	0	0.0243001
unclassified	6	1202	165	0.160817	0.930253	0.220716
	232	1389	3387

## Sheet: Legend
Supplementary Table S5. Comparison of Archaea recovered from this study to those in SILVA and MG datasets. The table represents a comparison of the composition of Archaea OTUs grouped into phyla and classes across the three datasets.
